# Supplementary material for: The Caenorhabditis elegans Female-Like State: Decoupling the Transcriptomic Effects of Aging and Sperm Status
Source: G3 (Bethesda). 2017 Jul 26;7(9):2969–77. doi: 10.1534/g3.117.300080 (PMC5592924; doi:10.1534/g3.117.300080)
Supplement: Supplementary file 1 [file 2969FileS1.csv]

	index	Unnamed: 0	target_id	pval	qval	b	se_b	mean_obs	var_obs	tech_var	sigma_sq	smooth_sigma_sq	final_sigma_sq	ens_gene	ext_gene
12129	617	618	M18.1a	7.02e-10	2.4e-08	-7.077415028	1.147898015	4.1523898919999995	11.64283002	1.0469228259999999	0.929581952	0.090964194	0.929581952	WBGene00000703	col-129
6000	368	369	F15E11.15a	6.74e-13	3.86e-11	-6.80418786	0.9470500279999999	2.954775541	10.51072308	0.302095728	1.043259905	0.21970721	1.043259905	WBGene00017501	pud-3
2688	126	127	C27H6.4c.5	3.53e-21	5.88e-19	-6.190782812	0.65541419	2.566397563	11.772689100000001	0.34525395799999997	-0.17559329699999998	0.299097683	0.299097683	WBGene00007786	rmd-2
12145	769	770	M199.5b	7.38e-09	2.03e-07	-6.139308689	1.061790732	2.379846861	8.095149784	1.343685662	-0.368484026	0.347413676	0.347413676	WBGene00000708	col-135
1096	1497	1498	C05D12.3c.1	3.34e-06	4.71e-05	-6.038288366000001	1.298913926	2.564761094	8.539049177999999	2.231276608	-0.215896237	0.299489474	0.299489474	WBGene00014666	C05D12.3
11470	3490	3491	K09E9.1.3	0.001685036	0.010207581	-6.038209274	1.922524392	2.796777819	9.185016102	2.950866093	2.593283961	0.24895445	2.593283961	WBGene00010724	K09E9.1
7767	80	81	F37B4.7	4.35e-27	1.13e-24	-5.858163537	0.543501474	5.573100761	7.956158713	0.029158876	0.413931902	0.036148066	0.413931902	WBGene00018138	folt-2
5659	56	57	F11G11.11	5.29e-32	1.9600000000000002e-29	-5.360892338999999	0.45530072299999996	7.673001778	9.275932531	0.003704877	0.307243246	0.009112356	0.307243246	WBGene00000609	col-20
12941	2474	2475	R12C12.1a.1	0.00018796400000000002	0.001605708	-5.330476913	1.4272966809999998	4.882606603	6.794978327000001	1.257063221	1.7987005	0.056180574000000004	1.7987005	WBGene00020022	R12C12.1
1855	2029	2030	C14C10.2b	4.51e-05	0.000469494	-5.2796324310000005	1.294095936	2.618354191	5.503946288	2.225092993	-0.749103408	0.286933444	0.286933444	WBGene00007585	C14C10.2
2055	665	666	C17C3.12a.2	1.62e-09	5.1500000000000005e-08	-5.24306122	0.869253602	2.743706457	5.222283545	0.873734399	-0.611137396	0.25966833899999997	0.25966833899999997	WBGene00015894	acdh-2
2320	1114	1115	C23H5.8b.2	3e-07	5.69e-06	-5.082993002	0.9921434029999999	1.756619295	6.7076105010000004	0.9005085190000001	-0.7048209059999999	0.57601428	0.57601428	WBGene00016027	C23H5.8
8347	3228	3229	F43H9.2a	0.001078212	0.007059966	-5.069639424	1.550689409	3.4835329460000004	7.293223987999999	0.281549534	3.325406932	0.145748219	3.325406932	WBGene00018398	sptl-2
172	1458	1459	B0218.6a	2.98e-06	4.3200000000000007e-05	-5.027870192	1.076110761	3.612676127	5.615277655	0.704541871	1.032479685	0.132588024	1.032479685	WBGene00015050	clec-51
17135	2158	2159	Y38F1A.6.4	7.099999999999999e-05	0.000695318	-5.009229882	1.26084857	5.091964182	8.636327124	1.518611943	0.865996733	0.049448965	0.865996733	WBGene00012608	Y38F1A.6
1585	85	86	C09G5.5	8.17e-26	2.0100000000000003e-23	-4.933847516	0.46965357799999996	7.888873127999999	6.540607414	0.002572003	0.328289722	0.008367966999999999	0.328289722	WBGene00000656	col-80
3246	869	870	C35C5.10a.2	2.4e-08	5.839999999999999e-07	-4.93127015	0.8837214809999999	1.870876397	5.472936182000001	0.646556015	0.321800578	0.524889469	0.524889469	WBGene00007959	C35C5.10
9410	3104	3105	F54E12.2.2	0.000849499	0.005784526	-4.895409955	1.4673867390000002	1.620018159	5.963655928	2.521096018	0.708739745	0.643676083	0.708739745	WBGene00010061	F54E12.2
15371	1110	1111	T28D6.5e.2	2.87e-07	5.46e-06	-4.848388236	0.9447895040000001	2.184389893	6.782089771	0.93206924	0.255364911	0.40687157	0.40687157	WBGene00012125	T28D6.5
5173	1305	1306	F07B10.1a	1.21e-06	1.95e-05	-4.835730746	0.996086294	2.621589449	5.120575699	0.343566319	1.1447155390000001	0.286193329	1.1447155390000001	WBGene00000539	cln-3.1
12325	1093	1094	R03G5.5a	2.41e-07	4.66e-06	-4.784766701000001	0.92649153	3.327040677	4.581259146	0.190496005	1.097083827	0.164100405	1.097083827	WBGene00019846	gpx-7
537	3516	3517	B0496.3g	0.00173043	0.010399794	-4.763840201	1.5205474319999999	1.625718559	6.181266526	2.827395385	0.34290938299999996	0.640701353	0.640701353	WBGene00006814	unc-82
4997	778	779	F01D4.1a	8.29e-09	2.25e-07	-4.605365603	0.79919285	2.927871697	3.996539996	0.7336418090000001	-0.097613188	0.22442200699999998	0.22442200699999998	WBGene00008485	ugt-43
12724	2725	2726	R09H10.5.1	0.000363783	0.002821522	-4.604694071	1.291620241	5.888673749	5.2779846280000005	0.917410893	1.5850133780000002	0.028669434	1.5850133780000002	WBGene00011182	R09H10.5
14333	2181	2182	T14B4.4a.2	7.74e-05	0.000749688	-4.581304313	1.15911783	1.690257071	6.430140928999999	1.40737567	-1.11266449	0.607955547	0.607955547	WBGene00006636	tsp-10
11662	2867	2868	K11E8.1d.3	0.000496509	0.003659003	-4.531632916	1.301208858	2.351821073	5.187128125	2.184366475	0.100173686	0.35535026299999994	0.35535026299999994	WBGene00006779	unc-43
5224	1743	1744	F07H5.9a	1.3500000000000001e-05	0.000164	-4.528430045	1.040749115	3.003343933	7.366331408	0.435629456	1.1891086240000002	0.21145544100000002	1.1891086240000002	WBGene00008560	pho-13
13614	39	40	T05E12.6a	3.08e-36	1.6299999999999998e-33	-4.494557073	0.35755681799999994	5.337706159	4.7072537919999995	0.02560145	0.166168867	0.042395583	0.166168867	WBGene00011487	T05E12.6
5489	3368	3369	F10C1.2a.2	0.00138362	0.008683251999999999	-4.441546078	1.388831006	4.353048497	6.23439011	0.666578896	2.226698447	0.079134677	2.226698447	WBGene00002053	ifb-1
6932	4436	4437	F26H11.2h	0.006136703	0.029242353	-4.391031479	1.6023403999999999	3.576462269	10.301401	0.9609534009999999	2.8902887369999997	0.136117726	2.8902887369999997	WBGene00009180	nurf-1
2056	3016	3017	C17C3.12b	0.000690466	0.004838754000000001	-4.278506558	1.2608551190000001	1.4921379	5.389089967	1.670531744	-1.430094847	0.7141017040000001	0.7141017040000001	WBGene00015894	acdh-2
20672	3634	3635	ZK484.2a.1	0.002107093	0.012255918999999999	-4.275967425	1.390690929	1.877792661	4.784081916	1.348226581	1.552805309	0.521944709	1.552805309	WBGene00001819	haf-9
12644	4947	4948	R08D7.4b.2	0.01013887	0.043323792	-4.255989397	1.655346318	2.362324635	8.023159636	2.9662471989999997	1.1440099479999999	0.352353762	1.1440099479999999	WBGene00011144	R08D7.4
5239	1342	1343	F08A8.4.2	1.5e-06	2.36e-05	-4.25510911	0.8844063329999999	3.9296092160000002	3.9702550469999998	1.067214272	-0.029038424	0.10604757	0.10604757	WBGene00008567	F08A8.4
2058	1445	1446	C17C3.12c.2	2.66e-06	3.9e-05	-4.145057422	0.882845731	2.065043276	4.053610589	0.461910791	0.707214087	0.44824252600000003	0.707214087	WBGene00015894	acdh-2
10442	5669	5670	H17B01.4b	0.018513643	0.069035972	-4.129258142	1.753265105	3.462316342	6.8190967339999995	1.351758561	3.25914923	0.14807099099999999	3.25914923	WBGene00019209	emc-1
7273	5382	5383	F31F7.1b.1	0.01497564	0.058809427000000004	-4.128757721	1.697004795	3.056044071	5.610357556	0.408828365	3.9109095480000002	0.202865934	3.9109095480000002	WBGene00017964	F31F7.1
15978	419	420	W07G1.3.1	5.93e-12	2.98e-10	-4.10855211	0.59704942	4.792851082	3.2925223189999997	0.475337919	-0.275714739	0.059364096	0.059364096	WBGene00012330	zip-3
2321	2977	2978	C23H5.8c	0.000646723	0.0045915570000000005	-4.09505922	1.200466721	2.869850155	5.335120011	0.863474843	1.29820568	0.23495295300000002	1.29820568	WBGene00016027	C23H5.8
3888	2641	2642	C47A10.5a	0.000291437	0.002332246	-4.053115017	1.11878141	3.2372996019999998	4.807291936	0.12218770400000001	1.755320061	0.175991825	1.755320061	WBGene00008127	ddo-1
14125	2025	2026	T10H9.5c	4.4e-05	0.00045884800000000004	-4.041007608999999	0.989092483	1.849146016	5.9728626270000005	0.257794429	1.209661482	0.534250501	1.209661482	WBGene00004062	pmp-5
5617	3860	3861	F11C1.5c.2	0.002968161	0.016253773	-4.029439889	1.356249689	1.993455491	4.225444491	2.284030254	-0.281824185	0.475089575	0.475089575	WBGene00008694	F11C1.5
463	3609	3610	B0432.13.2	0.001986821	0.011636386	-4.023433755	1.3011577090000002	4.1467596769999995	5.429920491	1.18904439	1.350472686	0.09131759099999999	1.350472686	WBGene00015194	B0432.13
12915	921	922	R11G11.14	4.51e-08	1.03e-06	-4.003783645	0.731985999	3.123494785	4.0011355019999995	0.169505656	0.634199599	0.19239896	0.634199599	WBGene00020016	lipl-3
10991	3697	3698	K05B2.5a.2	0.0023489920000000003	0.013430158999999999	-3.996954652	1.313860913	5.263094796	4.637509249	1.5367248519999999	1.052620895	0.044466199000000005	1.052620895	WBGene00003986	mct-4
11661	3181	3182	K11E8.1d.1	0.000995978	0.00661592	-3.986744877	1.211165286	2.086092296	4.466235193999999	1.759736311	0.437133053	0.44064571399999997	0.44064571399999997	WBGene00006779	unc-43
4804	3510	3511	D2096.3.2	0.001712561	0.010309988	-3.936575542	1.255276583	3.7129776960000003	4.540351013	2.24018051	-0.859813064	0.123398441	0.123398441	WBGene00017071	aagr-1
13395	970	971	T03F1.10	7.18e-08	1.56e-06	-3.9275091719999997	0.7291156990000001	3.6796540230000003	3.315473227	0.030089025	0.7673255290000001	0.126360503	0.7673255290000001	WBGene00020191	clec-53
17263	702	703	Y39B6A.21	3.08e-09	9.25e-08	-3.9231768739999997	0.661863028	2.029391448	2.658579995	0.19567922100000001	0.072365384	0.46141478	0.46141478	WBGene00012680	Y39B6A.21
8115	1829	1830	F41F3.4	1.9399999999999997e-05	0.000224272	-3.915467591	0.9166377459999999	5.769419245	4.872713411	0.012511534	1.247825601	0.031344185	1.247825601	WBGene00000712	col-139
11171	4535	4536	K07E3.4a	0.0068116140000000006	0.031749992000000005	-3.8915269639999996	1.438154788	4.840729002	4.614216019	2.723690693	0.37874309799999994	0.057639837	0.37874309799999994	WBGene00019492	K07E3.4
5495	1723	1724	F10C1.9a	1.18e-05	0.000144587	-3.870067966	0.88328625	3.624496857	3.16494382	0.21889909300000002	0.9513928070000001	0.13146122400000002	0.9513928070000001	WBGene00044296	F10C1.9
17727	3300	3301	Y45G5AM.1b.1	0.001221687	0.00782494	-3.851832861	1.191128427	3.588813641	5.477746756	1.572124637	0.556055756	0.13490048	0.556055756	WBGene00003704	nhr-114
12124	2865	2866	M176.6a	0.000496102	0.003658556	-3.8334602999999996	1.100666886	2.32577942	4.383774303	0.558160459	1.25904093	0.362895175	1.25904093	WBGene00002199	kin-15
17725	3011	3012	Y45G5AM.1a.1	0.000683991	0.004801338	-3.832013745	1.128418022	3.250760868	5.493794437000001	1.264324129	0.64566672	0.174149467	0.64566672	WBGene00003704	nhr-114
371	4304	4305	B0348.6b.2	0.005230533	0.02568854	-3.8319669860000003	1.372243974	3.488168439	7.707067525	0.83238978	1.9921905080000002	0.145247124	1.9921905080000002	WBGene00002061	ife-3
14458	5734	5735	T17H7.4k.1	0.019587596000000002	0.07221282400000001	-3.8288064310000003	1.64033926	1.568629492	5.848136857999999	1.3488566709999998	2.6872126589999996	0.671115274	2.6872126589999996	WBGene00003936	pat-12
3306	5964	5965	C36B1.12a.2	0.023090443999999998	0.081852972	-3.7645858839999997	1.6569955109999999	4.092777077	7.777172642999999	1.663184676	2.45526651	0.09477337	2.45526651	WBGene00007979	imp-1
18406	2170	2171	Y53F4B.29.1	7.290000000000001e-05	0.0007098489999999999	-3.74390555	0.9438446640000001	3.70452148	3.2380547060000002	1.2121222409999999	-0.023387977	0.124141885	0.124141885	WBGene00001774	gst-26
14391	311	312	T15B7.4	4.32e-14	2.9300000000000002e-12	-3.7418302960000003	0.495542445	5.967150908	4.585970903	0.01074746	0.357596012	0.027021881	0.357596012	WBGene00000715	col-142
13593	3342	3343	T05C3.6b	0.001318531	0.008338075	-3.738267649	1.163874824	1.177092357	2.972357099	1.110640454	-0.575216008	0.9212664559999999	0.9212664559999999	WBGene00020256	T05C3.6
5619	2205	2206	F11C1.5e.3	8.58e-05	0.000822612	-3.726639582	0.9488549479999999	2.643809861	4.289685647	1.0693248309999999	-0.022210639	0.28116373699999997	0.28116373699999997	WBGene00008694	F11C1.5
369	5318	5319	B0348.6a.2	0.014232322	0.056573412000000003	-3.723196493	1.518837835	3.739847178	8.371844298	0.9566179309999999	2.5036846219999997	0.121072173	2.5036846219999997	WBGene00002061	ife-3
15697	403	404	W03D8.8	3.97e-12	2.0799999999999998e-10	-3.720473104	0.5362286860000001	3.2361556830000002	3.350822412	0.12997906	0.301332745	0.17614931399999997	0.301332745	WBGene00020989	W03D8.8
13615	1301	1302	T05E12.7a	1.17e-06	1.9e-05	-3.716608636	0.764637735	1.6542548190000002	3.96202182	0.250993546	0.360703903	0.626012751	0.626012751	WBGene00005444	srh-237
8398	3705	3706	F44D12.9a.2	0.002377072	0.013561368999999998	-3.7162867810000004	1.223039767	1.147129317	3.89453654	1.055930179	1.18780923	0.943758135	1.18780923	WBGene00009686	ent-4
5356	2079	2080	F08G5.5a	5.479999999999999e-05	0.000557314	-3.685846575	0.913687466	1.73628734	3.896446609	0.666618124	0.501658367	0.585619053	0.585619053	WBGene00008583	ugt-65
13616	2505	2506	T05E12.7b	0.00020601599999999997	0.001738146	-3.684120652	0.9926169429999999	1.136840655	3.1441968719999998	0.526330023	-0.347171154	0.95160257	0.95160257	WBGene00005444	srh-237
11258	2542	2543	K08C7.5	0.000229687	0.0019096629999999998	-3.67998257	0.998935008	5.463955085	3.2241893189999997	0.011420461000000002	1.485386264	0.038993844	1.485386264	WBGene00001477	fmo-2
9857	2642	2643	F57B1.9a	0.000291545	0.002332246	-3.67910139	1.015569048	1.9072677219999998	2.734453272	1.0374909079999999	-0.769925917	0.509579828	0.509579828	WBGene00045488	F57B1.9
12732	4692	4693	R102.4c.1	0.007903720999999999	0.035608007000000004	-3.6532673460000002	1.375396751	4.674665643	4.129840914	1.506111674	1.33146266	0.06391202	1.33146266	WBGene00011291	R102.4
673	3599	3600	C01B9.1b	0.001958049	0.011499731000000001	-3.633131618	1.173294059	2.187626942	3.625807023	1.659122849	-0.123614772	0.405805574	0.405805574	WBGene00007220	C01B9.1
3711	2924	2925	C44C1.5b.1	0.000578796	0.004183757	-3.628361152	1.054339078	3.312019018	4.178974342	0.500424788	1.167021547	0.166021321	1.167021547	WBGene00016644	C44C1.5
15961	1575	1576	W07B3.2e.2	5.11e-06	6.86e-05	-3.616023885	0.7929647590000001	2.14368462	2.959112198	0.522665556	0.047739409000000003	0.420524109	0.420524109	WBGene00001561	gei-4
20008	6325	6326	ZC123.3c	0.029760644	0.099467167	-3.607466423	1.6599320819999999	2.005568841	5.325915403	2.816796154	1.3162656209999999	0.47043478299999997	1.3162656209999999	WBGene00022518	zfh-2
1881	4486	4487	C14F11.4b	0.006484159000000001	0.030553728	-3.5999014160000002	1.322405509	4.133878678	4.223772209	1.14615394	1.476980555	0.092130999	1.476980555	WBGene00015780	C14F11.4
6441	718	719	F22A3.6a	3.74e-09	1.1e-07	-3.567390304	0.605136005	8.274428772	2.4442132219999997	0.000748235	0.548536141	0.007476071999999999	0.548536141	WBGene00017691	ilys-5
9738	2878	2879	F56C4.3c	0.000511121	0.003750999	-3.55201951	1.022205195	1.386875609	2.857618374	0.789662615	0.28114732800000003	0.777692575	0.777692575	WBGene00010146	glb-19
10873	4166	4167	K03H1.10.2	0.004391793	0.02228358	-3.5450751119999997	1.244515942	2.283795844	3.585349651	1.338312903	0.984916992	0.37541394100000003	0.984916992	WBGene00010545	cbp-2
3992	5461	5462	C48B4.8a	0.015908731000000002	0.061570253	-3.542461448	1.4692897059999999	3.277275796	3.661312744	3.0676396410000004	-1.346643733	0.17057872	0.17057872	WBGene00008171	C48B4.8
19729	4227	4228	Y75B8A.35a.1	0.0047407429999999995	0.023707079	-3.539972548	1.2534684870000001	3.601809926	4.157477039	1.5720562569999998	0.784718617	0.133634707	0.784718617	WBGene00006986	zip-1
13254	5665	5666	T01D3.6a	0.018463593	0.068897943	-3.51274036	1.4908577019999998	2.637928557	6.314166312	1.619934829	1.7140502	0.282485904	1.7140502	WBGene00011330	T01D3.6
1945	3537	3538	C15H11.2b	0.001796934	0.010735399999999999	-3.4917315610000004	1.118466817	3.790628196	4.540535131	0.8527525690000001	1.023699462	0.11681936300000001	1.023699462	WBGene00007614	gnrr-2
399	5594	5595	B0365.3.2	0.017531095	0.066248425	-3.4899571739999997	1.46922322	7.127071036	4.772941607	0.635318998	2.602606309	0.0120053	2.602606309	WBGene00001137	eat-6
10821	3555	3556	K02G10.3.2	0.0018543910000000002	0.011025702	-3.489679104	1.121141409	2.888246614	3.281485838	1.271670682	0.6137664070000001	0.23155925300000002	0.6137664070000001	WBGene00019345	tmem-135
9679	352	353	F56A4.2	3.37e-13	2.01e-11	-3.488217165	0.479233264	7.529915721	2.305027948	0.00064238	0.34385440100000003	0.009713539	0.34385440100000003	WBGene00018910	F56A4.2
17338	4209	4210	Y39E4B.9d	0.004646676	0.023338455	-3.483251446	1.2305878829999999	2.212530181	3.3855601060000002	1.059413768	1.212106037	0.397700056	1.212106037	WBGene00000267	bre-2
4445	1350	1351	C55B7.3	1.57e-06	2.46e-05	-3.475934608	0.7239120859999999	2.74925563	4.079895028	0.18066407899999998	0.605408984	0.258525863	0.605408984	WBGene00016942	C55B7.3
20913	5577	5578	ZK688.5c	0.017306691000000003	0.065599744	-3.474510514	1.4598007169999998	2.34093139	4.099843394	1.137965285	2.058561914	0.358485099	2.058561914	WBGene00022800	ZK688.5
8774	1501	1502	F47H4.7a	3.42e-06	4.8100000000000004e-05	-3.4646154410000003	0.7460233190000001	2.578974344	2.9065815219999998	0.538721696	0.005814356	0.296104492	0.296104492	WBGene00009838	fbxa-187
11996	3201	3202	M04C9.3a	0.00103153	0.006811258000000001	-3.4557614589999996	1.0530134690000001	1.180495015	3.987104038	0.744510879	-0.591784659	0.91874517	0.91874517	WBGene00010858	M04C9.3
1072	5118	5119	C05D11.11a.3	0.011840172	0.048893096	-3.4402063289999996	1.366857693	5.072720857	3.9937736619999997	0.923964514	1.8784854169999998	0.050034387	1.8784854169999998	WBGene00003214	mel-32
1075	5119	5120	C05D11.11b.3	0.011840172	0.048893096	-3.4402063289999996	1.366857693	5.072720857	3.9937736619999997	0.923964514	1.8784854169999998	0.050034387	1.8784854169999998	WBGene00003214	mel-32
6021	3611	3612	F15H10.2	0.002001482	0.011715761000000002	-3.426043928	1.108747647	2.859981402	3.5705606430000003	0.799186748	1.044795269	0.23679486	1.044795269	WBGene00000602	col-13
10520	886	887	H25K10.1	2.8e-08	6.67e-07	-3.37946757	0.60850811	2.7632019580000002	2.9218912999999995	0.10251489	0.45290829	0.25567770300000003	0.45290829	WBGene00010411	H25K10.1
5680	4618	4619	F12B6.2e	0.007372582	0.033747239	-3.3540632969999997	1.2517361470000001	4.517497034	3.3007888989999996	1.236599537	1.113665537	0.070744908	1.113665537	WBGene00017398	slc-17.6
4600	2915	2916	D1025.8	0.0005669119999999999	0.004110021	-3.351304538	0.972246518	3.2114029680000002	3.538367257	0.101378085	1.316516851	0.17959315399999998	1.316516851	WBGene00008359	nspc-17
13617	1464	1465	T05E12.7c	3.06e-06	4.4200000000000004e-05	-3.34921286	0.717717864	1.70659035	3.2597097589999997	0.17274383199999999	0.1697285	0.5999345660000001	0.5999345660000001	WBGene00005444	srh-237
10762	84	85	K02D7.3a	5.32e-26	1.32e-23	-3.348000982	0.317479415	8.349052656	2.948250467	0.014526917	0.136662851	0.0073572030000000005	0.136662851	WBGene00000675	col-101
7813	3899	3900	F38A3.1	0.003121094	0.016920331	-3.3385578419999997	1.1295883420000001	5.005325242	3.914241182	0.019401517	1.8945532180000002	0.052133214000000004	1.8945532180000002	WBGene00000657	col-81
13190	3377	3378	T01B4.2b	0.00140194	0.008774781	-3.335882564	1.0443393859999999	3.2606987960000002	3.823255891	0.592504782	1.043462348	0.17280215100000001	1.043462348	WBGene00006675	twk-22
17955	4552	4553	Y48A6C.5a	0.00696164	0.032328125	-3.331136621	1.234360654	1.0065534109999998	3.344921788	0.763574511	1.521894824	1.05651957	1.521894824	WBGene00004010	pha-1
13069	3410	3411	R151.2b.1	0.001489536	0.009232854	-3.327229149	1.047380625	3.843750085	4.059861421	1.5320208469999999	0.113488412	0.112559466	0.113488412	WBGene00020107	R151.2
18480	6063	6064	Y54E10A.9a.2	0.025108455	0.087544207	-3.3234850989999996	1.483877551	2.248286336	4.960485033	2.9164863089999997	-0.198862425	0.386352572	0.386352572	WBGene00006888	vbh-1
14332	3144	3145	T14B4.4a.1	0.0009249289999999999	0.006218051	-3.302506217	0.997007372	2.685549351	5.292856348	1.026294607	0.46474094299999996	0.27196441	0.46474094299999996	WBGene00006636	tsp-10
18960	4783	4784	Y59E9AL.3	0.008808365	0.038928776	-3.300209527	1.259908729	2.045078691	3.503602033	0.67263926	1.7084157480000002	0.455571058	1.7084157480000002	WBGene00021993	Y59E9AL.3
20793	4817	4818	ZK617.1g.2	0.009092308	0.039903929	-3.2860189419999997	1.2597043079999999	2.868789548	5.186379022	1.254500114	1.1257823	0.235150186	1.1257823	WBGene00006759	unc-22
5618	1950	1951	F11C1.5e.2	3.17e-05	0.00034385300000000003	-3.2732654510000003	0.786713241	4.076834992	2.294798657	0.832558433	-0.738623685	0.09581815199999999	0.09581815199999999	WBGene00008694	F11C1.5
373	2024	2025	B0348.6c.2	4.36e-05	0.000455125	-3.273236672	0.800776803	1.5859230290000002	3.3331492889999996	0.300110187	0.380324127	0.661755045	0.661755045	WBGene00002061	ife-3
6045	5237	5238	F16B4.12b	0.013375267	0.053988786	-3.271408884	1.322519898	1.4578687719999999	3.811524785	0.69140442	1.9321839	0.734225109	1.9321839	WBGene00003707	nhr-117
1915	5904	5905	C15C6.2b	0.022169086	0.079358335	-3.2657560780000003	1.4276789540000001	1.96736778	3.745461147	1.04395115	2.013449642	0.485273103	2.013449642	WBGene00007601	C15C6.2
3743	5492	5493	C44E4.6.2	0.016346525	0.06291909400000001	-3.2593209260000005	1.3574365380000002	5.56530068	4.2493215410000005	0.284005916	2.479945015	0.036347849	2.479945015	WBGene00016655	acbp-1
18309	1676	1677	Y51H4A.5	9.41e-06	0.00011857899999999999	-3.257980727	0.735367573	2.877294172	2.481631002	0.13383969099999998	0.6773085109999999	0.23357350100000002	0.6773085109999999	WBGene00013101	Y51H4A.5
1095	4757	4758	C05D12.3a.2	0.008527837	0.037894926	-3.2460509539999998	1.2340408390000002	2.305484287	4.416733086	0.715668693	1.568616494	0.368891368	1.568616494	WBGene00014666	C05D12.3
4913	464	465	E02H4.7	1.9e-11	8.609999999999999e-10	-3.2139527639999996	0.47871676799999996	3.6712570589999998	2.685842545	0.065067595	0.27868702100000003	0.12712078300000001	0.27868702100000003	WBGene00077757	E02H4.7
9315	4476	4477	F54C1.7.2	0.006378175	0.030121457	-3.212623358	1.177786699	2.266245391	3.6005695839999996	0.94875653	1.132015733	0.380779718	1.132015733	WBGene00003934	pat-10
19371	4610	4611	Y71F9AL.13b.4	0.007329375	0.03360767	-3.207816422	1.19627856	1.134158407	2.814945549	1.19296569	0.643835158	0.9536579	0.9536579	WBGene00004412	rpl-1
12953	4390	4391	R12C12.9b	0.005823426	0.028033858	-3.1641553069999997	1.147446881	3.3693308180000003	2.80566019	1.8161011519999999	-0.409956242	0.158850367	0.158850367	WBGene00020029	R12C12.9
7165	2359	2360	F29G6.3a.2	0.000135285	0.001212099	-3.152634317	0.8260248790000001	6.198512528999999	2.021510768	1.000757328	-0.41044875299999994	0.022718323	0.022718323	WBGene00009259	hpo-34
11289	5281	5282	K08D8.4f	0.013859113999999999	0.055465312	-3.1523135669999998	1.280962532	2.605553159	3.700722109	1.86238296	0.598914551	0.28988157800000003	0.598914551	WBGene00010658	K08D8.4
10763	67	68	K02D7.3b	1.42e-29	4.43e-27	-3.152013737	0.279116574	8.35234025	2.508332513	0.011478783000000001	0.10538031	0.007352327	0.10538031	WBGene00000675	col-101
14260	3504	3505	T13A10.10a	0.00170484	0.01028161	-3.1417041610000003	1.001388659	3.7443515310000004	2.627603008	0.37076192	1.133406948	0.12068746300000001	1.133406948	WBGene00000005	aat-4
10891	1534	1535	K03H6.7	4.13e-06	5.6899999999999994e-05	-3.091313332	0.671326231	2.241377986	1.9905669540000002	0.203187667	0.472830696	0.388518669	0.472830696	WBGene00044719	clec-172
11210	2715	2716	K07H8.6b	0.000357783	0.0027851990000000004	-3.0844334	0.864129169	1.566077039	4.17141253	0.163498073	0.95658076	0.672507796	0.95658076	WBGene00006930	vit-6
9993	5660	5661	F58A4.7a	0.018395597	0.068680575	-3.084066083	1.308161446	2.646139626	4.4518817	2.286287776	0.06726154	0.280641778	0.280641778	WBGene00001955	hlh-11
18893	5940	5941	Y57G11C.45a	0.022773725	0.081047781	-3.07227244	1.349139195	1.7967838090000001	4.192391593	1.059209445	1.6710554069999999	0.55749923	1.6710554069999999	WBGene00013334	Y57G11C.45
16714	2731	2732	Y19D10A.7	0.000368604	0.002852636	-3.0682539269999998	0.86148236	1.4593597680000001	2.324346525	0.236991178	0.876236606	0.7333381390000001	0.876236606	WBGene00021222	irld-53
6489	3906	3907	F22D6.2.2	0.003161528	0.017108827	-3.066517942	1.038941213	3.3466809680000003	2.274056767	1.457464579	-0.111116925	0.161633687	0.161633687	WBGene00009050	F22D6.2
20750	5992	5993	ZK563.6.2	0.02368208	0.083549176	-3.063555065	1.354208267	2.374637819	5.658843922000001	0.98013251	1.7706875340000001	0.348874655	1.7706875340000001	WBGene00022770	acp-1
8242	3507	3508	F42G4.5b	0.001706784	0.010288182	-3.06011511	0.975486816	4.064278596	2.406253976	0.262469999	1.164891792	0.096649143	1.164891792	WBGene00009642	F42G4.5
12695	3762	3763	R09D1.11a	0.00261035	0.014662762	-3.05668261	1.015425733	1.439165791	3.52725236	0.307265658	1.239368472	0.745440718	1.239368472	WBGene00011167	chil-23
16607	303	304	Y16B4A.2	2.52e-14	1.75e-12	-3.054782618	0.40084829200000005	5.690125685	1.874318526	0.007235358000000001	0.233783672	0.033229006	0.233783672	WBGene00012445	Y16B4A.2
9550	17	18	F55C10.3	1.48e-43	1.74e-40	-3.039611568	0.21963697699999998	5.27864684	2.309059622	0.022267703	0.050092899	0.044030268	0.050092899	WBGene00000728	col-155
12664	5290	5291	R08H2.1.1	0.013944227	0.055721564	-3.039195191	1.2360999590000001	3.27661021	3.2483426189999998	0.557819678	1.734094986	0.17066742	1.734094986	WBGene00000986	dhs-23
17133	32	33	Y38F1A.6.1	1.4999999999999998e-37	9.640000000000001e-35	-3.0345228489999996	0.236948817	7.3435798310000004	2.387386159	0.0065167359999999995	0.077700377	0.010633968	0.077700377	WBGene00012608	Y38F1A.6
7766	914	915	F37B4.2	4.3e-08	9.940000000000001e-07	-3.0264501580000003	0.552473764	3.99255327	3.063688055	0.070055858	0.38778503299999995	0.101539559	0.38778503299999995	WBGene00002055	ifc-1
20898	5778	5779	ZK682.2.2	0.020418217	0.07470191400000001	-3.013805845	1.299853937	3.880541085	5.269761441	2.424715349	-1.192465726	0.109715036	0.109715036	WBGene00022788	slc-17.7
1122	751	752	C05E11.5	5.8099999999999996e-09	1.6300000000000002e-07	-3.007567288	0.516582205	4.717095757	1.90361199	0.017235977	0.383049784	0.06222775	0.383049784	WBGene00000136	amt-4
8476	5772	5773	F45D11.14	0.020319494	0.074410667	-2.993583058	1.290117615	4.917575091000001	4.158021136	0.697187517	1.799417672	0.054994297000000004	1.799417672	WBGene00018459	F45D11.14
17893	23	24	Y47G6A.33	9.44e-42	8.32e-39	-2.9926955860000004	0.22107364899999998	6.114823881	1.9362150669999998	0.003826499	0.06948383799999999	0.024177732	0.06948383799999999	WBGene00045399	Y47G6A.33
14014	2795	2796	T09E11.11	0.00042355699999999997	0.003203739	-2.9915951539999996	0.84869068	3.882004385	2.114681436	0.039978281000000004	1.040435525	0.10960361800000001	1.040435525	WBGene00011660	T09E11.11
14574	2159	2160	T19H5.6	7.11e-05	0.000695753	-2.9880779289999997	0.752163501	1.828689154	3.0547775919999998	0.150383357	0.6982415409999999	0.543215655	0.6982415409999999	WBGene00044807	T19H5.6
5913	600	601	F14F7.1	4.5e-10	1.58e-08	-2.9701778589999996	0.47631608799999997	7.800415816	3.259770983	0.001091786	0.339223738	0.008650064	0.339223738	WBGene00000673	col-98
17523	5572	5573	Y41E3.7b	0.01724014	0.065406114	-2.9686602989999997	1.246526568	1.567322114	2.953207457	1.4472004840000001	0.8835422409999999	0.671828175	0.8835422409999999	WBGene00012765	Y41E3.7
3222	700	701	C35A11.4	2.9e-09	8.75e-08	-2.965073325	0.499407593	4.177713658	2.053003885	0.036256673999999996	0.33785524100000003	0.08939042300000001	0.33785524100000003	WBGene00016431	C35A11.4
14124	218	219	T10H9.5a	1.2199999999999999e-16	1.18e-14	-2.9470601569999997	0.35588536600000004	6.012807969	2.127847894	0.006252786	0.183728805	0.026106314	0.183728805	WBGene00004062	pmp-5
11280	2041	2042	K08D12.6	4.77e-05	0.000493849	-2.939321138	0.722788894	7.639142473	3.18869088	0.001217098	0.782418581	0.009246629000000001	0.782418581	WBGene00019540	K08D12.6
4959	271	272	E04F6.15	5.0899999999999995e-15	3.96e-13	-2.911880235	0.372139655	4.983186038	1.75172873	0.013633431000000001	0.19409845399999998	0.052840492999999995	0.19409845399999998	WBGene00017131	E04F6.15
1455	4590	4591	C08F11.13c.2	0.007207307	0.033186903999999996	-2.908062257	1.08222646	2.834512943	5.874441919	1.19848675	0.558334415	0.241618306	0.558334415	WBGene00007460	C08F11.13
14031	659	660	T09F5.11	1.51e-09	4.83e-08	-2.906814738	0.48099158299999994	2.968644621	1.80608171	0.12971218699999998	-0.005427699	0.217317167	0.217317167	WBGene00011670	fbxa-84
19400	3457	3458	Y71F9B.10b	0.0016077670000000002	0.009830252	-2.893389666	0.917227815	5.492009317000001	2.318140412	0.7375678659999999	0.524392431	0.038252714	0.524392431	WBGene00004946	sop-3
9359	4490	4491	F54D10.4.2	0.006509806	0.030647255	-2.886808858	1.060963063	2.316649817	4.019710702	1.1280687679999999	0.560395165	0.36557979	0.560395165	WBGene00018805	F54D10.4
5231	3578	3579	F08A8.1a.2	0.00191646	0.011308876	-2.87574973	0.92679954	4.602089233	2.436021487	0.815312072	0.473124009	0.066943028	0.473124009	WBGene00008564	acox-1
5232	3579	3580	F08A8.1b.1	0.00191646	0.011308876	-2.87574973	0.92679954	4.602089233	2.436021487	0.815312072	0.473124009	0.066943028	0.473124009	WBGene00008564	acox-1
5235	3580	3581	F08A8.1c.2	0.00191646	0.011308876	-2.87574973	0.92679954	4.602089233	2.436021487	0.815312072	0.473124009	0.066943028	0.473124009	WBGene00008564	acox-1
1498	392	393	C09B8.4	2.8700000000000005e-12	1.54e-10	-2.844489921	0.407293426	3.809643807	2.9090582960000004	0.063265442	0.18556646100000002	0.11527301400000001	0.18556646100000002	WBGene00015623	C09B8.4
1262	5635	5636	C06G3.1b.2	0.01809844	0.067894842	-2.8433905239999997	1.202992452	3.064407907	2.981052537	0.9671601240000001	1.203626137	0.20153648899999999	1.203626137	WBGene00003695	nhr-105
10404	3329	3330	H13N06.4b	0.001297783	0.008239951	-2.839407533	0.88277149	1.739604635	2.536032147	0.574199065	0.59472919	0.584041166	0.59472919	WBGene00010397	suox-1
9363	3007	3008	F54D11.1.1	0.000680095	0.004780335	-2.8326349289999997	0.833745815	6.216581766	3.339051118	0.212663296	0.83003483	0.022417836	0.83003483	WBGene00018811	pmt-2
1094	1048	1049	C05D12.3a.1	1.58e-07	3.18e-06	-2.829288301	0.539600189	5.458872411000001	2.0523107940000003	0.397623815	-0.04310799	0.039128731	0.039128731	WBGene00014666	C05D12.3
20800	5972	5973	ZK622.3c.3	0.023237768	0.08224240599999999	-2.824352764	1.244480856	4.023112665	4.72811895	1.165932773	1.157166128	0.099425275	1.157166128	WBGene00022781	pmt-1
20803	5973	5974	ZK622.3d.2	0.023237768	0.08224240599999999	-2.824352764	1.244480856	4.023112665	4.72811895	1.165932773	1.157166128	0.099425275	1.157166128	WBGene00022781	pmt-1
20796	5971	5972	ZK622.3a.2	0.023237768	0.08224240599999999	-2.824352764	1.244480856	4.023112665	4.72811895	1.165932773	1.157166128	0.099425275	1.157166128	WBGene00022781	pmt-1
4893	4189	4190	E02C12.8d	0.004520516	0.022810122999999998	-2.8194961739999997	0.99300667	2.744086868	3.230757197	0.999442017	0.47965135200000003	0.25958985	0.47965135200000003	WBGene00017093	E02C12.8
8765	517	518	F47G9.3	6.35e-11	2.59e-09	-2.798271063	0.428178987	3.1742032289999997	1.764470336	0.090105252	0.125558432	0.184900615	0.184900615	WBGene00009830	cutl-18
2054	1049	1050	C17C3.12a.1	1.59e-07	3.2e-06	-2.793614912	0.532921666	4.681294016	1.933267546	0.362363414	-0.124471636	0.06364484	0.06364484	WBGene00015894	acdh-2
9701	476	477	F56B3.1	2.4399999999999998e-11	1.0800000000000002e-09	-2.776952788	0.41589121799999995	8.056813484	2.912854427	0.0006746	0.258773657	0.007916693	0.258773657	WBGene00000677	col-103
3714	6266	6267	C44C10.11.1	0.028852867	0.09732851	-2.7765972939999997	1.270468436	2.112930483	3.306015494	1.3776516230000002	1.043483446	0.43114944299999997	1.043483446	WBGene00043985	C44C10.11
11687	1716	1717	K11G9.3	1.1599999999999999e-05	0.000142957	-2.7755001839999998	0.632982594	2.1803646430000003	3.406722392	0.192799305	0.386536082	0.408201142	0.408201142	WBGene00019654	K11G9.3
17318	3133	3134	Y39E4B.12b.1	0.0009043310000000001	0.006100916	-2.7715684589999996	0.8351333409999999	2.4580165640000002	1.937328005	0.518326344	0.5278452029999999	0.326242375	0.5278452029999999	WBGene00001630	gly-5
18626	1863	1864	Y54G2A.45c	2.3100000000000002e-05	0.000261943	-2.7702211969999997	0.654485545	2.433113356	1.56693015	0.309690521	0.247586941	0.332836471	0.332836471	WBGene00044488	Y54G2A.45
7398	3772	3773	F32H5.6c	0.00263214	0.014749888999999999	-2.7626599489999997	0.918522437	1.2591734909999999	1.839260023	0.40325514	0.676775232	0.86227006	0.86227006	WBGene00006016	srx-125
2322	5323	5324	C23H5.8d	0.014308248	0.056821803	-2.761787108	1.127522315	2.844610978	3.337857074	0.964181727	0.94277813	0.239693687	0.94277813	WBGene00016027	C23H5.8
250	5949	5950	B0280.17	0.022912099	0.081416892	-2.761759525	1.214015103	1.5505920180000001	3.469968862	0.8922225090000001	1.318526496	0.6810169640000001	1.318526496	WBGene00044674	B0280.17
3589	5887	5888	C42C1.13a.1	0.021934721	0.078764573	-2.760598015	1.204714106	1.8490545809999999	3.720341559	1.642713874	0.305853837	0.534290241	0.534290241	WBGene00016591	C42C1.13
4505	4587	4588	C56E10.4a	0.00718068	0.033090915	-2.7600404989999996	1.026668363	1.4066637690000001	3.928147477	0.8157413509999999	0.583573864	0.765330539	0.765330539	WBGene00003727	nhr-137
10166	1635	1636	F59A7.1	7.21e-06	9.32e-05	-2.746164942	0.611967126	2.84539407	2.527458338	0.157619932	0.404135714	0.239545105	0.404135714	WBGene00019089	clec-206
2319	3089	3090	C23H5.8b.1	0.000824247	0.005639824	-2.739392651	0.819068685	5.096076124	2.625027203	0.5496126689999999	0.456697597	0.049324617	0.456697597	WBGene00016027	C23H5.8
19293	521	522	Y69H2.14	6.65e-11	2.7e-09	-2.7376113189999995	0.419340105	8.151792882999999	2.593962686	0.000641694	0.263127491	0.007706586	0.263127491	WBGene00013489	Y69H2.14
14804	3667	3668	T22E5.1b	0.0022513679999999997	0.012977283000000001	-2.7364188169999997	0.895747906	1.44654765	1.598734237	0.462552287	-0.169258367	0.74099418	0.74099418	WBGene00020690	T22E5.1
4012	5720	5721	C48D1.9c	0.01927391	0.071230254	-2.735769054	1.169036943	1.317035048	2.421070404	1.227074697	-0.146895655	0.822896363	0.822896363	WBGene00194643	C48D1.9
12696	3923	3924	R09D1.11b	0.003223442	0.017368306	-2.724109142	0.9248107940000001	1.333732475	2.572958833	0.471050319	-0.06722797	0.811862188	0.811862188	WBGene00011167	chil-23
6682	1328	1329	F25B5.3c.1	1.43e-06	2.27e-05	-2.719746072	0.564164102	5.031390356	2.0540805769999997	0.426109556	-0.14017828	0.051312145	0.051312145	WBGene00017775	F25B5.3
1112	5074	5075	C05D9.2.2	0.011457213999999999	0.047723767	-2.7172672280000003	1.074683235	3.779450275	2.4190991630000003	0.9433376290000001	0.789078455	0.11773987	0.789078455	WBGene00015471	lmp-2
4469	3638	3639	C56A3.3c	0.002115705	0.012292481999999999	-2.698151184	0.8778784959999999	3.258881147	2.198150552	0.149574428	1.006431552	0.173047767	1.006431552	WBGene00008342	frpr-5
3871	2640	2641	C46G7.4a	0.000291167	0.002330993	-2.684804512	0.7410376009999999	3.776710956	1.7906166069999998	0.7057383140000001	-0.584370744	0.117966776	0.117966776	WBGene00004112	pqn-22
1609	4366	4367	C09H6.2a	0.005604053	0.027132239	-2.678914137	0.9670850329999999	5.579819877	2.451594671	1.348305532	0.054574658	0.035976457	0.054574658	WBGene00002999	lin-10
3709	366	367	C44C1.5a.1	6.63e-13	3.820000000000001e-11	-2.670926175	0.37163767799999997	4.972109506000001	1.42357446	0.025288425	0.18188342100000002	0.053197904000000004	0.18188342100000002	WBGene00016644	C44C1.5
4965	774	775	E04F6.7	7.82e-09	2.1300000000000001e-07	-2.646214867	0.45843762	3.792846685	1.516961526	0.043645500999999996	0.271602077	0.116637691	0.271602077	WBGene00000971	dhs-7
7145	5746	5747	F29C4.4.1	0.019772695	0.072743011	-2.640609892	1.133000928	1.061246074	1.712176524	0.914344855	-0.236936177	1.0111917990000001	1.0111917990000001	WBGene00017927	F29C4.4
16873	1166	1167	Y34D9A.11	4.7600000000000003e-07	8.62e-06	-2.639767275	0.524195599	5.501473732999999	1.8474211969999998	0.009823506999999999	0.402348031	0.038004089	0.402348031	WBGene00021335	spp-23
14135	2574	2575	T11B7.4a	0.000250383	0.002055866	-2.634791721	0.719521307	2.171227063	2.299756513	0.36533043	0.15041848300000002	0.411235936	0.411235936	WBGene00001132	alp-1
14189	4814	4815	T12A7.4a	0.009078506	0.039864352	-2.622571984	1.005169779	3.106212305	2.2039663590000003	0.41839260899999997	1.0971568170000001	0.195026165	1.0971568170000001	WBGene00011725	lips-5
4094	821	822	C49G7.8	1.4299999999999999e-08	3.6799999999999996e-07	-2.621392696	0.462349112	3.912478637	1.739450844	0.038945456	0.28170459600000003	0.10731210199999999	0.28170459600000003	WBGene00016786	cyp-35A4
18407	4679	4680	Y53F4B.29.2	0.007820450999999999	0.035330725	-2.6213912109999997	0.9855873629999999	4.1167471739999995	1.779235511	1.3638501180000002	-1.206259468	0.093223557	0.093223557	WBGene00001774	gst-26
3172	4920	4921	C34E11.2b	0.009886275	0.042467382000000005	-2.609507578	1.011522579	1.234654838	1.972498766	0.655267401	-0.045419262	0.87949949	0.87949949	WBGene00007935	C34E11.2
17648	5983	5984	Y44A6D.3a	0.023453919	0.082868685	-2.59808209	1.1465708620000001	3.896978018	2.412372677	1.250476834	0.721460277	0.10847085	0.721460277	WBGene00012854	Y44A6D.3
5612	1053	1054	F11C1.3	1.6100000000000003e-07	3.22e-06	-2.58775161	0.493847314	3.61896657	1.637536088	0.056472604	0.30935515	0.131986871	0.30935515	WBGene00008692	scav-4
2780	1914	1915	C29F3.6	2.7699999999999996e-05	0.000305632	-2.5793203080000002	0.615333892	2.18528724	1.915946156	0.151761606	0.41619209100000004	0.406575776	0.41619209100000004	WBGene00005949	srx-58
2853	5817	5818	C30G4.4l.1	0.020883929	0.07590489	-2.5643360719999997	1.110065522	2.30103374	2.587427629	1.084720114	0.763648082	0.37022009200000006	0.763648082	WBGene00016269	C30G4.4
12125	4268	4269	M176.6b	0.005011649	0.024821106000000003	-2.561428185	0.912747302	1.9885062269999998	3.216512315	0.7726566429999999	0.326021173	0.47700481299999997	0.47700481299999997	WBGene00002199	kin-15
11721	3208	3209	K12B6.3	0.00104252	0.006868809	-2.555386331	0.7793679729999999	1.5462282630000002	1.266065136	0.22768770800000002	0.198940306	0.6834339490000001	0.6834339490000001	WBGene00019668	fil-2
18625	2607	2608	Y54G2A.45b	0.000269449	0.00218442	-2.552757432	0.7007240459999999	3.468655783	1.377889212	0.589149406	-0.193198825	0.14737187699999998	0.14737187699999998	WBGene00044488	Y54G2A.45
13531	79	80	T05A1.2	1.62e-27	4.28e-25	-2.550418011	0.234649214	9.765150646	1.58310825	0.000104191	0.08248619	0.007832209	0.08248619	WBGene00000696	col-122
10003	1341	1342	F58B3.3	1.49e-06	2.35e-05	-2.550227487	0.529963353	3.460757573	1.6419373380000002	0.132144845	0.289146888	0.148243562	0.289146888	WBGene00003095	lys-6
10439	3098	3099	H17B01.2	0.000843332	0.00575365	-2.538550965	0.7604626309999999	1.577171405	2.105492103	0.20097938399999998	0.472016295	0.666475736	0.666475736	WBGene00000646	col-70
1739	137	138	C12D12.1c	2.4800000000000002e-20	3.790000000000001e-18	-2.536317597	0.27450788600000003	5.635614239	1.458720286	0.078462183	-0.040590727	0.034569686	0.034569686	WBGene00015713	C12D12.1
15741	127	128	W03G11.1b	3.72e-21	6.15e-19	-2.532064761	0.26822151	9.256945062	1.567911286	0.00033637099999999997	0.10757779699999999	0.007067388000000001	0.10757779699999999	WBGene00000754	col-181
14469	167	168	T18H9.2a	4.28e-19	5.3799999999999994e-17	-2.52024307	0.282235081	4.763125326	1.239777425	0.059017945	-0.033844197	0.060467016	0.060467016	WBGene00000215	asp-2
2148	199	200	C18A11.3	1.3100000000000001e-17	1.3900000000000001e-15	-2.499137497	0.292551546	3.9961523960000003	1.315377967	0.027091505	0.054183115999999996	0.101288106	0.101288106	WBGene00015949	C18A11.3
3775	1583	1584	C45E5.1	5.54e-06	7.4e-05	-2.497631719	0.549754612	4.631462774	1.452444743	0.030221807000000003	0.42312339299999996	0.065692305	0.42312339299999996	WBGene00016664	C45E5.1
15367	4387	4388	T28D6.3	0.005771851999999999	0.027810908999999998	-2.490436172	0.9021788000000001	3.219334504	3.5581913380000003	0.057327422	1.163562459	0.178482107	1.163562459	WBGene00012123	T28D6.3
8696	5404	5405	F46H6.2b.1	0.015288925	0.059806427999999995	-2.4822165330000003	1.023399562	2.7765430139999996	2.100497904	1.318036157	0.104694404	0.252983839	0.252983839	WBGene00000959	dgk-2
6235	509	510	F19C7.4	5.3700000000000006e-11	2.22e-09	-2.479884856	0.37802029299999995	3.5516750939999997	1.417515529	0.054244010999999995	0.160105001	0.138603543	0.160105001	WBGene00017594	F19C7.4
18624	525	526	Y54G2A.45a	7.379999999999999e-11	2.97e-09	-2.471757201	0.379528783	4.751273331	1.4133537109999998	0.02885832	0.187204825	0.060914079	0.187204825	WBGene00044488	Y54G2A.45
5644	317	318	F11E6.3.1	6.88e-14	4.58e-12	-2.470337341	0.329815947	8.182647688	2.076157915	0.000940271	0.162227567	0.00764436	0.162227567	WBGene00008707	F11E6.3
7355	1699	1700	F32D8.12a.2	1.06e-05	0.000132087	-2.466015851	0.5599312989999999	4.332186985	1.8380819940000002	0.272838949	0.19744564	0.080301179	0.19744564	WBGene00009334	F32D8.12
7350	3237	3238	F32D8.11.1	0.0010961039999999999	0.007152754	-2.465156044	0.7551123209999999	1.696466215	1.608505672	0.250398031	0.20742465300000001	0.604893895	0.604893895	WBGene00043302	F32D8.11
7354	3239	3240	F32D8.11.5	0.0010961039999999999	0.007152754	-2.465156044	0.7551123209999999	1.696466215	1.608505672	0.250398031	0.20742465300000001	0.604893895	0.604893895	WBGene00043302	F32D8.11
7353	3238	3239	F32D8.11.4	0.0010961039999999999	0.007152754	-2.465156044	0.7551123209999999	1.696466215	1.608505672	0.250398031	0.20742465300000001	0.604893895	0.604893895	WBGene00043302	F32D8.11
14187	4525	4526	T12A7.2b.1	0.006760173	0.031579835	-2.46202528	0.909021981	3.988312182	1.847927586	0.7851205520000001	0.454360892	0.101836715	0.454360892	WBGene00011723	T12A7.2
13227	2243	2244	T01C8.3	9.88e-05	0.0009304760000000001	-2.453042211	0.6300129289999999	2.183758122	1.468866389	0.188294481	0.15072466	0.40707995399999997	0.40707995399999997	WBGene00020144	T01C8.3
5645	1255	1256	F11E6.3.2	8.709999999999999e-07	1.47e-05	-2.452379102	0.49858729700000004	5.676065619	2.674821	0.17170354100000002	0.201180398	0.033571447000000004	0.201180398	WBGene00008707	F11E6.3
3102	4684	4685	C34B4.7c	0.007863626	0.035480291000000004	-2.450152613	0.9218482370000001	1.833913546	1.878415503	0.604996324	0.6697099329999999	0.540911869	0.6697099329999999	WBGene00077698	lurp-4
15206	3183	3184	T27B2.1	0.000996315	0.00661592	-2.444985274	0.7428032240000001	2.1917097180000003	1.7039524659999998	0.132521853	0.695113091	0.40446516	0.695113091	WBGene00194821	dmsr-16
20776	6012	6013	ZK6.6b	0.024024866000000002	0.08447659099999999	-2.416910929	1.0709785729999999	1.136190485	2.47246289	0.295757554	1.4247351000000001	0.9521003859999999	1.4247351000000001	WBGene00022641	ZK6.6
17319	5648	5649	Y39E4B.12b.2	0.018207158	0.06814550400000001	-2.412927365	1.0218301779999999	3.144305645	2.07598884	0.794222874	0.771982493	0.18928412	0.771982493	WBGene00001630	gly-5
14731	3642	3643	T21G5.6.1	0.002123945	0.012325311	-2.406078655	0.7831444909999999	1.91744827	1.783791862	0.414595134	0.499576187	0.505377807	0.505377807	WBGene00044898	T21G5.6
20325	3713	3714	ZK1058.9b	0.002392857	0.013622018999999999	-2.403748114	0.791599499	5.5986543189999995	1.738381177	0.439919458	0.5000251929999999	0.035497873	0.5000251929999999	WBGene00014207	ZK1058.9
8082	4789	4790	F41C6.4b	0.008864718	0.039128754	-2.4015939840000002	0.9176098690000001	2.014614245	3.111688912	0.328617376	0.934394431	0.466989046	0.934394431	WBGene00018278	F41C6.4
4601	3420	3421	D1025.9	0.001512308	0.009343545	-2.3913499259999997	0.7538194340000001	3.898588095	2.1662562569999997	0.523791636	0.328573972	0.10834983599999999	0.328573972	WBGene00008360	nspc-19
19809	3366	3367	Y7A5A.1.2	0.001379185	0.008660563000000001	-2.380943774	0.744284018	6.591246132999999	1.317343814	0.813681575	-0.438244925	0.017256473999999997	0.017256473999999997	WBGene00012407	Y7A5A.1
17447	1945	1946	Y41C4A.16	3.13e-05	0.000339651	-2.374178848	0.570157322	8.706759057000001	1.3529628280000001	0.000268607	0.487350451	0.006995864	0.487350451	WBGene00000670	col-95
10102	862	863	F58G6.3	2.2000000000000002e-08	5.389999999999999e-07	-2.37320152	0.424117095	4.029451657	1.205298673	0.031389206	0.23842376	0.09899250300000001	0.23842376	WBGene00010274	F58G6.3
18146	98	99	Y49E10.29	8.99e-24	1.92e-21	-2.367213059	0.23549247	4.653544548	1.154110563	0.014296884	0.068888171	0.064773817	0.068888171	WBGene00045239	Y49E10.29
12225	4935	4936	R01E6.3a	0.010030671	0.042965657000000004	-2.356344724	0.9151670120000001	3.288732228	2.021440079	0.202272638	1.0540233509999999	0.16905941600000002	1.0540233509999999	WBGene00000282	cah-4
1596	4025	4026	C09G9.7b	0.003670872	0.019267704	-2.355057037	0.8106514359999999	1.8722038730000001	1.11715914	0.46141065	-0.301446985	0.524322975	0.524322975	WBGene00007496	npax-4
4301	563	564	C53B7.7	1.67e-10	6.25e-09	-2.346188701	0.36721102299999997	3.4541773680000003	1.159782428	0.053290912999999995	0.10529381800000001	0.148974991	0.148974991	WBGene00016896	nep-4
17553	4109	4110	Y42G9A.3b	0.004096731	0.02107474	-2.344629745	0.816768907	2.9501258939999997	1.660143739	0.708982399	0.291684773	0.22051459899999998	0.291684773	WBGene00021533	Y42G9A.3
10131	2096	2097	F59A1.13	5.91e-05	0.000595824	-2.334785389	0.581307196	2.362523707	0.954309605	0.15457985800000001	0.015546433	0.352297226	0.352297226	WBGene00010299	F59A1.13
3908	5098	5099	C47C12.4	0.011665119	0.04836941	-2.325499239	0.9220428909999999	1.8968446330000002	1.907702376	0.7389557929999999	0.536288847	0.513918355	0.536288847	WBGene00016737	miro-2
1925	520	521	C15C8.3a	6.66e-11	2.7e-09	-2.318700056	0.35518320600000003	6.364686981	1.066352598	0.032506451	0.156726214	0.020150277	0.156726214	WBGene00007605	asp-10
3630	3785	3786	C43D7.7	0.002665754	0.01488696	-2.318692204	0.771903456	1.645078368	1.0622019759999999	0.263052904	-0.025619608999999998	0.630699515	0.630699515	WBGene00008069	C43D7.7
15740	379	380	W03G11.1a	1.47e-12	8.2e-11	-2.3017514390000002	0.325246356	7.540397865	1.61353537	0.005232183	0.153445605	0.009666459	0.153445605	WBGene00000754	col-181
20883	708	709	ZK673.1a	3.3399999999999996e-09	9.970000000000001e-08	-2.2918986759999997	0.387554765	3.477716398	1.089253872	0.078917838	0.016274654	0.14638020599999998	0.14638020599999998	WBGene00014057	ZK673.1
3629	2519	2520	C43D7.5	0.000214413	0.001798946	-2.289566128	0.618567668	3.742675953	1.230306354	0.049812592999999995	0.524126346	0.12083039699999999	0.524126346	WBGene00008068	sdz-6
5313	5024	5025	F08F3.3.2	0.010949859	0.046072210999999995	-2.288128975	0.899317508	5.453754571	1.171383535	1.173893263	-0.5993509770000001	0.039264707	0.039264707	WBGene00004358	rhr-1
20703	1819	1820	ZK524.1	1.86e-05	0.000215507	-2.286908252	0.534117968	2.597407945	1.802409982	0.136149061	0.131067726	0.291773944	0.291773944	WBGene00004958	spe-4
17749	1348	1349	Y46E12BL.1	1.54e-06	2.4100000000000003e-05	-2.282446914	0.474873776	2.843521318	0.939528342	0.09835705900000001	0.09769417300000001	0.23990059600000002	0.23990059600000002	WBGene00021594	tig-3
15949	2769	2770	W07A12.8	0.000399891	0.0030523079999999997	-2.27355339	0.642218455	2.939749398	1.584206872	0.10712344800000001	0.511543368	0.22232760699999998	0.511543368	WBGene00012325	W07A12.8
6553	1247	1248	F22G12.8	8.45e-07	1.4300000000000002e-05	-2.267797844	0.460494691	2.9165667839999996	1.11579776	0.091648511	0.030719401	0.226434529	0.226434529	WBGene00044712	F22G12.8
19324	1465	1466	Y6G8.2c	3.08e-06	4.44e-05	-2.262587815	0.484950308	4.490994013	2.081592497	0.280762937	-0.050436351	0.072002265	0.072002265	WBGene00012404	Y6G8.2
7264	294	295	F31F4.15	1.62e-14	1.16e-12	-2.2541400780000003	0.293602066	4.65425915	1.612571931	0.016059689	0.11324357	0.064744395	0.11324357	WBGene00017962	fbxa-72
145	6245	6246	B0212.1c	0.028555008	0.09666002900000001	-2.249156332	1.0272109459999998	2.568568667	1.846358577	1.196940932	0.38580255799999996	0.298578722	0.38580255799999996	WBGene00015035	otpl-1
15103	57	58	T25F10.6a.2	5.21e-31	1.9e-28	-2.240327711	0.193467572	8.01195735	1.385012955	0.005796433	0.050348119000000004	0.00802662	0.050348119000000004	WBGene00020808	T25F10.6
13024	1147	1148	R13H4.2e	3.97e-07	7.31e-06	-2.232593248	0.44031887399999997	5.137676096	1.50677133	0.242740404	-0.131314015	0.048080662	0.048080662	WBGene00014826	R13H4.2
12733	6045	6046	R102.4c.4	0.024735379	0.086485879	-2.221177366	0.98916365	2.626654404	1.715032705	1.1826284390000001	0.11158119400000001	0.28503865100000003	0.28503865100000003	WBGene00011291	R102.4
5408	566	567	F09E10.3	1.71e-10	6.38e-09	-2.2101477419999997	0.346129859	6.812722846000001	1.606032285	0.0019780270000000003	0.177730792	0.014788858	0.177730792	WBGene00000988	dhs-25
14536	5282	5283	T19D12.2c.3	0.013858991999999999	0.055465312	-2.2046832690000002	0.895885823	1.661863544	2.454097859	0.581764293	0.29748313600000004	0.622152818	0.622152818	WBGene00020577	T19D12.2
7279	1706	1707	F32A11.5	1.11e-05	0.000137171	-2.2008748280000003	0.500762032	2.773490727	1.165177505	0.122546381	0.031757206	0.253597537	0.253597537	WBGene00009310	F32A11.5
5407	159	160	F09E10.1	2.16e-19	2.8399999999999997e-17	-2.1876881040000002	0.24294296399999998	4.887172428	1.092964815	0.013399817	0.075132108	0.056024067999999996	0.075132108	WBGene00017294	F09E10.1
20741	470	471	ZK550.2	2.12e-11	9.53e-10	-2.185656226	0.326346921	5.498897102999999	0.941529829	0.005881686	0.153871784	0.038071703	0.153871784	WBGene00013996	ZK550.2
7630	5742	5743	F35H12.5b	0.019709406999999998	0.07256068	-2.1843080219999997	0.936733782	1.3543594540000001	2.49845733	0.517775652	0.6924029140000001	0.798429617	0.798429617	WBGene00018077	F35H12.5
4892	4125	4126	E02C12.8c	0.004181584	0.021422641	-2.1690332530000003	0.7573100540000001	2.238785238	1.7247071980000002	0.411677296	0.448600482	0.38933485100000004	0.448600482	WBGene00017093	E02C12.8
3457	1528	1529	C39B5.4	4.03e-06	5.5799999999999994e-05	-2.1663097159999998	0.4699557	2.917815498	1.16640053	0.10507623099999999	0.076626419	0.22621130899999997	0.22621130899999997	WBGene00016522	fbxa-38
3877	4259	4260	C46G7.4q	0.004971697	0.024675257000000003	-2.161782318	0.76962927	3.0822434380000003	1.274913704	0.689762132	-0.549178108	0.198731689	0.198731689	WBGene00004112	pqn-22
18321	687	688	Y51H7C.13	2.39e-09	7.34e-08	-2.1578419380000002	0.36151222299999997	4.186475548	1.2435280340000001	0.024700539	0.171336092	0.08885179300000001	0.171336092	WBGene00021791	Y51H7C.13
19778	143	144	Y77E11A.15	6.27e-20	9.2e-18	-2.154355519	0.235716066	9.306886028	1.206904212	0.000135688	0.083207407	0.007111295	0.083207407	WBGene00000680	col-106
2318	959	960	C23H5.8a	6.37e-08	1.4e-06	-2.151013929	0.397730642	6.246416405	1.028875578	0.019243639	0.218040856	0.021933063	0.218040856	WBGene00016027	C23H5.8
2654	2051	2052	C27D8.1	4.88e-05	0.000502939	-2.150913145	0.529619295	2.5891293490000002	0.972892816	0.115261179	0.305483717	0.29371055	0.305483717	WBGene00007777	C27D8.1
8400	5167	5168	F44D12.9c	0.012478758000000001	0.051052319000000006	-2.128739823	0.852072479	4.044133464	1.095824933	0.9910436490000001	-0.343996872	0.097997616	0.097997616	WBGene00009686	ent-4
19289	4207	4208	Y69F12A.2a.2	0.004639798	0.023312557	-2.126318924	0.751075365	4.909542192	1.39897349	0.790906978	-0.45987821700000003	0.055264328	0.055264328	WBGene00000118	alh-12
3716	5395	5396	C44C10.3	0.015139623	0.059321172	-2.124937203	0.874811917	2.00382471	2.478071379	0.096541809	1.051402027	0.471102144	1.051402027	WBGene00008084	C44C10.3
5478	1310	1311	F10A3.4	1.26e-06	2.0300000000000002e-05	-2.113104524	0.436007122	3.295768106	1.5501586219999999	0.080263998	0.204889317	0.168133687	0.204889317	WBGene00008634	F10A3.4
11282	2654	2655	K08D8.11	0.000297086	0.002365833	-2.108660645	0.58285267	2.358486472	1.090936823	0.156130202	0.250952948	0.353445651	0.353445651	WBGene00194925	K08D8.11
17581	3844	3845	Y43D4A.2	0.002893663	0.015911762	-2.108638836	0.707878641	2.38960529	1.144841303	0.40694431200000003	-0.254032981	0.344693944	0.344693944	WBGene00012788	Y43D4A.2
20930	1176	1177	ZK742.3	5.02e-07	9.02e-06	-2.08940745	0.415756151	3.606138342	1.1720681609999999	0.045869833	0.213409933	0.133216515	0.213409933	WBGene00022813	ZK742.3
4841	78	79	E01A2.10	1.1099999999999998e-27	2.97e-25	-2.086583709	0.191370917	5.2084850519999994	1.1607103859999999	0.008917133	0.039782659	0.046017109	0.046017109	WBGene00077701	poml-3
6683	995	996	F25B5.3c.2	9.619999999999999e-08	2.04e-06	-2.085666415	0.391026551	5.011309203	1.157357999	0.17740902	-0.039723037999999995	0.051943625	0.051943625	WBGene00017775	F25B5.3
12942	5624	5625	R12C12.1a.2	0.017966572	0.06753195099999999	-2.085661855	0.881399769	5.908725396	1.086850108	1.137058603	-0.8944058909999999	0.028239726	0.028239726	WBGene00020022	R12C12.1
11453	3168	3169	K09E10.2b	0.000975803	0.006510381	-2.078382767	0.630307286	2.389900617	1.135960308	0.25131892899999997	0.134048368	0.34461198299999996	0.34461198299999996	WBGene00019580	oac-58
19288	176	177	Y69F12A.2a.1	8.99e-19	1.07e-16	-2.0712254519999997	0.234116784	6.496543956	0.868874195	0.01069707	0.07151893200000001	0.018414035	0.07151893200000001	WBGene00000118	alh-12
317	4093	4094	B0304.5	0.004030515	0.020810056	-2.0646520980000003	0.7179491840000001	2.20069603	1.462205397	0.119299412	0.653877135	0.401530875	0.653877135	WBGene00005058	sra-32
18619	2108	2109	Y54G2A.3b	6.0299999999999995e-05	0.000604543	-2.049450417	0.510878107	5.197417957	0.6765246540000001	0.345159152	-0.23266340800000002	0.046335508	0.046335508	WBGene00021869	Y54G2A.3
9295	1652	1653	F54B11.11	7.96e-06	0.00010181799999999999	-2.046778686	0.45827697799999995	2.9095983089999997	0.669003746	0.087342241	0.0037909740000000003	0.22768444300000001	0.22768444300000001	WBGene00010034	F54B11.11
323	232	233	B0310.5	4.08e-16	3.69e-14	-2.0437570959999998	0.25119359199999997	5.899889292	0.928401859	0.004251375	0.090395956	0.028428352999999996	0.090395956	WBGene00015141	ugt-46
8468	1403	1404	F45C12.2	2.05e-06	3.09e-05	-2.0395165509999997	0.42952402700000003	3.0950002239999996	0.980744525	0.06533283299999999	0.21140350100000002	0.196750497	0.21140350100000002	WBGene00018433	ceh-82
11624	187	188	K11D12.13	3.34e-18	3.75e-16	-2.0385371290000003	0.23433255	7.0339142279999995	0.961437292	0.001089411	0.081278205	0.012734558	0.081278205	WBGene00044535	K11D12.13
3891	1939	1940	C47A4.2a	3.06e-05	0.00033345699999999995	-2.034932485	0.488107554	4.458852004	0.666732202	0.283800362	-0.20032292699999998	0.07357311400000001	0.07357311400000001	WBGene00008123	ent-6
4599	4239	4240	D1025.7	0.004871104	0.024290037999999996	-2.034029943	0.7224563740000001	3.506725068	1.634648076	0.097271016	0.6856438020000001	0.143263649	0.6856438020000001	WBGene00008358	nspc-18
14449	2321	2322	T17H7.4b.1	0.000124438	0.001133074	-2.023708254	0.527390052	5.2923166880000005	1.172703292	0.37356134700000004	-0.12777299	0.043649053	0.043649053	WBGene00003936	pat-12
16534	444	445	Y116F11B.3	1.2999999999999999e-11	6.16e-10	-2.011566455	0.297169855	3.967397063	1.153197366	0.029149061	0.038798115	0.10331582199999999	0.10331582199999999	WBGene00003959	pcp-4
13118	1946	1947	R193.2	3.13e-05	0.000340178	-2.0114122880000003	0.48309382100000003	5.50694662	0.885779616	0.0059892209999999994	0.344080239	0.037860657	0.344080239	WBGene00020128	R193.2
2424	2427	2428	C25A11.1.1	0.000164358	0.00143123	-2.010716734	0.533586173	3.2722548060000003	0.696499731	0.255822278	-0.209576178	0.171249029	0.171249029	WBGene00016086	C25A11.1
5837	5258	5259	F13H8.3.2	0.013619698000000001	0.054731612	-2.004868591	0.8126285259999999	5.065906057	0.7957128090000001	0.9403045640000001	-0.669769905	0.050243117000000004	0.050243117000000004	WBGene00017436	F13H8.3
5910	5808	5809	F14F3.5	0.020750412	0.07552521200000001	-1.985695889	0.858681101	1.278899921	1.200042026	0.25735409800000003	0.368118513	0.848645752	0.848645752	WBGene00045480	F14F3.5
15688	5073	5074	W03D8.11	0.011449493	0.047717924	-1.983075589	0.784235948	1.350237091	2.1006185459999998	0.121442269	0.459058691	0.801096763	0.801096763	WBGene00044796	W03D8.11
5941	471	472	F15A2.5	2.1800000000000002e-11	9.77e-10	-1.965332333	0.293622253	3.998370667	0.935294328	0.028187587000000004	0.09046870900000001	0.101133455	0.101133455	WBGene00001164	efn-3
10849	1989	1990	K03B8.6.1	3.7e-05	0.00039274599999999997	-1.961877216	0.47552683799999995	4.011193113	0.7010151459999999	0.23894427399999998	-0.18942345800000002	0.10024438599999999	0.10024438599999999	WBGene00010524	K03B8.6
17631	529	530	Y43F8C.2	7.77e-11	3.1e-09	-1.955884606	0.30067610300000003	4.08237141	1.015979052	0.027327753	0.108281425	0.095454026	0.108281425	WBGene00003764	nlp-26
5888	4697	4698	F14D7.6b	0.007926186	0.035671212	-1.95123247	0.734872671	2.351396824	2.305116391	0.45458491	0.061454465	0.355471854	0.355471854	WBGene00008793	F14D7.6
178	1994	1995	B0222.6	3.75e-05	0.000397874	-1.950757436	0.473242869	5.195002754	1.03828623	0.034250957	0.301687262	0.046405187	0.301687262	WBGene00000717	col-144
6088	6304	6305	F17B5.8	0.029393862000000003	0.098568506	-1.949448808	0.894996522	1.822790586	1.687669356	0.104422659	1.097105504	0.545828526	1.097105504	WBGene00045458	F17B5.8
9523	2619	2620	F55A8.2c.1	0.000278677	0.00224888	-1.943843675	0.534852447	5.865671842	0.83839488	0.39993108899999996	-0.193603109	0.029169621	0.029169621	WBGene00001173	egl-4
8363	411	412	F44A6.5	5.24e-12	2.69e-10	-1.930571819	0.279839122	4.251009161	1.392750062	0.0245245	0.09294040199999999	0.08497349900000001	0.09294040199999999	WBGene00009677	F44A6.5
20532	489	490	ZK228.3	3.16e-11	1.36e-09	-1.929286708	0.290607685	5.537956868999999	0.895728888	0.005760084	0.120919156	0.037052845	0.120919156	WBGene00013946	ZK228.3
11211	3748	3749	K07H8.6c	0.002536712	0.014306133	-1.923983079	0.637306798	6.341226634	1.580529106	0.588753601	-0.192746907	0.020486332	0.020486332	WBGene00006930	vit-6
9651	1185	1186	F55H12.6a	5.33e-07	9.5e-06	-1.92219821	0.38335543200000005	3.57332007	0.6333102420000001	0.084012435	0.046577477	0.136429645	0.136429645	WBGene00010137	ztf-26
8099	4244	4245	F41E6.5a	0.004925814000000001	0.024533085	-1.9095545269999998	0.679110733	4.836750297	1.104653415	0.330329713	0.361457369	0.057780785	0.361457369	WBGene00018286	F41E6.5
19564	953	954	Y73B6BL.14	6.19e-08	1.37e-06	-1.892036668	0.34951288799999997	3.462008973	0.720485068	0.035133889	0.017971917	0.14810499900000001	0.14810499900000001	WBGene00022237	Y73B6BL.14
14680	1978	1979	T21B6.2	3.5499999999999996e-05	0.000378885	-1.88803442	0.456575842	3.587213355	0.999825648	0.043118269	0.26957398	0.1350574	0.26957398	WBGene00011879	pho-7
20211	2465	2466	ZC455.4	0.00018359599999999998	0.0015741129999999998	-1.8879235730000001	0.5047140489999999	4.436662068	1.07748214	0.016759788	0.365344619	0.074688354	0.365344619	WBGene00013904	ugt-6
13739	5621	5622	T06E4.6	0.01791955	0.067391151	-1.886319806	0.796831287	2.2405741040000002	1.339968985	0.248330088	0.7040800629999999	0.38877153799999997	0.7040800629999999	WBGene00000719	col-146
18402	2610	2611	Y53F4B.23	0.00027156099999999997	0.002199013	-1.884209437	0.517495126	2.626114232	0.785709902	0.116540245	0.129030721	0.285161563	0.285161563	WBGene00013169	Y53F4B.23
20145	4444	4445	ZC404.16	0.006180771999999999	0.029399337999999997	-1.884181168	0.688151163	1.961909889	0.631733489	0.222896664	-0.054881387999999996	0.48743137200000003	0.48743137200000003	WBGene00195226	ZC404.16
8478	4140	4141	F45D11.3	0.004243382	0.021658744	-1.884124839	0.658905066	1.796027052	1.6288202319999998	0.069225581	0.582008249	0.557842535	0.582008249	WBGene00018450	F45D11.3
8479	4141	4142	F45D11.4	0.004243382	0.021658744	-1.884124839	0.658905066	1.796027052	1.6288202319999998	0.069225581	0.582008249	0.557842535	0.582008249	WBGene00018451	F45D11.4
8477	4139	4140	F45D11.2	0.004243382	0.021658744	-1.884124839	0.658905066	1.796027052	1.6288202319999998	0.069225581	0.582008249	0.557842535	0.582008249	WBGene00018449	F45D11.2
4561	2665	2666	D1007.3	0.00031049	0.00246237	-1.88374264	0.522335079	2.554372415	0.851846333	0.107261687	-0.040987058	0.301989215	0.301989215	WBGene00017001	D1007.3
11370	5910	5911	K08F8.1e.3	0.022220532	0.07947186	-1.880097225	0.8222322390000001	4.473794563999999	0.82546745	0.941262365	-0.474338386	0.072836416	0.072836416	WBGene00010681	mak-1
19481	4079	4080	Y71H10B.1a.1	0.003963800000000001	0.02054084	-1.879973395	0.652535547	5.679056211	0.626654643	0.6052055510000001	-0.526915626	0.03349841	0.03349841	WBGene00022201	Y71H10B.1
14532	6107	6108	T19D12.2a.2	0.025710545	0.08899771699999999	-1.87607244	0.841078335	2.9444691819999997	1.203128954	0.839618113	-0.175560553	0.221501035	0.221501035	WBGene00020577	T19D12.2
15696	2515	2516	W03D8.7	0.00021118	0.0017746329999999999	-1.874383919	0.5058720489999999	2.617673623	0.627858691	0.096770405	-0.04311697900000001	0.28708939	0.28708939	WBGene00020988	W03D8.7
1410	679	680	C08B6.1a	1.98e-09	6.15e-08	-1.8705082259999999	0.311776782	5.558057163	0.8343540540000001	0.109273232	-0.074347177	0.036533911	0.036533911	WBGene00007422	ugt-17
13822	6001	6002	T07D3.6	0.023828435	0.083939455	-1.870095581	0.827518302	1.3569936919999999	0.96347743	0.23045000699999998	0.155122958	0.796729804	0.796729804	WBGene00020309	T07D3.6
2048	553	554	C16H3.2	1.28e-10	4.9e-09	-1.8654623769999998	0.290155631	6.977503091	0.6986604470000001	0.001236519	0.125048916	0.013216093	0.125048916	WBGene00002272	lec-9
20870	5501	5502	ZK666.1	0.01638946	0.06298137200000001	-1.8573935609999999	0.7738735729999999	1.614493746	0.7142240059999999	0.251748481	0.026214319	0.646571979	0.646571979	WBGene00014041	ZK666.1
14157	2606	2607	T11F9.6	0.000267928	0.002172919	-1.853742113	0.50864311	2.5813910719999997	0.634042424	0.09254379300000001	0.09317469	0.295532927	0.295532927	WBGene00003541	nas-22
12943	1325	1326	R12C12.1b	1.39e-06	2.22e-05	-1.8444605859999998	0.38220162700000004	5.328975978	0.70888573	0.056876884	0.162240241	0.042635268	0.162240241	WBGene00020022	R12C12.1
13389	5977	5978	T03E6.5	0.023363595	0.082618579	-1.837404257	0.810344428	1.434317817	1.4406306290000002	0.179247623	0.8057395159999999	0.748375115	0.8057395159999999	WBGene00005475	srh-269
4595	1065	1066	D1025.2	1.8399999999999998e-07	3.64e-06	-1.834626435	0.351785675	4.533849133	0.884004855	0.016091447	0.169538295	0.069985508	0.169538295	WBGene00008354	gcsh-1
3872	1938	1939	C46G7.4b	3.06e-05	0.00033345699999999995	-1.8330846	0.439696271	6.058915275	1.201577834	0.26478475100000004	-0.10293613	0.025214465	0.025214465	WBGene00004112	pqn-22
13272	2138	2139	T01G5.2	6.48e-05	0.000640132	-1.829170189	0.45789288100000003	3.0137890310000004	1.177443828	0.07723852	0.237260317	0.209723405	0.237260317	WBGene00011340	ugt-30
13907	139	140	T08B1.3	3.549999999999999e-20	5.36e-18	-1.8248291840000002	0.19833122	5.037462753	0.672212585	0.007880311999999999	0.021402411	0.051122598	0.051122598	WBGene00000111	alh-5
1282	3226	3227	C06G8.3a	0.001074492	0.007039058000000001	-1.814158604	0.554744684	3.3726071510000004	0.949044698	0.181141065	0.28047143199999996	0.158453084	0.28047143199999996	WBGene00014669	C06G8.3
15102	221	222	T25F10.6a.1	1.57e-16	1.49e-14	-1.8011195930000001	0.218284562	6.962438792	0.969728767	0.028826402999999997	0.042645822	0.013349699	0.042645822	WBGene00020808	T25F10.6
9091	3115	3116	F52H2.3	0.000869049	0.00589676	-1.791181944	0.5379229839999999	2.891650598	0.848615268	0.082143834	0.35189787	0.230936931	0.35189787	WBGene00018715	F52H2.3
12722	1692	1693	R09H10.3b.1	1.0300000000000001e-05	0.00012846100000000002	-1.789030215	0.405577883	4.844476473	0.667506402	0.048829700999999996	0.197910427	0.057507455	0.197910427	WBGene00011181	R09H10.3
1880	4288	4289	C14F11.4a	0.005117374	0.025226542	-1.788426861	0.638826332	4.949367833	1.125521037	0.558209188	-0.132422705	0.05393943599999999	0.05393943599999999	WBGene00015780	C14F11.4
11033	782	783	K06A4.5	8.52e-09	2.3e-07	-1.7874139080000002	0.310431317	5.071494734	0.735744691	0.008133101	0.13641830300000002	0.050071887	0.13641830300000002	WBGene00010595	haao-1
5684	1574	1575	F12E12.11	5.11e-06	6.86e-05	-1.782584912	0.390905016	4.389118302	0.677529863	0.015036862	0.214173235	0.07716744099999999	0.214173235	WBGene00044811	F12E12.11
10832	1808	1809	K03A1.1	1.75e-05	0.000204623	-1.7790995459999999	0.414272532	3.2908179360000003	0.636891412	0.088648268	0.07411237400000001	0.168784328	0.168784328	WBGene00001914	his-40
19637	6230	6231	Y73F8A.22	0.02820316	0.095705231	-1.775263291	0.80897913	2.015380011	1.152616616	0.14360366900000002	0.83806718	0.466698513	0.83806718	WBGene00013527	Y73F8A.22
20279	3482	3483	ZC8.1	0.001669731	0.010143633	-1.770465758	0.563225066	2.386220517	0.796100377	0.130198946	0.06274015599999999	0.34563476600000004	0.34563476600000004	WBGene00022498	hsd-2
15320	6112	6113	T28A11.17	0.025758602999999998	0.089091141	-1.770029389	0.79379498	1.585649125	1.038070872	0.283263416	0.121175139	0.66190229	0.66190229	WBGene00020879	T28A11.17
10411	4408	4409	H14A12.4	0.005917542	0.028370655	-1.769492558	0.64291043	1.941285179	0.91416381	0.12432570300000001	0.46867622200000003	0.495675029	0.495675029	WBGene00003376	mls-1
8146	2197	2198	F41H10.8	8.37e-05	0.000804805	-1.766125282	0.44897905200000005	7.959873533	0.848266678	0.000450066	0.301923218	0.008163901999999999	0.301923218	WBGene00001244	elo-6
5627	1287	1288	F11C3.3.2	1.03e-06	1.7e-05	-1.7574822319999999	0.35975268899999996	8.153625327	1.357629765	0.06729947	0.126833526	0.0077028090000000006	0.126833526	WBGene00006789	unc-54
8977	5965	5966	F52B11.4	0.023101816	0.081870393	-1.755630526	0.772810873	2.817515363	1.087730977	0.105786849	0.7900681190000001	0.244894473	0.7900681190000001	WBGene00000707	col-133
8682	2298	2299	F46H5.3a.2	0.000115841	0.001065448	-1.7540595509999999	0.455036705	6.518002222000001	1.604486624	0.236255207	0.074332398	0.018147301	0.074332398	WBGene00018519	F46H5.3
20192	5142	5143	ZC434.9b	0.012122532	0.049836027000000005	-1.753830231	0.699139005	4.559966387	1.075376073	0.664395496	-0.278086249	0.068797526	0.068797526	WBGene00013895	ZC434.9
10017	2801	2802	F58B6.1	0.00042800199999999997	0.0032296770000000002	-1.752521913	0.497566381	3.742650212	0.762269455	0.033097804	0.33826065200000005	0.120832595	0.33826065200000005	WBGene00019029	F58B6.1
7166	4800	4801	F29G6.3d.7	0.008946834	0.039400731	-1.7511549690000001	0.669893661	5.9795601860000005	1.019770507	0.6463664060000001	-0.437465992	0.02676987	0.02676987	WBGene00009259	hpo-34
1586	5814	5815	C09G5.6	0.020862852	0.07585611099999999	-1.749734165	0.75731077	1.609540899	1.11611272	0.211100216	0.210950035	0.649179188	0.649179188	WBGene00000251	bli-1
20207	1682	1683	ZC449.8	9.78e-06	0.00012286	-1.7488022930000002	0.39547881700000004	3.22491426	0.583319524	0.056900475	0.043590775	0.17770476699999999	0.17770476699999999	WBGene00195189	ZC449.8
17118	1035	1036	Y38E10A.4	1.42e-07	2.9e-06	-1.744901094	0.331553782	4.260512063	0.615542999	0.016064426	0.14882744	0.084415095	0.14882744	WBGene00012582	clec-8
20206	1527	1528	ZC449.7	4.02e-06	5.56e-05	-1.74209773	0.377855832	3.378739046	0.73625829	0.056449439000000004	0.041490151	0.157713105	0.157713105	WBGene00045365	ZC449.7
4438	712	713	C55A6.7	3.4399999999999997e-09	1.0199999999999999e-07	-1.7394800069999998	0.294368191	3.9595681910000002	0.5716166579999999	0.026103532000000002	0.09733660699999999	0.103875416	0.103875416	WBGene00008336	C55A6.7
15107	3943	3944	T25G12.13	0.003336972	0.017888845	-1.7344093719999998	0.590968166	2.40216145	1.283829017	0.182637839	0.301295305	0.341227221	0.341227221	WBGene00219274	T25G12.13
12983	3047	3048	R13A5.10	0.000745663	0.005172423	-1.7305352040000002	0.513174665	2.658285055	1.180634949	0.117085261	0.24975888300000001	0.277937095	0.277937095	WBGene00020052	R13A5.10
19576	2392	2393	Y73B6BL.288	0.00015196399999999998	0.001342659	-1.7275801519999998	0.456086175	3.557047878	0.692714687	0.0489568	0.26306509899999997	0.13805978	0.26306509899999997	WBGene00219218	Y73B6BL.288
2578	6121	6122	C26F1.7b	0.026011445	0.089833385	-1.726797138	0.775725718	4.4354688630000005	0.54655479	0.827876527	-0.7275038159999999	0.07474905700000001	0.07474905700000001	WBGene00016150	hint-3
15712	1074	1075	W03F8.2	1.93e-07	3.8e-06	-1.719682119	0.330342137	3.665273711	0.861018156	0.036022873	0.096806614	0.12766601800000002	0.12766601800000002	WBGene00020992	W03F8.2
13882	919	920	T07H6.3a	4.4900000000000005e-08	1.03e-06	-1.709120552	0.312436806	4.803318871	0.671874684	0.055249825	0.091175312	0.058981754000000004	0.091175312	WBGene00000739	col-166
7297	5010	5011	F32A6.4c	0.010835441000000001	0.045718165	-1.706505462	0.669753219	3.202895822	1.000227598	0.492061255	-0.147513492	0.180792807	0.180792807	WBGene00000092	ags-3
8600	5091	5092	F46C3.3b	0.011604483	0.048184128	-1.7047884569999998	0.675444943	4.34168302	0.938585685	0.604570271	-0.29427871899999997	0.079768535	0.079768535	WBGene00002037	hum-4
3794	3232	3233	C45G9.12	0.001086628	0.007106275	-1.7021546930000002	0.52100179	2.63992731	0.7427323	0.125128459	0.144359186	0.28203584	0.28203584	WBGene00016683	C45G9.12
5238	1449	1450	F08A8.4.1	2.76e-06	4.03e-05	-1.701973344	0.36307613299999997	6.125276786000001	0.9191195990000001	0.019551572	0.178184846	0.023989373999999997	0.178184846	WBGene00008567	F08A8.4
6165	1388	1389	F18A12.7	1.9e-06	2.8899999999999998e-05	-1.69799231	0.356448373	3.621619733	0.7030172290000001	0.044508012	0.14607515199999999	0.131734358	0.14607515199999999	WBGene00017556	F18A12.7
7803	3252	3253	F37H8.3a	0.0011341769999999999	0.007371628000000001	-1.693566062	0.520306935	4.989230200000001	0.705625565	0.020012249	0.38606671	0.052646473	0.38606671	WBGene00009512	F37H8.3
3337	25	26	C36E6.5	7.14e-41	5.81e-38	-1.6928168719999999	0.126446308	8.562607142000001	0.7284271720000001	0.000254478	0.023728525	0.007101341	0.023728525	WBGene00003370	mlc-2
5291	4761	4762	F08D12.2	0.008571466	0.038057864	-1.692516422	0.643863266	3.00209786	2.168020037	0.106637364	0.515202494	0.211663061	0.515202494	WBGene00017246	F08D12.2
262	1890	1891	B0281.4	2.56e-05	0.000285697	-1.692359028	0.401998439	3.144136884	0.651981558	0.05309495	0.038276726000000004	0.189309167	0.189309167	WBGene00015111	B0281.4
10672	3198	3199	K01C8.1.2	0.001029755	0.006805914000000001	-1.689284854	0.514669936	3.925455569	0.594992859	0.29097506100000003	-0.12081461199999999	0.106352653	0.106352653	WBGene00010456	K01C8.1
21070	1091	1092	ZK896.6	2.37e-07	4.59e-06	-1.6852965690000001	0.326128617	5.02308811	0.6775060829999999	0.008881611	0.150658201	0.051572345	0.150658201	WBGene00014137	clec-187
1097	2341	2342	C05D12.4	0.00013057799999999998	0.00117883	-1.68310007	0.439984159	3.039136428	0.642158707	0.07438016900000001	0.215998921	0.20558138399999998	0.215998921	WBGene00007341	C05D12.4
20421	2196	2197	ZK1240.9	8.35e-05	0.0008038839999999999	-1.679570152	0.426933547	3.067083823	0.768926461	0.072295316	0.144212261	0.20111306399999998	0.20111306399999998	WBGene00022873	ZK1240.9
12363	5442	5443	R04F11.2.2	0.015738475	0.06112887400000001	-1.6781047269999998	0.694889128	5.791821646	0.494895852	0.693479745	-0.560592691	0.030826605	0.030826605	WBGene00011015	R04F11.2
6999	1901	1902	F28A12.3	2.65e-05	0.000295082	-1.676957825	0.399157455	3.179799353	0.62923624	0.054898105999999995	0.010587948	0.18409190399999997	0.18409190399999997	WBGene00017880	F28A12.3
18280	5156	5157	Y51H1A.2c	0.012276061999999999	0.05033929	-1.6736685040000001	0.668369189	4.265991679	1.037248742	0.5859815279999999	-0.356898159	0.08409453	0.08409453	WBGene00013093	Y51H1A.2
4081	5655	5656	C49F5.9	0.018308506999999998	0.068440022	-1.668155496	0.707049558	1.660639878	2.655202123	0.12710662	-0.020038142	0.622771996	0.622771996	WBGene00045316	C49F5.9
4916	4551	4552	E02H9.4.2	0.006958403	0.03232019	-1.667787085	0.61796705	2.746352897	0.733264873	0.313702085	0.058986036	0.259122827	0.259122827	WBGene00017102	E02H9.4
20490	203	204	ZK1321.4a	1.9e-17	1.97e-15	-1.666700369	0.19609364899999998	6.079591541	1.123906602	0.0037550120000000003	0.053924066	0.024825322	0.053924066	WBGene00014262	ZK1321.4
5189	612	613	F07C4.7	6.1e-10	2.1e-08	-1.664275635	0.268961737	5.662458759	1.191094733	0.005233258	0.103277366	0.033905102	0.103277366	WBGene00017201	grsp-4
6708	2019	2020	F25D1.5	4.22e-05	0.000442049	-1.6595689130000002	0.40527608200000004	3.907833762	0.643995229	0.028507331	0.217865723	0.10765786599999999	0.217865723	WBGene00009110	F25D1.5
8862	4038	4039	F49C12.7c.1	0.003725568	0.019502275	-1.658266715	0.571715711	5.895221975	0.750320322	0.321314476	0.168973806	0.028528453999999998	0.168973806	WBGene00009877	F49C12.7
11583	3180	3181	K10D3.6	0.000995399	0.00661592	-1.65448037	0.5026029470000001	4.045741254	0.71233574	0.020263545	0.358651039	0.097889294	0.358651039	WBGene00010740	K10D3.6
3861	568	569	C46F2.1	1.76e-10	6.559999999999999e-09	-1.65033696	0.258649625	4.784824788	0.68960997	0.011396128	0.088953314	0.059659365	0.088953314	WBGene00016714	C46F2.1
18397	331	332	Y53F4B.2	1.4599999999999998e-13	9.269999999999999e-12	-1.64753611	0.22290637100000002	4.6788246319999995	0.51759478	0.010786678000000001	0.031911493	0.063744197	0.063744197	WBGene00001247	elo-9
3610	1804	1805	C42D4.2	1.7100000000000002e-05	0.000200477	-1.6433965069999998	0.382225735	4.900350685	1.034867073	0.011308094	0.207836675	0.055575097999999996	0.207836675	WBGene00016595	C42D4.2
2383	2396	2397	C24H11.3	0.000152637	0.0013463479999999998	-1.6425906259999998	0.43377432200000005	3.029657448	0.6973251779999999	0.07511996	0.20611879100000002	0.20712028300000002	0.20712028300000002	WBGene00006557	tbx-38
3926	750	751	C47D2.2	5.6399999999999995e-09	1.59e-07	-1.641755719	0.281751046	4.061323296	0.6942478759999999	0.022229699	0.055229529000000006	0.096845779	0.096845779	WBGene00000391	cdd-1
1930	625	626	C15F1.1	8.319999999999999e-10	2.81e-08	-1.641572365	0.2674134	4.616343076000001	0.501393568	0.0120707	0.09519419	0.06633188400000001	0.09519419	WBGene00015794	C15F1.1
8293	4033	4034	F43C9.1	0.0036922559999999997	0.019351851	-1.639199275	0.564594178	3.6039344160000004	0.802095068	0.044841208	0.433308672	0.133429239	0.433308672	WBGene00018375	F43C9.1
14374	109	110	T14G12.3	2.63e-22	5.0500000000000003e-20	-1.6383096590000001	0.16865464	6.213668341	0.7031317840000001	0.00249462	0.040171961	0.022465934	0.040171961	WBGene00006408	tag-18
8673	6298	6299	F46G10.7c	0.029310548999999998	0.09836879999999999	-1.6369837	0.751156534	3.5562547889999996	0.82634864	0.7082143359999999	-0.286969949	0.138139872	0.138139872	WBGene00004801	sir-2.2
2061	384	385	C17C3.1b	2.05e-12	1.13e-10	-1.63642629	0.23273993699999998	5.80316027	0.864361893	0.050684573	0.028729567999999997	0.030567244	0.030567244	WBGene00015887	C17C3.1
7238	3561	3562	F31D5.1	0.0018744520000000002	0.01112308	-1.6356603269999999	0.526031271	2.600134417	1.16161827	0.123924276	0.080849378	0.291139071	0.291139071	WBGene00017944	F31D5.1
14895	1707	1708	T23E7.2b	1.11e-05	0.000137505	-1.6347825519999999	0.37201526100000004	6.0054450379999995	1.33335004	0.024271917999999996	0.183321113	0.026251794	0.183321113	WBGene00020732	T23E7.2
4430	4046	4047	C55A6.11	0.0037691129999999997	0.019686631	-1.6335973469999998	0.563918943	2.337284569	0.587270153	0.11746548400000001	0.11245334400000001	0.35954137700000005	0.35954137700000005	WBGene00008340	C55A6.11
8376	2435	2436	F44C4.3	0.000172066	0.001493429	-1.6302673559999998	0.433945371	8.520586257	0.680539571	0.000277516	0.282185361	0.007142113	0.282185361	WBGene00000784	cpr-4
8315	4363	4364	F43E2.5.2	0.005598545999999999	0.02711421	-1.6288904240000002	0.5879596779999999	3.9588807260000003	0.863175983	0.414620163	-0.149287096	0.10392471199999999	0.10392471199999999	WBGene00018393	msra-1
10764	61	62	K02D7.4	2.84e-30	9.69e-28	-1.6273296309999998	0.14232873099999999	6.70616224	0.562365841	0.001718685	0.028667516	0.015929666000000002	0.028667516	WBGene00001099	dsc-4
17137	532	533	Y38F1A.9	7.98e-11	3.17e-09	-1.6255216000000001	0.250044973	5.147984202	0.7787648359999999	0.008108687	0.085675045	0.047776211	0.085675045	WBGene00003860	oig-2
14382	116	117	T15B7.1	6.54e-22	1.1800000000000002e-19	-1.623869789	0.168790041	6.873646053	0.5918496520000001	0.0013963270000000002	0.04133879	0.01417925	0.04133879	WBGene00020516	T15B7.1
1700	1683	1684	C10H11.6a	9.79e-06	0.000122894	-1.62087816	0.36656543799999997	5.801473221	0.8543763990000001	0.063923736	0.137631595	0.030605722000000002	0.137631595	WBGene00015695	ugt-26
12952	165	166	R12C12.9a.2	3.58e-19	4.57e-17	-1.6205976530000001	0.181091239	5.803166595	0.625248435	0.014139995	0.035051061	0.0305671	0.035051061	WBGene00020029	R12C12.9
893	274	275	C03E10.5	6.0700000000000004e-15	4.67e-13	-1.617159215	0.207262466	6.549281685	0.643359432	0.001726747	0.062709847	0.01776299	0.062709847	WBGene00007282	clec-223
7538	5528	5529	F35D11.10	0.016655621000000002	0.063686884	-1.6147862919999998	0.674451093	1.963208892	1.064962082	0.19540959800000002	0.438455397	0.48691681700000006	0.48691681700000006	WBGene00018050	clec-139
19322	4905	4906	Y6G8.2a	0.009778824	0.042146665	-1.614436037	0.624889673	4.568078161	1.315555906	0.235663183	0.35006747200000005	0.06843460900000001	0.35006747200000005	WBGene00012404	Y6G8.2
18313	2406	2407	Y51H7BM.1	0.000155489	0.001365809	-1.60860819	0.425317491	4.633512533	0.5776647079999999	0.011274413999999998	0.260068038	0.065606274	0.260068038	WBGene00021772	math-45
5597	3312	3313	F11A3.1.1	0.001244987	0.007945292	-1.60808219	0.498109927	6.156762626	0.48894989899999997	0.34873777200000006	-0.1785069	0.023432477	0.023432477	WBGene00008669	acs-14
11912	3716	3717	M02H5.1	0.002396593	0.013632273	-1.6079291569999998	0.52960336	3.434461694	0.759808763	0.042575265999999994	0.37814431299999995	0.15119528699999998	0.37814431299999995	WBGene00003689	nhr-99
6096	4418	4419	F17C11.13b	0.005950731999999999	0.028471672000000003	-1.6068824080000002	0.584218074	2.858191759	0.43355622899999996	0.274835647	-0.212700849	0.23713049100000003	0.23713049100000003	WBGene00023503	F17C11.13
1639	4659	4660	C10C5.3	0.007666487	0.034783807	-1.601978762	0.60079862	5.816490679	0.809989601	0.004127025	0.537311447	0.030264592000000003	0.537311447	WBGene00007507	C10C5.3
12721	996	997	R09H10.3a	9.630000000000001e-08	2.04e-06	-1.594338522	0.298929094	5.153746224	0.494308325	0.019456994	0.114580911	0.047606656	0.114580911	WBGene00011181	R09H10.3
9317	77	78	F54C1.7.7	9.960000000000002e-28	2.7e-25	-1.5876808	0.14548191800000002	8.747160465	0.754211469	0.000442503	0.03130498	0.0069756919999999995	0.03130498	WBGene00003934	pat-10
4507	1598	1599	C56E10.4c	6e-06	7.94e-05	-1.5855608380000001	0.35030535100000004	4.450086457	0.61294828	0.110060172	0.066193214	0.074010587	0.074010587	WBGene00003727	nhr-137
7914	1375	1376	F39E9.11	1.82e-06	2.7899999999999997e-05	-1.578364203	0.330716247	4.486741366	0.5496846910000001	0.014535117	0.149524737	0.072207159	0.149524737	WBGene00018200	btb-17
6501	2490	2491	F22E10.2	0.000198813	0.001687503	-1.575414505	0.42343937299999995	3.093962677	0.830679628	0.072040491	0.08041377200000001	0.19691086300000002	0.19691086300000002	WBGene00004007	pgp-13
13738	5703	5704	T06E4.4	0.018981509	0.070383688	-1.574672724	0.671246346	3.303532901	0.8692626609999999	0.07137502	0.6044824670000001	0.16711989300000002	0.6044824670000001	WBGene00000720	col-147
15786	1351	1352	W04D2.1a	1.58e-06	2.47e-05	-1.5713661680000002	0.32728216	5.903085227	1.223979361	0.071686708	0.08898371	0.028359996000000002	0.08898371	WBGene00000228	atn-1
14586	5506	5507	T20B3.12	0.016479032	0.063267873	-1.562774864	0.651664048	2.0314483169999997	1.043289327	0.17635479399999998	0.237707935	0.460644254	0.460644254	WBGene00011852	clec-26
13902	2910	2911	T08A9.9.1	0.0005569619999999999	0.0040452940000000005	-1.559629125	0.45183713200000003	8.806992982999999	0.55575017	0.000307201	0.305927989	0.006953265	0.305927989	WBGene00004990	spp-5
1104	430	431	C05D2.4a	8.59e-12	4.21e-10	-1.558875723	0.228294348	5.591297583999999	0.477728228	0.042493092999999996	-0.023135075	0.035684371	0.035684371	WBGene00000239	bas-1
17119	2660	2661	Y38E10A.5	0.000303434	0.002410934	-1.5582175480000002	0.43135829700000006	3.247134714	1.010850045	0.069602163	0.20950280699999999	0.17464378100000003	0.20950280699999999	WBGene00012583	clec-4
10923	43	44	K04D7.3a	3.9e-35	1.8799999999999998e-32	-1.552475749	0.125525721	8.099900482999999	0.57561114	0.001291507	0.022343553	0.007817850999999999	0.022343553	WBGene00001794	gta-1
13570	726	727	T05B11.4	4.11e-09	1.2e-07	-1.551365879	0.263856714	5.20795488	0.59404811	0.006916096	0.09751445199999999	0.046032329000000004	0.09751445199999999	WBGene00020247	T05B11.4
7951	299	300	F40A3.6	2.12e-14	1.4999999999999999e-12	-1.550697096	0.202895369	5.01332171	1.02191156	0.009869785	0.032222266	0.051880011	0.051880011	WBGene00018221	F40A3.6
9613	2830	2831	F55F3.2b	0.00045081699999999995	0.003366879	-1.549167595	0.441560072	5.377698709	0.46835883700000003	0.251157407	-0.18771550399999998	0.041305539	0.041305539	WBGene00010116	F55F3.2
21140	2069	2070	cTel54X.1	5.27e-05	0.000537826	-1.546883159	0.38255898200000005	3.3115728939999998	0.867007841	0.053448231	0.12921939	0.166078831	0.166078831	WBGene00008352	fbxa-6
11065	1260	1261	K06C4.8	8.92e-07	1.4999999999999999e-05	-1.544469375	0.314293212	3.7985402560000003	0.5552756	0.028787355	0.11938298	0.11617298300000001	0.11938298	WBGene00019444	frpr-11
1317	2469	2470	C07A9.11	0.000186141	0.001592707	-1.542190786	0.412668384	4.50945694	0.562138269	0.012980243	0.24246255	0.07112283	0.24246255	WBGene00003572	ncx-7
12252	1880	1881	R02D1.2	2.49e-05	0.000279637	-1.5331875659999998	0.363667681	3.470284644	0.8319015409999999	0.051188324	0.075254908	0.14719294900000002	0.14719294900000002	WBGene00235310	R02D1.2
16758	935	936	Y22F5A.4.2	5.51e-08	1.24e-06	-1.5320947059999999	0.281940397	6.721500923	0.544590935	0.016902049	0.10233353199999999	0.015759869	0.10233353199999999	WBGene00003090	lys-1
1737	1550	1551	C12D12.1a	4.58e-06	6.24e-05	-1.531477322	0.334150515	5.568163224	0.536135487	0.04822571	0.11925914	0.036274461	0.11925914	WBGene00015713	C12D12.1
7915	1631	1632	F39E9.2	7.12e-06	9.23e-05	-1.530417451	0.34084730799999996	5.170740731	0.591407505	0.007363171999999999	0.166902159	0.047109122	0.166902159	WBGene00018195	btb-16
7964	64	65	F40E10.3	5.5e-30	1.7899999999999997e-27	-1.530027908	0.13449555300000002	7.570241301	0.599312663	0.00062203	0.02651155	0.009535083	0.02651155	WBGene00000822	csq-1
17812	2494	2495	Y47D3A.12	0.000200628	0.001700154	-1.527385894	0.410783716	3.110510685	0.521820625	0.058745612999999995	0.17077189399999998	0.19436928	0.19436928	WBGene00006556	tbx-37
7694	3944	3945	F36G9.3a	0.0033380959999999996	0.017890331000000002	-1.5253252919999998	0.519745099	3.4055391260000003	0.6931877329999999	0.187617308	0.21758514399999998	0.154532575	0.21758514399999998	WBGene00009485	F36G9.3
9314	62	63	F54C1.7.1	2.99e-30	1e-27	-1.523159245	0.133268989	8.009916513	0.624065988	0.001258637	0.025382297999999998	0.008031804	0.025382297999999998	WBGene00003934	pat-10
16759	3592	3593	Y22F5A.5	0.001947259	0.011458641	-1.523036355	0.491593746	7.425830225	0.7754806959999999	0.0007984139999999999	0.361698203	0.010207906	0.361698203	WBGene00003091	lys-2
13001	5881	5882	R13D7.1	0.021864102000000003	0.078591078	-1.5204662880000002	0.663171241	1.90531062	0.8061637009999999	0.128996532	0.53069761	0.510391639	0.53069761	WBGene00006106	str-41
15194	433	434	T27A10.7	9.369999999999999e-12	4.5600000000000003e-10	-1.519862095	0.22298811600000001	5.700993672999999	0.838011049	0.004994595	0.06959095400000001	0.032965961	0.06959095400000001	WBGene00020847	cgr-1
3849	1229	1230	C46E10.8	7.459999999999999e-07	1.28e-05	-1.51767643	0.306670578	3.8235945410000003	0.501695377	0.026916354	0.040806952	0.11415391	0.11415391	WBGene00016712	C46E10.8
806	1503	1504	C02C2.4	3.44e-06	4.84e-05	-1.510960242	0.325465305	3.7012134469999998	0.6644870620000001	0.034457277	0.034281003	0.12443422	0.12443422	WBGene00015333	slc-17.3
3509	1648	1649	C40H1.2	7.85e-06	0.000100606	-1.508282197	0.337483171	3.7866227180000003	0.534086422	0.029670758	0.141171577	0.11714822400000001	0.141171577	WBGene00008038	C40H1.2
3014	2481	2482	C33D12.3	0.000192615	0.001640801	-1.507122848	0.40421588299999994	3.157158368	0.863359323	0.057699109000000005	0.127696324	0.187386611	0.187386611	WBGene00006679	twk-26
1576	3296	3297	C09G4.2b.3	0.001218822	0.007814068	-1.504081854	0.465021026	4.113593915	0.590024522	0.23094082	-0.070417233	0.093426013	0.093426013	WBGene00015650	pkg-2
7584	5198	5199	F35F10.6.1	0.0128185	0.052129552999999995	-1.50316696	0.60397928	2.250211529	0.713547105	0.16143529999999998	0.012198851	0.385751157	0.385751157	WBGene00018056	F35F10.6
5662	864	865	F11G11.3	2.23e-08	5.46e-07	-1.497763097	0.267798072	5.199969722	0.488211484	0.005781284	0.10179242599999999	0.046261965	0.10179242599999999	WBGene00001754	gst-6
4248	1930	1931	C52E2.5	2.9100000000000003e-05	0.000319155	-1.4955227480000002	0.357779024	3.44403607	0.727205945	0.041897117000000005	0.074244043	0.150111628	0.150111628	WBGene00016884	C52E2.5
1584	4271	4272	C09G5.4	0.005039610999999999	0.024942062999999997	-1.495050679	0.533091649	3.46431475	0.698201315	0.037920319	0.38835974	0.147850135	0.38835974	WBGene00000616	col-39
9851	508	509	F57A8.8	5.3e-11	2.2e-09	-1.4930854269999998	0.227528728	4.628595208999999	0.471754558	0.011841053	0.046292239000000006	0.06581293	0.06581293	WBGene00010183	fipr-13
14898	6085	6086	T23E7.2f	0.025341648999999997	0.088053866	-1.491897611	0.667171063	4.968837889	1.9245099380000001	0.614371906	-0.142562366	0.053303935	0.053303935	WBGene00020732	T23E7.2
14134	467	468	T11B7.3a	1.96e-11	8.859999999999999e-10	-1.490960602	0.22223632100000001	5.274427814	0.80932244	0.029935182	0.037125637	0.044148291	0.044148291	WBGene00000692	col-118
11539	3921	3922	K10C2.14	0.0032160690000000002	0.017337416	-1.4909125069999998	0.506029835	2.743063227	0.600466222	0.124298182	0.008118729	0.259801109	0.259801109	WBGene00206388	K10C2.14
6674	732	733	F25B4.8a	4.36e-09	1.26e-07	-1.4790049980000002	0.251963726	5.019437727	0.41824596799999997	0.008156287	0.087072292	0.05168714	0.087072292	WBGene00017771	F25B4.8
5756	6246	6247	F13D12.4b	0.02857642	0.096713306	-1.477728924	0.6749836570000001	4.182938742	1.054468459	0.59433555	-0.077179201	0.089068856	0.089068856	WBGene00000114	alh-8
13903	3657	3658	T08A9.9.2	0.002184933	0.012628769	-1.4771449769999998	0.482117266	6.935951127	0.602855094	0.006084363000000001	0.342571224	0.013589684	0.342571224	WBGene00004990	spp-5
11492	3215	3216	K09G1.1b	0.001055887	0.006941736	-1.4715299130000001	0.449295234	5.491344086000001	0.6774665590000001	0.26452909399999996	-0.01242432	0.038270217	0.038270217	WBGene00010727	K09G1.1
5928	810	811	F14H3.10	1.2099999999999999e-08	3.16e-07	-1.4705427619999998	0.25807524	4.273142481	0.46699824700000003	0.016226495	0.062193352	0.08367774900000001	0.08367774900000001	WBGene00008829	cyp-35D1
3336	436	437	C36E6.3	1.0100000000000001e-11	4.880000000000001e-10	-1.467224845	0.215604391	7.8191863	0.8959140390000001	0.0006028990000000001	0.069124982	0.008587584	0.069124982	WBGene00003369	mlc-1
15063	937	938	T25B6.2	5.52e-08	1.24e-06	-1.465643675	0.269733815	5.892313706	0.53813536	0.0031545609999999997	0.105979936	0.028590989	0.105979936	WBGene00020788	nep-22
3659	6130	6131	C43G2.5a	0.026154382	0.09019443699999999	-1.4652825230000002	0.658876198	3.363763578	0.523765586	0.49164826100000003	-0.371391456	0.159528505	0.159528505	WBGene00006621	try-3
13883	573	574	T07H6.3b.1	1.9800000000000001e-10	7.28e-09	-1.464045763	0.23008441300000002	6.340133809	0.548665765	0.0043377120000000005	0.075070544	0.020502197	0.075070544	WBGene00000739	col-166
12689	3314	3315	R09B5.4	0.00124643	0.007949704	-1.459256967	0.45205712299999995	4.177168453999999	0.51399694	0.019038421	0.287495043	0.08942403800000001	0.287495043	WBGene00019977	fpn-1.2
5521	5117	5118	F10D7.4	0.011835303	0.048892892	-1.45424034	0.577763358	2.3569420709999997	0.674584485	0.146829743	0.013843791999999999	0.353886004	0.353886004	WBGene00017341	F10D7.4
15612	1467	1468	W02D7.4	3.11e-06	4.48e-05	-1.452987256	0.311563735	4.805465862	0.46331492	0.010312702	0.135295239	0.058903712999999996	0.135295239	WBGene00020940	W02D7.4
5442	91	92	F09F7.2a.2	1.5700000000000001e-24	3.61e-22	-1.4524515630000001	0.142080955	7.495611985	0.6257637629999999	0.001207366	0.029073131000000002	0.009871043000000001	0.029073131000000002	WBGene00003371	mlc-3
10344	548	549	H06H21.8b	1.11e-10	4.28e-09	-1.450263668	0.224818063	6.411393697	0.445203458	0.008966563	0.06684817900000001	0.019506959	0.06684817900000001	WBGene00019164	H06H21.8
9559	4075	4076	F55C12.6	0.003953118	0.02050056	-1.444845076	0.501355265	2.722858915	0.924572793	0.113027789	0.18319102	0.264007863	0.264007863	WBGene00018873	F55C12.6
9095	151	152	F52H2.6	1.45e-19	2.0100000000000002e-17	-1.444277272	0.159610809	5.660603803	0.574504008	0.004262659	0.015685051999999998	0.033950757000000005	0.033950757000000005	WBGene00018718	F52H2.6
15835	6287	6288	W05E7.3	0.029113436	0.097892075	-1.4428734330000001	0.66127791	3.067456366	1.5630241000000002	0.10024991300000001	0.555682799	0.201054188	0.555682799	WBGene00001702	grd-13
5441	117	118	F09F7.2a.1	6.94e-22	1.24e-19	-1.442286351	0.1500101	8.003757477	0.648907409	0.0006886080000000001	0.033065937000000004	0.008047543	0.033065937000000004	WBGene00003371	mlc-3
320	5245	5246	B0310.1b	0.013557366999999999	0.054598744000000005	-1.4404810719999999	0.5834783689999999	3.304869108	1.49230186	0.343724245	-0.214101215	0.166946266	0.166946266	WBGene00015137	B0310.1
3901	3851	3852	C47B2.6b	0.0029410509999999996	0.016142951000000003	-1.4374719219999998	0.483373458	5.452528421	0.66446188	0.311177541	-0.154095879	0.039297309	0.039297309	WBGene00008132	gale-1
12163	1546	1547	M6.1d	4.52e-06	6.18e-05	-1.436612129	0.313266342	6.791673938	0.5543004460000001	0.001899892	0.14530381	0.015006853	0.14530381	WBGene00002056	ifc-2
17779	5519	5520	Y46G5A.26a	0.016598994	0.06357911200000001	-1.4327716209999999	0.598116689	2.359294724	0.42406366799999995	0.183399936	0.000731452	0.353215424	0.353215424	WBGene00012915	lgc-35
3392	3186	3187	C37C3.8b	0.001000527	0.006637638	-1.432747976	0.43543562799999996	4.571329573	0.567156424	0.150959995	0.133446283	0.068289932	0.133446283	WBGene00016500	tag-253
16214	193	194	Y105C5B.9	8.34e-18	9.09e-16	-1.4319868219999998	0.166610281	5.53371667	0.45831143	0.004475683	0.031893409	0.037162796	0.037162796	WBGene00013650	Y105C5B.9
17757	2539	2540	Y46E12BL.4f	0.00022809099999999998	0.001898634	-1.4253456480000002	0.386725091	5.492957642	0.517517411	0.186106675	0.00918304	0.038227769	0.038227769	WBGene00021597	spsb-1
8314	1036	1037	F43E2.5.1	1.44e-07	2.93e-06	-1.425295802	0.270941286	6.289694216	0.473569815	0.003601538	0.10651223300000001	0.021255002000000002	0.10651223300000001	WBGene00018393	msra-1
2768	1376	1377	C29E4.7	1.82e-06	2.8000000000000003e-05	-1.423671335	0.298328697	4.1489780519999995	0.477388989	0.024833586	0.108666431	0.091178194	0.108666431	WBGene00016204	gsto-1
14969	492	493	T24A6.20	3.48e-11	1.49e-09	-1.4204103730000002	0.214413607	4.850100766000001	0.45538493700000005	0.009578296	0.059381496	0.057309451	0.059381496	WBGene00020756	T24A6.20
4195	228	229	C50H11.15	3.35e-16	3.09e-14	-1.4193543030000002	0.173941961	5.498457297000001	0.38818855399999996	0.004864015	0.040519692999999996	0.038083249	0.040519692999999996	WBGene00016860	cyp-33C9
11911	2339	2340	M02F4.8.2	0.000129875	0.0011734789999999998	-1.4182480880000001	0.37061948299999997	4.9891967919999995	0.81844417	0.153390658	-0.013732925	0.052647544000000004	0.052647544000000004	WBGene00000175	aqp-7
13021	2157	2158	R13H4.2b	7.09e-05	0.000694524	-1.415811625	0.356332694	5.153600625	1.1061199940000002	0.142848549	-0.031035232000000003	0.047610935	0.047610935	WBGene00014826	R13H4.2
10341	3892	3893	H06H21.6.3	0.0030873709999999998	0.016767605	-1.413008544	0.47754486799999996	6.927054963	0.580921831	0.328401928	-0.077330502	0.013671723	0.013671723	WBGene00019163	ubxn-6
4628	1484	1485	D1053.1	3.2e-06	4.55e-05	-1.410465796	0.302843089	5.526930867999999	0.48376298799999995	0.004470911	0.133099994	0.037339095	0.133099994	WBGene00001790	gst-42
7079	1195	1196	F28F5.6	5.64e-07	9.97e-06	-1.408013898	0.281424499	5.054335958	0.455514789	0.007437851999999999	0.111361771	0.05059923400000001	0.111361771	WBGene00017905	F28F5.6
5915	4059	4060	F14F7.3	0.003860515	0.020104157	-1.407336472	0.48707889	3.0833060710000004	0.706171707	0.113200349	0.242668419	0.19856586699999998	0.242668419	WBGene00008810	cyp-13A12
16187	643	644	Y105C5A.24	1.15e-09	3.76e-08	-1.401595334	0.230240582	5.454789527000001	0.366685676	0.004534922	0.074981167	0.039237197	0.074981167	WBGene00013643	Y105C5A.24
1145	5988	5989	C06A1.2a	0.023548324	0.083132778	-1.400809576	0.6186175110000001	2.821483087	0.8073900159999999	0.145977128	0.42805431	0.244125592	0.42805431	WBGene00007353	C06A1.2
4887	1984	1985	E02C12.4	3.65e-05	0.00038869	-1.39956769	0.33899021100000004	3.534799643	0.36599333700000003	0.032041932	0.064697342	0.14032961300000002	0.14032961300000002	WBGene00017091	ttr-40
1922	4588	4589	C15C7.6	0.007185746	0.033099832999999995	-1.3995038309999999	0.52062721	2.558013919	0.57374106	0.10546852400000001	-0.013827011	0.301110514	0.301110514	WBGene00015792	C15C7.6
8683	12	13	F46H5.3a.3	8.029999999999999e-47	1.31e-43	-1.3992000530000002	0.09737206699999999	9.251645098	0.55796432	0.001261573	0.012960406	0.007063105	0.012960406	WBGene00018519	F46H5.3
18133	1096	1097	Y49E10.16a	2.4899999999999997e-07	4.81e-06	-1.398502979	0.271124238	6.626940503999999	0.37980550799999996	0.002631761	0.107630768	0.016834477	0.107630768	WBGene00013035	Y49E10.16
20473	1302	1303	ZK1320.1	1.18e-06	1.91e-05	-1.398404854	0.287793153	6.551334187	0.392726597	0.0017327520000000002	0.12250459699999999	0.017737968	0.12250459699999999	WBGene00014251	gstk-1
13589	4438	4439	T05C3.2	0.00615099	0.029297225	-1.397967199	0.5102774210000001	2.619835129	0.644460541	0.103980161	0.040819536000000003	0.286594408	0.286594408	WBGene00020254	T05C3.2
3850	1165	1166	C46E10.9	4.7e-07	8.52e-06	-1.397267256	0.277339273	4.069108852	0.478273128	0.019046989	0.023425928999999998	0.096328619	0.096328619	WBGene00016713	C46E10.9
10820	2423	2424	K02G10.3.1	0.000163082	0.001422812	-1.3968288	0.370486663	4.9785249469999995	0.442636604	0.126999099	0.078891452	0.05299059999999999	0.078891452	WBGene00019345	tmem-135
19757	6296	6297	Y76B12C.4b	0.029290174	0.098345586	-1.3949293969999998	0.6400053689999999	2.230773709	0.597832723	0.222542283	0.089618512	0.39186802600000004	0.39186802600000004	WBGene00022298	Y76B12C.4
15455	3094	3095	VW06B3R.1b	0.000839448	0.0057345569999999995	-1.393085099	0.417160191	4.7343920189999995	0.45005774200000004	0.199475622	-0.120056614	0.061558315999999995	0.061558315999999995	WBGene00012158	ucr-2.1
1172	714	715	C06A6.4a.2	3.5600000000000005e-09	1.05e-07	-1.392440485	0.23586764	6.368770969	0.677276208	0.06095443	0.022495886	0.020092662	0.022495886	WBGene00015509	C06A6.4
9606	648	649	F55E10.6	1.27e-09	4.1399999999999994e-08	-1.3917725230000002	0.229240425	5.472811214	0.6258895879999999	0.005667831999999999	0.073158926	0.038759234	0.073158926	WBGene00018885	F55E10.6
4196	1899	1900	C50H2.13	2.64e-05	0.000293372	-1.3904930030000002	0.330849432	3.6497690680000003	0.427548362	0.035099426	0.049279419000000005	0.129092593	0.129092593	WBGene00008246	C50H2.13
13653	278	279	T05G5.6.1	7.33e-15	5.560000000000001e-13	-1.387916973	0.178428005	8.230991047	0.544883828	0.008529674000000001	0.039225155	0.007552624	0.039225155	WBGene00001155	ech-6
5365	621	622	F08H9.6	8.23e-10	2.7900000000000002e-08	-1.3858694280000001	0.225692568	4.641838916	0.375857396	0.011147263000000001	0.024197108	0.06525844	0.06525844	WBGene00008594	clec-57
1617	2212	2213	C10A4.4	8.71e-05	0.0008317289999999999	-1.385227583	0.353005415	3.474903598	0.561874616	0.040232115	0.011193711	0.146687119	0.146687119	WBGene00015665	C10A4.4
11491	972	973	K09G1.1a	7.45e-08	1.62e-06	-1.384274115	0.257299269	6.13367718	0.565858972	0.012221791000000001	0.08708258	0.023839257000000003	0.08708258	WBGene00010727	K09G1.1
15146	1746	1747	T26C5.1	1.3500000000000001e-05	0.000164	-1.38246446	0.31771911	5.563935002000001	0.629271747	0.004309479000000001	0.14710867	0.03638289	0.14710867	WBGene00001761	gst-13
7710	4497	4498	F36H1.5b	0.006594719000000001	0.030998697999999998	-1.3817715769999999	0.508631527	2.994616602	0.56238142	0.175144986	0.09719487800000001	0.212914059	0.212914059	WBGene00009493	hrg-4
15409	1664	1665	T28F3.4a	8.5e-06	0.000107988	-1.381238014	0.310245128	5.676075722999999	0.46595223799999996	0.019962399	0.12441566	0.033571199999999995	0.12441566	WBGene00012130	slc-17.4
16256	198	199	Y105E8B.1a	1.3e-17	1.3800000000000001e-15	-1.379737114	0.161486521	8.665123863	0.7916007709999999	0.001108835	0.038008009	0.007020923	0.038008009	WBGene00002978	lev-11
5009	2031	2032	F01D5.3	4.54e-05	0.00047288699999999996	-1.3777680190000001	0.337863694	3.667066988	0.411383679	0.030496622999999997	0.140731191	0.12750229800000001	0.140731191	WBGene00008494	F01D5.3
10394	4362	4363	H12D21.7b	0.005586254000000001	0.027070861	-1.37645965	0.496714649	4.705393693	0.429609973	0.307401971	-0.073114126	0.062686193	0.062686193	WBGene00010383	mpst-3
10393	4361	4362	H12D21.7a	0.005586254000000001	0.027070861	-1.37645965	0.496714649	4.705393693	0.429609973	0.307401971	-0.073114126	0.062686193	0.062686193	WBGene00010383	mpst-3
17437	2383	2384	Y40H7A.11	0.000148436	0.001316439	-1.376416277	0.362819105	3.378753235	0.383597298	0.039745156000000004	0.051338804	0.157711398	0.157711398	WBGene00012748	Y40H7A.11
17400	5204	5205	Y39H10B.2b	0.012956863999999998	0.052631505	-1.3749657219999998	0.553316654	3.292341289	0.696005511	0.29065524	0.122090005	0.16858374	0.16858374	WBGene00044527	Y39H10B.2
2781	1015	1016	C29F3.7a	1.1599999999999999e-07	2.42e-06	-1.371644841	0.258831769	5.970495011000001	0.450705411	0.017089592	0.083401235	0.026953736000000002	0.083401235	WBGene00007807	C29F3.7
17339	6046	6047	Y39F10A.1	0.024733422999999997	0.086485879	-1.370641507	0.610383645	2.28529193	0.786965962	0.183892119	0.033399549	0.37496017200000004	0.37496017200000004	WBGene00021452	Y39F10A.1
16194	1892	1893	Y105C5B.15a	2.56e-05	0.000286483	-1.370048991	0.325504236	7.422929562	0.38929759799999997	0.002595134	0.156334377	0.010222392	0.156334377	WBGene00013654	Y105C5B.15
21027	2357	2358	ZK856.5	0.00013453600000000001	0.001206318	-1.3686471269999998	0.35847196600000003	4.104994498	0.409296835	0.020234178000000002	0.172519048	0.093980317	0.172519048	WBGene00014106	ZK856.5
12405	719	720	R05D8.8	3.74e-09	1.1e-07	-1.3675960109999998	0.23198617800000002	5.8869542820000005	0.544886522	0.00345602	0.07727036	0.028706557999999997	0.07727036	WBGene00000977	dhs-14
1874	3908	3909	C14C6.5	0.003169413	0.017138338	-1.3667385319999998	0.463173945	6.250257844	0.491217446	0.002283247	0.319511908	0.021871672999999998	0.319511908	WBGene00015759	C14C6.5
4891	5721	5722	E02C12.8b	0.019283979	0.07125501	-1.364228669	0.583004858	2.503932876	0.77942789	0.195401701	0.192730857	0.314440296	0.314440296	WBGene00017093	E02C12.8
17887	1793	1794	Y47G6A.27	1.62e-05	0.00019057599999999997	-1.3575086969999999	0.314813219	4.108145531	0.397686592	0.05488421	0.009855236	0.093776835	0.093776835	WBGene00021651	miro-3
20251	2059	2060	ZC513.12	5.1e-05	0.000523655	-1.355757499	0.33468041	3.606409937	0.340642955	0.034826134	0.045181673	0.133190331	0.133190331	WBGene00006060	sth-1
12226	1206	1207	R01E6.3b	6.27e-07	1.1e-05	-1.346795009	0.270294606	7.198681584	0.36250944799999996	0.000876088	0.10871267400000001	0.011501464	0.10871267400000001	WBGene00000282	cah-4
9139	5875	5876	F53A9.8	0.021776371	0.078355651	-1.343457156	0.58557676	6.479341173	0.869860622	0.00186213	0.5124880829999999	0.018629572	0.5124880829999999	WBGene00018731	F53A9.8
8197	752	753	F42C5.7	5.84e-09	1.6399999999999999e-07	-1.341859656	0.230505304	5.4813927289999995	0.560665834	0.005218774	0.074480269	0.038532465	0.074480269	WBGene00001713	grl-4
12170	572	573	M60.5	1.97e-10	7.26e-09	-1.340929312	0.210711631	4.840352094	0.346874471	0.008945916	0.033386112999999995	0.057653170999999996	0.057653170999999996	WBGene00002234	kqt-2
2882	4208	4209	C31C9.1a	0.00464716	0.023338455	-1.33641356	0.472143256	5.830423204	0.8952972929999999	0.08301291599999999	0.251365965	0.029950917	0.251365965	WBGene00006404	tag-10
11538	2331	2332	K10C2.12	0.00012806299999999998	0.001161079	-1.336197872	0.34886268299999995	4.279091548	0.403984378	0.016412503000000002	0.166145254	0.08333233599999999	0.166145254	WBGene00206386	K10C2.12
16929	2525	2526	Y37A1B.5b	0.000217199	0.001817988	-1.335956372	0.36125247899999996	4.278545616000001	0.467911929	0.108216474	0.08753855599999999	0.083363984	0.08753855599999999	WBGene00012538	Y37A1B.5
12109	1130	1131	M162.12	3.45e-07	6.45e-06	-1.334129991	0.261752887	4.6961393010000005	0.625129436	0.011074495	0.091697366	0.063051977	0.091697366	WBGene00050946	M162.12
7844	1314	1315	F38B2.4b	1.3e-06	2.09e-05	-1.331173076	0.275054884	4.197050986	0.600224564	0.025277165	0.061116892	0.088205619	0.088205619	WBGene00009531	F38B2.4
8238	741	742	F42G4.3b	4.99e-09	1.42e-07	-1.330403866	0.227517816	5.063420057	0.5091846529999999	0.027327087000000003	0.0027183529999999997	0.050319447999999996	0.050319447999999996	WBGene00006999	zyx-1
5822	4383	4384	F13H10.9	0.00575949	0.027770331000000002	-1.329716839	0.481577529	2.688883573	0.35374148899999996	0.076632111	0.026628395	0.271243263	0.271243263	WBGene00045056	F13H10.9
8440	104	105	F44F4.11	1.4e-22	2.83e-20	-1.3272152609999999	0.135739436	6.669814698	0.45134665399999996	0.001522999	0.026114792	0.01633914	0.026114792	WBGene00006530	tba-4
920	1331	1332	C03H5.1.1	1.45e-06	2.3e-05	-1.326185109	0.27526585800000003	4.931532881	0.752150147	0.009253883000000001	0.104403056	0.05452850099999999	0.104403056	WBGene00015403	clec-10
15019	2310	2311	T24D3.2.1	0.00011936600000000001	0.001092065	-1.317504744	0.342438148	3.6713129230000003	0.34705716700000006	0.048780122	0.099079666	0.127115706	0.127115706	WBGene00023492	T24D3.2
3718	3679	3680	C44C10.5	0.0023001370000000003	0.013214334	-1.316841731	0.431968795	2.9794541010000004	0.369531964	0.064422375	0.08491519	0.21547318399999998	0.21547318399999998	WBGene00008086	C44C10.5
12253	1133	1134	R02D3.1a	3.5e-07	6.53e-06	-1.311591017	0.257468641	6.68996867	0.468497155	0.001873683	0.09756146800000001	0.016110875	0.09756146800000001	WBGene00019819	R02D3.1
7285	967	968	F32A5.2b	7.08e-08	1.55e-06	-1.3107008279999999	0.24320662899999998	5.8454178379999995	0.38812850299999996	0.006463951	0.082260246	0.02961639	0.082260246	WBGene00017968	skpo-3
7397	2556	2557	F32H5.4	0.000236727	0.001957421	-1.30854504	0.355949755	3.41821075	0.44228027299999995	0.036991839	0.100969651	0.153058503	0.153058503	WBGene00009350	F32H5.4
8611	2001	2002	F46C5.10	3.8900000000000004e-05	0.000410447	-1.305087321	0.31721525	4.974467249	0.422511161	0.008144669	0.14279360300000002	0.053121623	0.14279360300000002	WBGene00009785	F46C5.10
20269	2861	2862	ZC53.6	0.000491435	0.0036304690000000003	-1.304992588	0.37441879100000003	3.291855717	0.314792717	0.041636504	0.01695508	0.168647643	0.168647643	WBGene00022512	dot-1.5
6690	2837	2838	F25B5.6a	0.000455715	0.003395057	-1.304649074	0.372169807	4.438112779	0.72442587	0.133150897	0.063128818	0.074614652	0.074614652	WBGene00017777	F25B5.6
16129	4915	4916	W10G11.3	0.00986615	0.042432751	-1.302295926	0.504670896	4.627897948999999	0.733847134	0.016685068	0.365354002	0.065842307	0.365354002	WBGene00021136	W10G11.3
2338	4524	4525	C24A3.6.1	0.006757798000000001	0.031575716000000004	-1.298842883	0.479534435	4.389152069	0.768768865	0.10648109800000001	0.23844881399999998	0.077165635	0.23844881399999998	WBGene00006672	twk-18
18617	1867	1868	Y54G2A.39	2.35e-05	0.00026601799999999997	-1.298390167	0.30704125600000004	3.810270752	0.31217464300000003	0.026189054	0.06843692700000001	0.115222445	0.115222445	WBGene00043062	clec-80
7843	329	330	F38B2.4a	1.42e-13	9.04e-12	-1.290576555	0.17452295	5.429914494	0.73599073	0.005787135	0.013209249	0.039900255	0.039900255	WBGene00009531	F38B2.4
18663	1406	1407	Y55B1AR.1.1	2.1e-06	3.15e-05	-1.287712357	0.27145844399999997	8.751056703	0.39458620299999997	0.000177555	0.110356976	0.006973961999999999	0.110356976	WBGene00002269	lec-6
7697	4898	4899	F36H1.10a	0.009748057	0.042070457	-1.285477242	0.49735242700000004	2.920235303	1.013986757	0.109383121	0.261656035	0.225779397	0.261656035	WBGene00009495	hrg-6
1323	5595	5596	C07A9.4	0.017548499	0.066302343	-1.284429709	0.5408103470000001	2.94298703	0.6117690929999999	0.080160593	0.358553155	0.221760257	0.358553155	WBGene00003571	ncx-6
20747	4658	4659	ZK563.4a	0.007659187	0.034758144	-1.284056282	0.481508634	3.625012364	0.316747978	0.21636348600000002	-0.140998438	0.131412361	0.131412361	WBGene00000524	clc-3
9766	2264	2265	F56D12.5a.1	0.00010542	0.000984056	-1.28387673	0.33108660100000004	8.680082626	0.42231381700000004	0.004667297	0.15976020900000001	0.0070114190000000005	0.15976020900000001	WBGene00006924	vig-1
11607	2514	2515	K10H10.2.1	0.000210967	0.001773546	-1.2826922459999999	0.346158185	6.571272372999999	0.388283035	0.005599186	0.17413904800000002	0.017496211	0.17413904800000002	WBGene00010759	cysl-2
17295	4553	4554	Y39B6A.7	0.006979882	0.032405719	-1.282141802	0.475254123	2.723483111	0.422561096	0.074922885	0.082276898	0.263876838	0.263876838	WBGene00012669	Y39B6A.7
11051	2925	2926	K06B4.11	0.000579018	0.0041839270000000005	-1.282098128	0.37256677200000005	4.291059291	0.446336853	0.015118814	0.193090185	0.082641072	0.193090185	WBGene00003643	nhr-53
18156	1772	1773	Y49F6A.5	1.52e-05	0.00018104	-1.280277882	0.29594701	3.894326356	0.36053338700000004	0.022706467999999997	0.014350604	0.108670482	0.108670482	WBGene00021713	Y49F6A.5
3817	1244	1245	C46C11.2b	8.35e-07	1.42e-05	-1.277771412	0.25934468	5.219849851	0.327452822	0.055197860999999994	0.04199854099999999	0.045691632999999995	0.045691632999999995	WBGene00016705	C46C11.2
10835	480	481	K03A1.5	2.5999999999999997e-11	1.14e-09	-1.277497423	0.19159566100000003	7.500781344	0.43303395299999997	0.00059595	0.054467395999999994	0.00984697	0.054467395999999994	WBGene00006351	sur-5
742	4267	4268	C01G6.10	0.005001612	0.024777201000000002	-1.273794252	0.45380337200000004	2.85546232	0.33682362	0.07126292099999999	0.039038539	0.237643329	0.237643329	WBGene00014663	C01G6.10
7490	2544	2545	F35B12.2	0.000230367	0.0019138129999999999	-1.2729014920000001	0.34560108	6.000248106	0.40923146899999996	0.002755599	0.17640456	0.026354981	0.17640456	WBGene00000983	dhs-20
7617	874	875	F35H10.4.1	2.49e-08	6.01e-07	-1.264564527	0.226859476	6.412922624	0.483690888	0.016542124	0.060655709	0.019486477	0.060655709	WBGene00006914	vha-5
4999	4982	4983	F01D4.2	0.010525016000000002	0.044657920999999996	-1.264075839	0.494149144	6.196715618	0.511852865	0.002632265	0.3636428	0.022748489	0.3636428	WBGene00008486	ugt-44
15020	2879	2880	T24D3.2.2	0.0005109930000000001	0.003750999	-1.26198194	0.36316794399999996	3.493406186	0.38199915100000004	0.053152788	0.03623361	0.144683645	0.144683645	WBGene00023492	T24D3.2
7761	5347	5348	F37B1.8	0.014608733	0.057754759	-1.2607766000000002	0.516302051	2.579554901	0.46645643700000006	0.103884629	0.19201459199999998	0.295967083	0.295967083	WBGene00001767	gst-19
18568	2080	2081	Y54G11A.14a	5.5100000000000004e-05	0.000559777	-1.260504718	0.312556507	3.771178653	0.49434817600000003	0.02811072	0.043864445	0.118426635	0.118426635	WBGene00013221	Y54G11A.14
16624	706	707	Y17G7B.1	3.2799999999999994e-09	9.810000000000001e-08	-1.257891223	0.212595082	4.7979197760000005	0.28047442300000003	0.008616429	0.023530526	0.059178575	0.059178575	WBGene00012457	acbp-6
4201	4449	4450	C51E3.10a	0.006223082	0.029567332999999998	-1.257421299	0.459619173	3.23970846	0.625223114	0.141214014	0.094140591	0.175660663	0.175660663	WBGene00008255	C51E3.10
7414	1519	1520	F33C8.4	3.83e-06	5.3299999999999995e-05	-1.257226535	0.272102489	4.1493484380000005	0.85956642	0.019904708	0.070797606	0.091154939	0.091154939	WBGene00009358	F33C8.4
2837	531	532	C30F12.7	7.900000000000001e-11	3.14e-09	-1.255101741	0.19302015399999997	5.743355869	0.599115362	0.00430309	0.05158208	0.031954781	0.05158208	WBGene00016266	idhg-2
865	3242	3243	C03A7.13	0.001108398	0.00722629	-1.252252154	0.383954391	3.231671355	0.39149835	0.044363359000000005	0.10511917900000001	0.176768103	0.176768103	WBGene00015371	C03A7.13
5446	1158	1159	F09F7.4a.2	4.49e-07	8.17e-06	-1.247665467	0.247206067	6.189032525	0.532535941	0.04595291	0.045713349	0.022878051	0.045713349	WBGene00017301	F09F7.4
5448	1159	1160	F09F7.4b.3	4.49e-07	8.17e-06	-1.247665467	0.247206067	6.189032525	0.532535941	0.04595291	0.045713349	0.022878051	0.045713349	WBGene00017301	F09F7.4
5167	1539	1540	F07A5.7a.3	4.32e-06	5.93e-05	-1.246453974	0.27122988600000003	7.48416961	0.73776386	0.0061422709999999995	0.104206206	0.009924758	0.104206206	WBGene00006754	unc-15
20882	4838	4839	ZK673.10	0.009220367	0.040289688	-1.2461761679999999	0.478603909	2.789086698	0.47974172600000003	0.093114517	0.19665469	0.250478035	0.250478035	WBGene00014064	sdz-37
19456	2882	2883	Y71G12B.21	0.000511824	0.00375355	-1.24379394	0.35797875100000004	3.5649515289999996	0.515788782	0.035221745	0.157001434	0.13726487699999998	0.157001434	WBGene00004168	pqn-88
14527	4530	4531	T19C4.7	0.006791954	0.031686293	-1.240311445	0.458207639	5.82437287	0.8736388759999999	0.003918154	0.31101320600000004	0.030086798999999997	0.31101320600000004	WBGene00003771	nlp-33
19938	5358	5359	Y94H6A.8.2	0.014732601000000001	0.058145849000000006	-1.2375800270000001	0.50743653	3.5955903030000003	0.375040783	0.251999187	-0.09119153099999999	0.134238562	0.134238562	WBGene00022380	Y94H6A.8
6691	4633	4634	F25B5.6b	0.0074800069999999995	0.034128137999999995	-1.237276084	0.462588035	4.535581689	0.552777471	0.251075775	-0.052269399999999994	0.06990576	0.06990576	WBGene00017777	F25B5.6
15645	4836	4837	W02H3.1a	0.009201978000000001	0.040222747	-1.236809537	0.474881793	2.956262223	0.464690834	0.118819371	-0.055866514000000006	0.219449705	0.219449705	WBGene00012217	W02H3.1
2024	3682	3683	C16C4.18	0.0023218970000000003	0.013318468	-1.234600693	0.405367288	3.1908064560000002	0.322855752	0.063972028	-0.027932377	0.18251193	0.18251193	WBGene00194998	C16C4.18
3520	332	333	C41A3.1	1.47e-13	9.33e-12	-1.232816027	0.166823316	5.535594754	0.325800922	0.004630952	0.034368371	0.037114076	0.037114076	WBGene00016558	C41A3.1
18616	2897	2898	Y54G2A.36	0.000530364	0.0038693890000000004	-1.231620215	0.355452855	6.281781427	0.924364785	0.0030403120000000003	0.186479786	0.021376756	0.186479786	WBGene00021898	Y54G2A.36
5211	1357	1358	F07G6.10	1.62e-06	2.5300000000000002e-05	-1.229863779	0.256475905	4.827821262	0.4713013	0.009620305	0.08904953	0.058098610999999994	0.08904953	WBGene00045271	F07G6.10
12962	119	120	R12E2.5	1.2200000000000001e-21	2.15e-19	-1.228302075	0.128534351	6.196135257999999	0.440842833	0.002023376	0.011939119	0.022758242999999997	0.022758242999999997	WBGene00002138	inx-16
11162	606	607	K07D4.8	5.06e-10	1.76e-08	-1.22743325	0.19742586	5.037420227	0.308306111	0.007341533000000001	0.021584716	0.051123922999999995	0.051123922999999995	WBGene00004135	pqn-48
11910	2146	2147	M02F4.8.1	6.670000000000001e-05	0.0006568219999999999	-1.226614804	0.30759437300000003	6.389931809	0.648274522	0.008356564	0.133564883	0.019798324	0.133564883	WBGene00000175	aqp-7
20082	1238	1239	ZC262.5	7.88e-07	1.3500000000000001e-05	-1.222365439	0.247531097	4.287416672	0.544227361	0.009056501	0.028543753999999998	0.082850966	0.082850966	WBGene00022582	ZC262.5
12394	1237	1238	R05D3.6	7.88e-07	1.3500000000000001e-05	-1.222365439	0.247531097	4.287416672	0.544227361	0.009056501	0.028543753999999998	0.082850966	0.082850966	WBGene00019880	R05D3.6
6552	5646	5647	F22G12.7	0.018200633	0.068145207	-1.217403525	0.515518893	2.534234037	0.389063899	0.091742245	0.011519931	0.306897348	0.306897348	WBGene00044707	F22G12.7
15088	5958	5959	T25E12.12	0.023004922	0.081609576	-1.21585584	0.534829345	2.5051101000000005	0.45124464799999997	0.11491999	0.137419123	0.314143652	0.314143652	WBGene00012027	fbxa-127
14136	2004	2005	T11B7.4b	3.96e-05	0.00041796199999999997	-1.210337454	0.294515102	6.202832592999999	0.567381737	0.107462709	-0.053807559000000005	0.022646008999999998	0.022646008999999998	WBGene00001132	alp-1
87	1106	1107	B0035.13	2.8e-07	5.35e-06	-1.2095560459999999	0.23549230699999998	6.174942662	0.39627330200000005	0.00228572	0.08089922	0.023118091	0.08089922	WBGene00007112	B0035.13
2094	6278	6279	C17F4.7	0.029011377	0.097673176	-1.203265302	0.5511142410000001	9.620173407000001	0.6364575179999999	9.23e-05	0.455498079	0.007538965999999999	0.455498079	WBGene00015913	C17F4.7
12209	1516	1517	MTCE.4	3.81e-06	5.31e-05	-1.200046067	0.259656421	5.8035624189999995	0.287230637	0.003253841	0.097878345	0.030558078	0.097878345	WBGene00010958	ndfl-4
1283	811	812	C06G8.3b	1.26e-08	3.2799999999999997e-07	-1.195518064	0.210054568	5.996877544	0.27712709999999996	0.015221181	0.050963201	0.026422127000000004	0.050963201	WBGene00014669	C06G8.3
6254	2614	2615	F19H6.2	0.000276241	0.002233488	-1.194677746	0.328513421	3.641991062	0.447840546	0.032065803	0.01307184	0.129815798	0.129815798	WBGene00008957	glb-13
8066	6091	6092	F41B5.3	0.0254313	0.088248825	-1.194259748	0.534395204	2.611049945	0.418786554	0.139755572	0.06058121	0.288611779	0.288611779	WBGene00018261	cyp-33C5
2676	412	413	C27H5.4b	5.4500000000000004e-12	2.79e-10	-1.194138596	0.173233859	5.505154619	0.254417249	0.0071073609999999995	0.012683908	0.037907593999999996	0.037907593999999996	WBGene00016174	C27H5.4
11570	3156	3157	K10D11.5	0.0009536319999999999	0.006386645	-1.1927988999999999	0.361031831	4.111222856	0.527463073	0.020536498	0.17497947600000002	0.09357852800000001	0.17497947600000002	WBGene00010749	K10D11.5
16608	2705	2706	Y16E11A.1	0.000352427	0.002753648	-1.189036838	0.33275019899999997	3.565305477	0.280343582	0.028854624	0.012088878	0.13722941800000002	0.13722941800000002	WBGene00021193	math-44
16304	541	542	Y106G6H.1	9.32e-11	3.64e-09	-1.188990833	0.183556606	5.250825586	0.31447109300000003	0.0057276969999999995	0.035257765	0.044811844	0.044811844	WBGene00013716	Y106G6H.1
8151	820	821	F42A10.3	1.42e-08	3.6700000000000004e-07	-1.18853274	0.209597943	5.367917476000001	0.674896924	0.00641958	0.059477367	0.041570976	0.059477367	WBGene00018340	anmt-2
15654	5549	5550	W03A5.3	0.016988577	0.064718826	-1.188123457	0.497756986	2.654973691	0.59413483	0.092971234	0.267467218	0.278671792	0.278671792	WBGene00001731	grl-22
15904	1452	1453	W06D12.5	2.86e-06	4.16e-05	-1.187780772	0.253750405	4.461173164	0.389683791	0.014244268000000001	0.08233963400000001	0.073457932	0.08233963400000001	WBGene00006685	twk-33
13420	386	387	T03G6.3	2.33e-12	1.27e-10	-1.185646078	0.169065191	5.6190543889999995	0.5674792710000001	0.004212875	0.038661684	0.034983718	0.038661684	WBGene00020195	T03G6.3
16211	1436	1437	Y105C5B.5a	2.51e-06	3.7e-05	-1.179522843	0.25058520100000004	6.049532499	0.343008332	0.004936429	0.08925298599999999	0.025393267999999997	0.08925298599999999	WBGene00013647	Y105C5B.5
4435	6054	6055	C55A6.4	0.024905062000000002	0.086964117	-1.176422018	0.5245158679999999	3.9665559210000003	0.8869436890000001	0.033038712000000005	0.37963663299999995	0.10337578900000001	0.37963663299999995	WBGene00008333	C55A6.4
4544	2617	2618	CE7X_3.2	0.000276849	0.002236411	-1.174789522	0.323094852	3.826933269	0.384856625	0.042697445	0.060073485	0.113887979	0.113887979	WBGene00008350	CE7X_3.2
9629	4308	4309	F55G1.15	0.00525593	0.025789307999999997	-1.172509606	0.42011658399999996	3.018815866	0.308919457	0.055851801	0.036232742000000005	0.208895114	0.208895114	WBGene00018907	F55G1.15
883	4058	4059	C03D6.1	0.003858429	0.020098243999999998	-1.171470673	0.40542193600000004	3.6122522139999997	0.441775042	0.031230096000000002	0.21532032399999998	0.132628661	0.21532032399999998	WBGene00007275	C03D6.1
5681	2698	2699	F12B6.2f	0.000342939	0.002686462	-1.171183809	0.32710074699999997	3.949947049	0.314850429	0.055924717	0.082884032	0.104567632	0.104567632	WBGene00017398	slc-17.6
19086	6040	6041	Y65B4A.4	0.024687697999999998	0.08640489900000001	-1.170261515	0.520983445	3.310911486	0.657910303	0.24097148100000002	-0.016706641	0.166164144	0.166164144	WBGene00022028	Y65B4A.4
6065	835	836	F16F9.4	1.63e-08	4.1200000000000004e-07	-1.1692053709999999	0.20704088399999998	4.888577474	0.254471695	0.008322886	0.011431997	0.055976005999999995	0.055976005999999995	WBGene00017515	F16F9.4
12967	3185	3186	R12H7.2	0.000997393	0.00661892	-1.1690780090000001	0.35520670299999996	9.153305253	0.338917464	0.00011873	0.18913897300000002	0.006996555	0.18913897300000002	WBGene00000217	asp-4
2311	1141	1142	C23H5.1	3.75e-07	6.94e-06	-1.168275005	0.229914323	4.74490755	0.272553637	0.009171089	0.07011980400000001	0.061155972	0.07011980400000001	WBGene00016023	prmt-6
14193	1533	1534	T12B3.2	4.12e-06	5.68e-05	-1.167039851	0.253415151	4.476379247	0.39623093299999995	0.014004998999999999	0.08232386	0.072710128	0.08232386	WBGene00020445	T12B3.2
11686	1326	1327	K11G9.2	1.41e-06	2.24e-05	-1.161924061	0.240869289	4.713039175	0.32283549699999997	0.010179899000000001	0.076847122	0.06238616	0.076847122	WBGene00019653	K11G9.2
15856	2833	2834	W05H7.2	0.00045364699999999995	0.003384422	-1.159668076	0.330697712	3.641402264	0.271191992	0.034170712	0.000884018	0.129870753	0.129870753	WBGene00021045	W05H7.2
20452	813	814	ZK1307.1a	1.29e-08	3.36e-07	-1.158266134	0.20366817399999998	5.854878177000001	0.418589362	0.014774423	0.047446665	0.029406977999999997	0.047446665	WBGene00014244	ZK1307.1
10633	2018	2019	JC8.3c.7	4.210000000000001e-05	0.000441045	-1.154254801	0.281822839	8.241079675	0.634971534	0.061219574000000006	0.057916595	0.007534353000000001	0.057916595	WBGene00004424	rpl-12
13341	825	826	T02E1.5a	1.48e-08	3.79e-07	-1.153545632	0.20367142100000002	7.530066312000001	0.37777316899999996	0.0005979080000000001	0.061625164	0.009712859	0.061625164	WBGene00000967	dhs-3
4886	1394	1395	E02C12.13	1.96e-06	2.97e-05	-1.153215222	0.24240320399999998	5.196942412	0.298061748	0.00583913	0.08229984	0.046349222	0.08229984	WBGene00023485	ttr-49
11542	871	872	K10C2.4.2	2.41e-08	5.839999999999999e-07	-1.150379395	0.206175516	6.205202875	0.42271243700000005	0.041156057	-0.013165254	0.022606459	0.022606459	WBGene00019620	fah-1
17806	4206	4207	Y46H3D.5a.2	0.004621048	0.023225472999999996	-1.1500935829999999	0.406059522	4.16352843	0.253588797	0.157057673	-0.111536414	0.09026882900000001	0.09026882900000001	WBGene00003700	nhr-110
4823	527	528	DH11.2	7.65e-11	3.07e-09	-1.149777681	0.176692373	6.310444544	0.394597954	0.002012035	0.044818257	0.020940433	0.044818257	WBGene00008436	DH11.2
20521	1544	1545	ZK185.3	4.46e-06	6.11e-05	-1.146441281	0.249848017	4.344379906	0.368148962	0.014018276000000001	0.070510716	0.07961777099999999	0.07961777099999999	WBGene00022683	ZK185.3
15065	1004	1005	T25B9.1	1.0699999999999999e-07	2.24e-06	-1.145136915	0.215448356	4.799814647	0.452475302	0.010517586	0.057801713	0.059109405	0.059109405	WBGene00012007	T25B9.1
18664	963	964	Y55B1AR.1.2	6.71e-08	1.47e-06	-1.14205636	0.211542166	5.8922914760000005	0.35005244399999996	0.00641656	0.060708572	0.028591468	0.060708572	WBGene00002269	lec-6
15023	6106	6107	T24D5.5	0.025655181000000003	0.088820614	-1.139914905	0.5108537439999999	2.908234733	0.30325867300000003	0.163527457	-0.091098814	0.22792986399999998	0.22792986399999998	WBGene00011993	T24D5.5
7366	1902	1903	F32D8.9	2.6600000000000003e-05	0.000295174	-1.135193132	0.270216236	5.656622508	0.26924354300000003	0.003723184	0.10580203699999999	0.034048882	0.10580203699999999	WBGene00005001	spp-16
12866	3863	3864	R11A8.7h	0.002990423	0.016362968000000002	-1.134882145	0.38227986399999997	7.092744069	0.35370942200000005	0.17029355399999999	0.048913288	0.012264371999999999	0.048913288	WBGene00011240	R11A8.7
4934	427	428	E03G2.2	8.37e-12	4.14e-10	-1.133974934	0.16597904900000002	5.634982701	0.407373011	0.004570262	0.036753305	0.03458542	0.036753305	WBGene00003409	mrp-3
19427	3481	3482	Y71F9B.9a	0.001671015	0.010143633	-1.132523301	0.36030699	5.093041722	0.232605896	0.145315335	-0.10544430699999999	0.049416355	0.049416355	WBGene00022130	Y71F9B.9
4672	54	55	D1086.7	1.52e-32	5.8599999999999994e-30	-1.1310564920000001	0.09521573800000001	7.046474601	0.324881828	0.0009676439999999999	0.0076258440000000005	0.012631411	0.012631411	WBGene00008394	D1086.7
18113	376	377	Y49A3A.2.1	1.1e-12	6.15e-11	-1.123264585	0.157812835	8.787621425	0.383999425	0.00340584	0.033951496	0.0069595559999999996	0.033951496	WBGene00013025	vha-13
12920	560	561	R11H6.1.2	1.51e-10	5.71e-09	-1.121810483	0.175176957	7.385313356	0.326602767	0.035616641	-0.000996757	0.010413809	0.010413809	WBGene00003982	pes-9
12207	1085	1086	MTCE.34	2.2e-07	4.28e-06	-1.121605109	0.21645124100000002	6.550861216	0.271472509	0.001513183	0.06876352599999999	0.017743731999999998	0.06876352599999999	WBGene00010966	nduo-3
9053	3046	3047	F52E1.14	0.000738453	0.005124096	-1.121307923	0.332250263	7.436241601	0.308298014	0.000620575	0.164964781	0.010156229000000001	0.164964781	WBGene00044696	F52E1.14
14702	204	205	T21C9.6	1.9899999999999997e-17	2.05e-15	-1.116937446	0.13148854599999998	6.140212039	0.280555271	0.002210606	0.020467601000000002	0.02372325	0.02372325	WBGene00011893	T21C9.6
10814	5876	5877	K02F6.3	0.021792059	0.078398759	-1.116656743	0.486778537	2.7727703989999997	0.638847387	0.10168742199999999	0.094631489	0.253742594	0.253742594	WBGene00019337	K02F6.3
9594	2064	2065	F55D10.1.1	5.18e-05	0.000530703	-1.114284586	0.275322008	5.994052321	0.319213145	0.087224767	-0.059114615	0.026478545	0.026478545	WBGene00018877	aman-1
16829	5376	5377	Y32B12C.5	0.014921354	0.058680487	-1.1123400270000001	0.45694784299999996	4.284528709	0.547996319	0.016700066	0.296501931	0.083017689	0.296501931	WBGene00194769	Y32B12C.5
10231	1944	1945	F59E11.12	3.12e-05	0.000339545	-1.111294107	0.266864361	4.185375551	0.360632127	0.01790563	0.055959337000000005	0.08891925099999999	0.08891925099999999	WBGene00019117	nhr-144
13314	4394	4395	T02B11.8	0.005837468	0.028075883	-1.110818644	0.402941494	3.120383238	0.321366193	0.050673537000000005	0.046200158	0.19286923399999997	0.19286923399999997	WBGene00044776	T02B11.8
5678	3519	3520	F12B6.2a	0.001736189	0.010425515	-1.108293301	0.35386101600000003	5.505752535	0.311899579	0.149934498	-0.089966515	0.03789193	0.03789193	WBGene00017398	slc-17.6
1213	4040	4041	C06C3.5	0.003734622	0.019539995	-1.107172793	0.38181683899999996	3.293017615	0.30297462199999997	0.05018136	0.078508593	0.168494788	0.168494788	WBGene00007376	C06C3.5
17768	547	548	Y46G5A.19a.1	1.1e-10	4.26e-09	-1.1055924129999999	0.17135655100000002	5.561924166	0.36427713700000003	0.0076100840000000005	0.02274833	0.036434517	0.036434517	WBGene00012909	spds-1
18415	6050	6051	Y53F4B.38	0.024801063999999998	0.08665822	-1.102987853	0.491420843	2.675663556	0.263568848	0.08812728199999999	-0.010640298999999999	0.274114386	0.274114386	WBGene00014920	Y53F4B.38
5150	2288	2289	F07A11.5	0.00011291799999999999	0.001042997	-1.10156456	0.28530452	5.292468254	0.300288321	0.005309256	0.11678874800000001	0.043644836	0.11678874800000001	WBGene00008548	F07A11.5
8399	5159	5160	F44D12.9b	0.012342158	0.050571754000000003	-1.0980264990000002	0.43882312799999995	3.646575473	0.36539224200000003	0.159459687	0.114472996	0.12938892	0.12938892	WBGene00009686	ent-4
17438	3522	3523	Y40H7A.147	0.001741441	0.010451117	-1.094584251	0.34958292399999996	3.696719323	0.323120776	0.058479592999999996	0.056033328	0.12483273800000001	0.12483273800000001	WBGene00077755	Y40H7A.147
10908	6179	6180	K04C1.4	0.027313776	0.093445821	-1.0943717929999999	0.495863065	2.637475273	0.35677382700000004	0.08623219300000001	0.008679786	0.282588076	0.282588076	WBGene00010554	mlc-6
2581	4052	4053	C26G2.2	0.00381388	0.019895598	-1.0940469990000001	0.378149606	4.743966302	0.434267684	0.011173752	0.203321935	0.061191845	0.203321935	WBGene00007751	C26G2.2
13281	3846	3847	T01G6.7	0.002898211	0.015929536	-1.091300338	0.366413162	4.247952893	0.314006919	0.015644441000000002	0.185743467	0.085153762	0.185743467	WBGene00003645	nhr-55
6461	5850	5851	F22B7.6b	0.021378973	0.077254422	-1.089418141	0.47340812600000004	5.979912902000001	0.29350090100000004	0.309410139	-0.272475295	0.026762741	0.026762741	WBGene00017696	polk-1
9531	5871	5872	F55B11.2.1	0.021684062	0.07807665700000001	-1.088904803	0.474291225	5.1760903119999995	0.362912542	0.290474972	-0.200689234	0.046953278	0.046953278	WBGene00010084	F55B11.2
12356	1708	1709	R04E5.10a	1.12e-05	0.00013872	-1.088797287	0.247884451	4.411598683999999	0.350967947	0.016190441	0.075052395	0.07597961	0.07597961	WBGene00002057	ifd-1
2304	2464	2465	C23H4.3	0.00018220900000000002	0.0015628620000000001	-1.086143471	0.290219864	5.125260892	0.30604716	0.005958964000000001	0.12038239099999999	0.04844930000000001	0.12038239099999999	WBGene00007692	C23H4.3
7776	5743	5744	F37C12.21	0.019714148	0.072565499	-1.085268457	0.465432023	3.176324549	0.596331872	0.055195693	0.269744759	0.18459362399999998	0.269744759	WBGene00194742	F37C12.21
10221	2504	2505	F59D6.3	0.00020553400000000003	0.0017347760000000002	-1.084485339	0.292147547	3.963165693	0.528099405	0.024407417	0.07157138	0.103617866	0.103617866	WBGene00019105	asp-8
14386	5025	5026	T15B7.16	0.010958898	0.04609099	-1.08236579	0.42545712799999996	3.017839589	0.38875318799999997	0.06246494	0.200932055	0.209055712	0.209055712	WBGene00020528	lgc-54
184	1738	1739	B0228.4d	1.32e-05	0.000160491	-1.080742815	0.248061225	5.208413483999999	0.501708304	0.017786308	0.074515249	0.046019162999999995	0.074515249	WBGene00015061	cpna-2
7618	1771	1772	F35H10.4.2	1.52e-05	0.000180785	-1.079976315	0.249620559	6.023298607999999	0.38202378200000003	0.030016045	0.063449591	0.025900487000000003	0.063449591	WBGene00006914	vha-5
15798	1940	1941	W04E12.7	3.07e-05	0.00033401800000000005	-1.0798548620000001	0.25905252	4.247886069	0.357641905	0.015504605	0.021934227	0.085157707	0.085157707	WBGene00012252	W04E12.7
20324	949	950	ZK1058.9a	5.9500000000000003e-08	1.32e-06	-1.079572894	0.199174835	5.929698124	0.40451135299999996	0.011142524	0.048363399	0.027796661	0.048363399	WBGene00014207	ZK1058.9
14835	1030	1031	T22H2.6a	1.34e-07	2.76e-06	-1.077450513	0.204343697	6.505146034	0.23789592899999998	0.011050108999999999	0.051584411	0.018306818	0.051584411	WBGene00011936	pgrn-1
7212	5823	5824	F31A9.2	0.020972518	0.07613701	-1.075597779	0.465933565	2.828843247	0.680788431	0.082935148	0.09108408300000001	0.242705982	0.242705982	WBGene00017941	F31A9.2
1824	3308	3309	C14A4.7a	0.00124198	0.007935683	-1.075577755	0.333093175	3.72083169	0.314979892	0.043713748	0.021479308	0.122712846	0.122712846	WBGene00007558	C14A4.7
12162	1985	1986	M6.1a	3.6700000000000004e-05	0.00039040699999999995	-1.074578966	0.260355315	6.164048342	0.367437467	0.004195459	0.097481876	0.023305855	0.097481876	WBGene00002056	ifc-2
15649	173	174	W02H5.8	7.059999999999999e-19	8.569999999999999e-17	-1.074503643	0.12108453699999999	6.486801007	0.256566913	0.001735574	0.020256623	0.018535927	0.020256623	WBGene00020962	W02H5.8
11902	803	804	M02D8.5	1.14e-08	3.01e-07	-1.07151518	0.18770067399999998	5.189721469	0.276606014	0.006289517	0.016438705	0.046557798	0.046557798	WBGene00019731	M02D8.5
17910	1798	1799	Y47H10A.6	1.66e-05	0.00019466	-1.071001644	0.248676741	4.456827892	0.182843977	0.019086401	0.012603268	0.07367378200000001	0.07367378200000001	WBGene00077537	Y47H10A.6
20039	5710	5711	ZC196.4	0.019073708999999998	0.070633081	-1.0705769840000001	0.456713795	2.81402129	0.289316647	0.067307573	-0.00471376	0.245573663	0.245573663	WBGene00022548	ZC196.4
3519	5033	5034	C40H5.8	0.011036799	0.046354995	-1.069628693	0.420859895	3.086209878	0.2191638	0.067571109	-0.016394248	0.19811346800000001	0.19811346800000001	WBGene00044585	C40H5.8
5063	5641	5642	F01G12.5b.2	0.018152373	0.068024746	-1.068535945	0.452291251	7.600664396	0.6525060079999999	0.04536338	0.261487684	0.009405179	0.261487684	WBGene00002280	let-2
17142	288	289	Y38F2AL.3b	1.33e-14	9.7e-13	-1.066602555	0.138460099	6.23592049	0.252987014	0.006654805	0.014598638999999998	0.022101992999999997	0.022101992999999997	WBGene00006920	vha-11
17113	6092	6093	Y38E10A.22c	0.025425668	0.088248825	-1.066341279	0.47713724	5.568120563	0.528099741	0.23137432300000002	0.110115595	0.036275554	0.110115595	WBGene00012600	Y38E10A.22
7807	5147	5148	F38A1.1	0.012186933	0.050038230999999996	-1.0660454129999999	0.42528099399999997	3.256371469	0.8449114329999999	0.065904353	0.205391534	0.17338748899999998	0.205391534	WBGene00009515	clec-170
16163	3382	3383	Y102E9.5	0.0014092310000000002	0.008807381999999999	-1.064894675	0.33353487	3.591992566	0.210079483	0.032278808	-0.007786908	0.134589455	0.134589455	WBGene00044452	Y102E9.5
1967	242	243	C15H9.9.1	7.3e-16	6.35e-14	-1.064416071	0.131973037	7.184707747999999	0.270533805	0.001115973	0.025009351000000003	0.011595873999999999	0.025009351000000003	WBGene00015803	C15H9.9
18300	1285	1286	Y51H4A.24	1.01e-06	1.66e-05	-1.0630158859999999	0.217387656	4.804162817	0.327842409	0.011935026999999999	0.039122797	0.058951062	0.058951062	WBGene00013118	Y51H4A.24
11506	4003	4004	K09H9.5	0.00358484	0.01892964	-1.061548716	0.364473251	3.38116942	0.459987744	0.041840032	0.121989565	0.157421094	0.157421094	WBGene00019597	K09H9.5
13006	1756	1757	R13F6.3	1.4099999999999999e-05	0.00016967299999999999	-1.05930188	0.24394927	4.821613955	0.293165945	0.009194294	0.08007257599999999	0.058320803	0.08007257599999999	WBGene00005712	srv-1
16183	2562	2563	Y105C5A.15d	0.00024359599999999998	0.002009499	-1.058653149	0.288547787	4.71525139	0.33982824100000003	0.062590032	0.022242541	0.062299705999999996	0.062299705999999996	WBGene00013639	Y105C5A.15
4379	2959	2960	C54E4.2c.1	0.000627892	0.004486119	-1.057361902	0.309236085	5.386960915	0.330900641	0.102385583	-0.026035673	0.041054851	0.041054851	WBGene00016918	C54E4.2
6048	2566	2567	F16B4.4	0.000248168	0.002044372	-1.057243193	0.288537595	6.751366484	0.44766563200000004	0.001496626	0.12338429	0.015434541000000001	0.12338429	WBGene00017506	F16B4.4
16841	2251	2252	Y32F6B.1	0.000101023	0.000948462	-1.056771109	0.271794825	6.365375587999999	0.397122728	0.002189594	0.108619046	0.020140544	0.108619046	WBGene00012531	Y32F6B.1
3979	5034	5035	C48B4.1	0.011040976000000001	0.046363327	-1.056093595	0.415555954	5.904090926	0.448760509	0.003138963	0.255891164	0.028338516	0.255891164	WBGene00008167	C48B4.1
2173	3340	3341	C18B2.3	0.001315736	0.00832643	-1.054764361	0.32832874	4.936728884	0.838258125	0.010802798	0.150896844	0.054356184	0.150896844	WBGene00015954	C18B2.3
2025	5514	5515	C16C4.4b	0.016573326	0.063514562	-1.054539769	0.440117947	4.3142676810000005	0.428371729	0.061027255999999995	0.229528454	0.081313991	0.229528454	WBGene00015828	math-14
9999	2599	2600	F58A6.1	0.000265758	0.00215946	-1.054164205	0.289083282	5.264408539	0.306939036	0.0050987720000000005	0.120254944	0.044429280999999994	0.120254944	WBGene00019022	F58A6.1
4043	3367	3368	C49A9.4.2	0.001381568	0.008672952	-1.0534710840000001	0.32936674899999996	3.78795986	0.265162453	0.045685364000000006	0.032682398	0.117038319	0.117038319	WBGene00016758	C49A9.4
11750	5567	5568	K12G11.2	0.01719885	0.06530806	-1.053087672	0.442022694	2.895658666	0.34204885399999996	0.062869686	-0.002100743	0.230206407	0.230206407	WBGene00010789	sulp-5
7757	4136	4137	F37B1.2	0.004227695	0.021605105	-1.04980138	0.36697963100000003	3.425821743	0.549013702	0.049828968	0.140222991	0.15218210699999998	0.15218210699999998	WBGene00001760	gst-12
6947	4790	4791	F27B3.6	0.008875827	0.039169613	-1.047615487	0.400342174	3.1212269619999997	0.21624839999999998	0.047669187	0.008474899999999999	0.192741597	0.192741597	WBGene00017848	F27B3.6
14389	456	457	T15B7.2.2	1.48e-11	6.859999999999999e-10	-1.046723332	0.15508004	6.826857692000001	0.266827672	0.018854427	0.017220301	0.014644571	0.017220301	WBGene00020517	hpo-8
17085	2155	2156	Y38C1AA.6	7.06e-05	0.000692691	-1.046406487	0.263304176	4.678554796	0.330085607	0.010451594	0.09354203900000001	0.063755067	0.09354203900000001	WBGene00021397	Y38C1AA.6
4791	2759	2760	D2092.4	0.00039099400000000003	0.002995213	-1.045519906	0.294837467	5.3191945789999995	0.8126539779999999	0.005999524	0.12439417400000001	0.04290459	0.12439417400000001	WBGene00017065	D2092.4
16487	5911	5912	Y116A8C.19	0.022221900000000003	0.07947186	-1.043410919	0.456324743	3.167025041	0.38952182	0.04779656400000001	0.264551842	0.185943355	0.264551842	WBGene00013796	Y116A8C.19
10685	5069	5070	K01D12.13a	0.011423552	0.047651675	-1.04273358	0.412234307	4.653123575	0.41597877200000005	0.190114528	-0.075562394	0.064791157	0.064791157	WBGene00010472	cdr-7
12965	410	411	R12E2.9	5.18e-12	2.67e-10	-1.042242609	0.15103998800000001	5.792740212000001	0.323803299	0.003414088	0.010752556000000002	0.030805528999999998	0.030805528999999998	WBGene00002137	inx-15
7996	5444	5445	F40F4.5	0.015750295	0.061137838	-1.041936898	0.43150621899999997	3.002104947	0.445196249	0.067634545	0.10070131199999999	0.21166188	0.21166188	WBGene00006535	tba-9
12810	1755	1756	R10E8.6	1.4099999999999999e-05	0.00016967299999999999	-1.039242571	0.239330033	4.465852886	0.27905241	0.01269175	0.070666177	0.073226547	0.073226547	WBGene00011212	R10E8.6
10720	743	744	K02A4.1	5.16e-09	1.47e-07	-1.038834655	0.17782463399999998	7.55694578	0.203322273	0.000574728	0.046857672999999996	0.009593127	0.046857672999999996	WBGene00001149	bcat-1
1968	1142	1143	C15H9.9.3	3.82e-07	7.07e-06	-1.038742096	0.20457818100000003	5.354855925	0.335591966	0.020851762	0.017948511	0.041926587	0.041926587	WBGene00015803	C15H9.9
10827	6331	6332	K02G10.7b	0.02981855	0.09957418	-1.03829643	0.477928705	5.579990722000001	0.9966855290000001	0.029646457	0.312977314	0.035972099	0.312977314	WBGene00000176	aqp-8
14575	5085	5086	T19H5.7	0.011530763000000001	0.04793451	-1.035896744	0.41006313899999997	3.085387191	0.313931585	0.053986137999999996	0.036480618	0.19824153	0.19824153	WBGene00045414	T19H5.7
2426	1224	1225	C25A11.10	7.3e-07	1.26e-05	-1.034718026	0.20890123600000002	4.861029574	0.254317061	0.008532595	0.009931836999999999	0.056926994	0.056926994	WBGene00219374	C25A11.10
21078	290	291	ZK899.2	1.53e-14	1.1100000000000001e-12	-1.03450917	0.13461066	6.682856581	0.233273901	0.0013324670000000002	0.025847577000000004	0.016191083999999998	0.025847577000000004	WBGene00014141	ZK899.2
10110	6244	6245	F58G6.9b.1	0.02853204	0.096597747	-1.029862367	0.47027989200000003	3.93732444	0.355232266	0.22626131	0.005662908	0.105483455	0.105483455	WBGene00044107	F58G6.9
1298	401	402	C06H5.6a	3.69e-12	1.94e-10	-1.029014713	0.148092907	6.010857552999999	0.289760925	0.006752494	0.005745634	0.02614477	0.02614477	WBGene00007394	C06H5.6
17316	1767	1768	Y39E4B.12a.1	1.4800000000000002e-05	0.000177498	-1.028139401	0.237390115	5.712631667	0.259840802	0.051845199	0.016712247	0.032685901	0.032685901	WBGene00001630	gly-5
16545	2869	2870	Y119C1B.9	0.0004968969999999999	0.0036605879999999998	-1.028099635	0.295225315	5.83348052	0.36719048	0.0032449859999999996	0.127491993	0.029882451	0.127491993	WBGene00022474	zig-9
7690	1146	1147	F36G3.2	3.94e-07	7.26e-06	-1.027011992	0.20249066899999998	4.962109879	0.257783001	0.007981045	0.047024744	0.053522662	0.053522662	WBGene00009483	F36G3.2
11897	188	189	M02D8.1	3.6999999999999996e-18	4.1399999999999997e-16	-1.026889742	0.11819983	6.820901742	0.452497672	0.0013118160000000002	0.019644984	0.014705161000000001	0.019644984	WBGene00019727	M02D8.1
6442	2462	2463	F22A3.7	0.000181902	0.0015613970000000002	-1.026579572	0.274273196	5.9535708529999996	0.235415137	0.00271903	0.11011965	0.027300357	0.11011965	WBGene00044605	ttr-36
8084	2816	2817	F41C6.7	0.000440096	0.003303141	-1.026505685	0.292052906	3.9859086830000003	0.36015819	0.019757243	0.10818510699999999	0.10200553	0.10818510699999999	WBGene00018280	F41C6.7
16753	1576	1577	Y22D7AR.9	5.11e-06	6.86e-05	-1.0260701779999999	0.225012548	4.685598539	0.493011992	0.012473818000000001	0.011263927	0.063472152	0.063472152	WBGene00021262	fbxa-74
10105	3715	3716	F58G6.5b	0.002396362	0.013632273	-1.025647945	0.33781426700000006	5.649013453999999	0.22829591800000001	0.136940789	-0.099999572	0.03423693	0.03423693	WBGene00003627	nhr-34
1709	1666	1667	C11E4.1	8.76e-06	0.00011107700000000001	-1.02521284	0.23060409899999998	6.063279903	0.325659281	0.002393501	0.077373875	0.025131761000000002	0.077373875	WBGene00007516	gpx-5
2607	1426	1427	C27A2.2b	2.37e-06	3.5100000000000006e-05	-1.024487422	0.217091249	5.092646557	0.22061391600000002	0.021264602999999997	0.031911259	0.049428312	0.049428312	WBGene00004434	rpl-22
13246	2179	2180	T01D1.3	7.6e-05	0.000737452	-1.0243685	0.258903814	4.881006744	0.28677626	0.008499632	0.092047146	0.056235531	0.092047146	WBGene00020148	T01D1.3
14724	4184	4185	T21F4.1a	0.004496179	0.02271628	-1.022930238	0.36005046700000004	6.084311284	0.305072925	0.011325294	0.18312921399999998	0.024737435	0.18312921399999998	WBGene00020658	T21F4.1
12097	3753	3754	M151.2	0.002570839	0.01447929	-1.020999332	0.338653785	3.622553848	0.44284916	0.040383978	0.017007067	0.131645601	0.131645601	WBGene00019794	M151.2
12205	999	1000	MTCE.3	1.0099999999999999e-07	2.13e-06	-1.020287513	0.19157909399999998	7.567207334	0.235119461	0.000470892	0.054582932	0.00954826	0.054582932	WBGene00010957	nduo-6
5852	3087	3088	F14B6.6a	0.0008226560000000001	0.005630756999999999	-1.020009771	0.304930433	3.963086082	0.26304066	0.035850295	-0.00306289	0.103623558	0.103623558	WBGene00008787	F14B6.6
8620	4559	4560	F46C8.5	0.007015116	0.032526446	-1.019052517	0.377969196	3.2511363460000005	0.300708817	0.040192705	0.035143152999999996	0.174098365	0.174098365	WBGene00000438	ceh-14
13505	2094	2095	T04F3.4	5.870000000000001e-05	0.000592361	-1.0141354059999999	0.25239835899999996	4.3041294610000005	0.259720246	0.013665848999999999	0.031823564	0.08189154900000001	0.08189154900000001	WBGene00011439	T04F3.4
1082	1585	1586	C05D11.5	5.65e-06	7.53e-05	-1.0129021740000002	0.223149006	4.662516561	0.19536872800000002	0.010287446	0.048188170999999995	0.064405773	0.064405773	WBGene00015483	C05D11.5
1453	4143	4144	C08F11.13b	0.004247288	0.021669981	-1.0065369640000001	0.352036113	4.8637984880000005	0.6534160370000001	0.053944711	0.13194942699999998	0.05683057	0.13194942699999998	WBGene00007460	C08F11.13
19329	4677	4678	Y70C5A.3	0.007796433	0.035237276	-1.004804779	0.37763815100000003	4.112852758	0.8987414	0.024129203999999998	0.18978665600000003	0.093473661	0.18978665600000003	WBGene00050904	Y70C5A.3
8663	3338	3339	F46G10.1a.2	0.0013113329999999998	0.008303538000000001	-1.003878402	0.312395259	6.277966787	0.2658321	0.006029133000000001	0.140357064	0.021435806	0.140357064	WBGene00009796	F46G10.1
4723	5278	5279	D2024.7.1	0.013819471000000002	0.055348562999999996	-1.003481939	0.40760102299999995	3.8476101889999996	0.312481752	0.13695082	0.017891505	0.112257071	0.112257071	WBGene00017054	gstk-2
1397	4649	4650	C08A9.8	0.007571786	0.034428017000000005	-1.002374204	0.375337981	3.3076026169999997	0.338549683	0.044726071	-0.003547131	0.166591829	0.166591829	WBGene00015588	C08A9.8
1024	3749	3750	C05B5.3	0.002540115	0.014321505	-1.00024504	0.331369206	3.616351476	0.21125789999999997	0.032471963	0.06813943900000001	0.132236363	0.132236363	WBGene00004100	pqn-8
21139	1524	1525	ZK994.3	3.91e-06	5.429999999999999e-05	-0.998052976	0.21621976399999998	5.6835586760000005	0.31994730600000004	0.003872934	0.066253546	0.033388652000000005	0.066253546	WBGene00004256	pxn-1
9995	2572	2573	F58A4.7d	0.00024948900000000004	0.002050118	-0.9980178740000001	0.272475258	4.320910421000001	0.310320359	0.030426795	0.058707275	0.080937354	0.080937354	WBGene00001955	hlh-11
8848	3043	3044	F49B2.2	0.0007342989999999999	0.005100288	-0.997253798	0.295356416	4.237095642	0.34301267399999996	0.01652827	0.114324849	0.085796811	0.114324849	WBGene00009862	fbxb-67
18523	2265	2266	Y54E5A.8a	0.000105551	0.0009848489999999999	-0.9931879840000001	0.25614373100000004	4.730788769	0.21524555399999998	0.036717432	0.054831693	0.061696985	0.061696985	WBGene00013203	Y54E5A.8
3720	2118	2119	C44C10.9b	6.159999999999999e-05	0.000614153	-0.993121296	0.247860128	5.176871973	0.272176986	0.012570381	0.079581584	0.046930537	0.079581584	WBGene00008089	C44C10.9
5276	273	274	F08B6.4b	5.74e-15	4.4299999999999993e-13	-0.992105415	0.12703878300000002	8.292092914	0.449290374	0.000263804	0.023944475	0.007446505	0.023944475	WBGene00006819	unc-87
15029	1425	1426	T24E12.11	2.35e-06	3.4899999999999995e-05	-0.991085766	0.20996194899999998	4.85197184	0.20758456399999997	0.008882271	0.033956736	0.057243759000000005	0.057243759000000005	WBGene00020778	T24E12.11
13786	6160	6161	T07C12.11	0.026661695	0.09150718199999999	-0.989426033	0.446404174	2.8691423539999996	0.255240607	0.063830471	0.04200085	0.235084558	0.235084558	WBGene00011575	madf-4
14807	1531	1532	T22E5.5.1	4.1e-06	5.660000000000001e-05	-0.9879535629999999	0.21448882100000002	7.812162777999999	0.626682327	0.000986177	0.068022004	0.008610796	0.068022004	WBGene00003495	mup-2
13473	3354	3355	T04C12.8.1	0.001340926	0.008449129	-0.985969337	0.30743582	4.524362903	0.318499264	0.013247635	0.12852754	0.07042456	0.12852754	WBGene00011430	T04C12.8
4856	2458	2459	E01A2.7	0.000180116	0.001548678	-0.98469471	0.262908707	4.221436391	0.46168368299999996	0.016949752	0.068939887	0.08673173	0.08673173	WBGene00017089	poml-2
17258	2278	2279	Y39B6A.19b	0.00010921100000000001	0.001012955	-0.983904408	0.254294132	4.42506183	0.20861904899999997	0.021716511	0.016760575	0.075281748	0.075281748	WBGene00006696	twk-46
10379	992	993	H10E21.3a	9.5e-08	2.02e-06	-0.9837503870000001	0.184362468	5.56973118	0.215183917	0.005744857	0.045239423	0.036234297	0.045239423	WBGene00003670	nhr-80
5892	4483	4484	F14E5.1	0.0064189930000000004	0.030266899	-0.978696734	0.359079228	3.428636975	0.278354163	0.033732208	0.159674629	0.151859626	0.159674629	WBGene00008799	F14E5.1
12734	5529	5530	R102.4e.1	0.01665745	0.063686884	-0.975328888	0.407374465	4.173721235	0.314261171	0.159294084	-0.01079195	0.089636848	0.089636848	WBGene00011291	R102.4
10805	6301	6302	K02F3.2b	0.029333247000000003	0.098409114	-0.973467121	0.44675383799999996	5.682272792000001	0.355062771	0.265963514	-0.10311672	0.033419973	0.033419973	WBGene00019326	K02F3.2
20657	2109	2110	ZK455.8a	6.05e-05	0.0006064180000000001	-0.973265067	0.242662292	4.65295276	0.292243493	0.016407041	0.071920441	0.064798196	0.071920441	WBGene00003843	2-Oct
9787	2588	2589	F56D6.17	0.000259658	0.0021204870000000003	-0.97194561	0.26610117899999997	4.196250973	0.18180913699999998	0.017960405	0.014052367	0.088254351	0.088254351	WBGene00219307	F56D6.17
12927	3139	3140	R11H6.6	0.000916314	0.0061675409999999995	-0.971492833	0.293056522	3.904419944	0.24268337199999998	0.020910401999999998	0.054607384	0.107912785	0.107912785	WBGene00014822	R11H6.6
868	3124	3125	C03B1.13	0.000890713	0.006026349	-0.9698456390000001	0.291862953	5.82124432	0.341572375	0.0028841459999999998	0.12489183	0.030157262999999997	0.12489183	WBGene00015381	C03B1.13
4431	1178	1179	C55A6.12a	5.14e-07	9.22e-06	-0.9678296940000001	0.19275969899999998	5.148024742	0.182787956	0.007959436	0.017702978	0.047775016	0.047775016	WBGene00044019	C55A6.12
405	955	956	B0379.1a	6.29e-08	1.39e-06	-0.96578795	0.178503097	5.478236596	0.361856146	0.009179233	0.00862485	0.038615801	0.038615801	WBGene00007155	B0379.1
15646	4034	4035	W02H3.1b	0.003706513	0.01942176	-0.964992574	0.332513442	3.654581264	0.34100131100000003	0.037200092000000004	0.10752281	0.12864769199999998	0.12864769199999998	WBGene00012217	W02H3.1
18586	4247	4248	Y54G2A.14.1	0.004934658	0.024560609	-0.963352205	0.34267526600000003	5.979211348	0.258689773	0.019583811	0.156555696	0.026776922	0.156555696	WBGene00021879	clec-83
20479	1835	1836	ZK1320.13	1.9699999999999998e-05	0.000227113	-0.9596976290000001	0.224858002	4.650268245	0.217521351	0.010932734	0.012910211999999999	0.064908948	0.064908948	WBGene00044007	ZK1320.13
11828	1679	1680	M01E11.5.2	9.6e-06	0.000120805	-0.9589021679999999	0.21665144600000003	6.582706299	0.17107647	0.053048106	-0.036176066	0.017358667	0.017358667	WBGene00000474	cey-3
19828	3445	3446	Y80D4G.1.1	0.0015623470000000002	0.009585813	-0.958408545	0.303020895	5.119054456000001	0.179660087	0.08909809099999999	-0.060739045	0.048634403	0.048634403	WBGene00206459	Y80D4G.1
7218	5054	5055	F31B12.3f	0.011232111999999999	0.046979337999999995	-0.958393883	0.378005994	3.2939356269999998	0.300953001	0.045958647000000005	0.078384303	0.16837414899999997	0.16837414899999997	WBGene00001495	frm-9
17383	1479	1480	Y39G8B.1b	3.17e-06	4.5299999999999997e-05	-0.9579060220000001	0.205579505	5.573423255	0.201298325	0.02725458	0.002780151	0.036139819	0.036139819	WBGene00012722	Y39G8B.1
12131	1622	1623	M18.2	6.78e-06	8.83e-05	-0.957224231	0.212694789	4.809810535	0.248823183	0.009112430999999999	0.034800155	0.058746179	0.058746179	WBGene00010888	dlc-2
12099	3053	3054	M151.4	0.0007551789999999999	0.005228147	-0.956550612	0.283950715	4.03857606	0.277141117	0.022569025	0.076073747	0.09837298800000001	0.09837298800000001	WBGene00019796	M151.4
2065	1430	1431	C17C3.1e	2.4e-06	3.54e-05	-0.954446627	0.202361522	6.603787323	0.233336177	0.008490614	0.052934664000000006	0.017107247	0.052934664000000006	WBGene00015887	C17C3.1
19877	3376	3377	Y87G2A.14	0.001399604	0.008762754000000001	-0.954428973	0.298750801	3.8899676430000003	0.32474186	0.02487853	0.078714963	0.108999532	0.108999532	WBGene00003585	ndx-8
4522	1365	1366	C56G2.6a.2	1.71e-06	2.64e-05	-0.952009267	0.19893332800000002	5.380976965	0.275984008	0.018144965	-0.008998072	0.041216737999999996	0.041216737999999996	WBGene00002891	let-767
1736	4626	4627	C12C8.3b.2	0.0074145719999999995	0.033873445	-0.951163889	0.355226425	4.615467365	0.37052439299999995	0.122291916	0.066986803	0.0663692	0.066986803	WBGene00003026	lin-41
14461	1729	1730	T18D3.3	1.25e-05	0.00015255799999999999	-0.95114975	0.217705287	5.088140247	0.33043978399999996	0.006629026999999999	0.064464361	0.049564837	0.064464361	WBGene00011821	cdf-2
5755	662	663	F13D12.4a.2	1.57e-09	5.019999999999999e-08	-0.949620018	0.15730944	8.102742336	0.21169133	0.012085793000000001	0.025033597	0.00781154	0.025033597	WBGene00000114	alh-8
10230	2582	2583	F59E11.11	0.000255135	0.002088392	-0.948562956	0.259379283	4.4314955110000005	0.266738175	0.01240039	0.08851602800000001	0.074951748	0.08851602800000001	WBGene00019116	nhr-143
20757	3117	3118	ZK593.3	0.0008730610000000001	0.00592018	-0.9465345009999999	0.284370254	5.3399543330000006	0.391671823	0.005526496999999999	0.115773166	0.042333964	0.115773166	WBGene00014003	ZK593.3
4576	2487	2488	D1014.2	0.000197955	0.0016822170000000002	-0.9460900879999999	0.25421510399999997	4.3128393769999995	0.199324075	0.01554282	0.019049233	0.08139515900000001	0.08139515900000001	WBGene00017015	D1014.2
5628	4841	4842	F11C3.3.3	0.00925394	0.040408108	-0.943843938	0.362664352	8.612130787	0.9123435459999999	0.012149718	0.18513843100000002	0.007059146	0.18513843100000002	WBGene00006789	unc-54
10	4636	4637	AC3.5a.2	0.007495051	0.034167283	-0.943477692	0.352832694	5.828397407000001	0.28340089	0.156740009	-0.008666321999999999	0.029996356000000002	0.029996356000000002	WBGene00007071	AC3.5
11	4637	4638	AC3.5b	0.007495051	0.034167283	-0.943477692	0.352832694	5.828397407000001	0.28340089	0.156740009	-0.008666321999999999	0.029996356000000002	0.029996356000000002	WBGene00007071	AC3.5
12961	1032	1033	R12E2.4a	1.37e-07	2.81e-06	-0.942760816	0.17892098899999997	5.33320826	0.29259837699999997	0.00550009	0.01954895	0.042518991	0.042518991	WBGene00002139	inx-17
18791	1727	1728	Y57A10A.14	1.23e-05	0.000150307	-0.942257295	0.215497368	4.76308344	0.176956795	0.009190084	0.022980712	0.060468589	0.060468589	WBGene00013257	Y57A10A.14
11918	6332	6333	M02H5.8	0.029865769	0.099708189	-0.941689453	0.43358542299999997	5.829999138	0.335144597	0.003356127	0.278638351	0.029960425	0.278638351	WBGene00019744	M02H5.8
17773	4214	4215	Y46G5A.1c	0.004677383	0.023462901	-0.94046604	0.332502125	4.592611858	0.273984352	0.098482616	0.033545452999999996	0.067353879	0.067353879	WBGene00012894	tbc-17
19813	3855	3856	Y7A9C.1	0.0029530259999999997	0.016191866	-0.937484213	0.315376667	3.7215162489999996	0.256665702	0.026540352000000003	0.055348814	0.12265331199999999	0.12265331199999999	WBGene00012418	Y7A9C.1
8720	2260	2261	F47B8.8	0.000103874	0.000971344	-0.93734316	0.24149865	4.425596228	0.245572512	0.012228145	0.034940703	0.07525425200000001	0.07525425200000001	WBGene00009809	F47B8.8
11898	4013	4014	M02D8.2	0.003615512	0.019044037	-0.937053362	0.322023176	3.6623887410000004	0.19574684399999998	0.02761843	0.010716771000000002	0.127929959	0.127929959	WBGene00019728	M02D8.2
15879	6184	6185	W06A7.3b	0.027387772999999997	0.09362323300000001	-0.9367034540000001	0.42462662700000003	6.510745179	0.537190787	0.006111332	0.264350326	0.018237237	0.264350326	WBGene00004336	ret-1
6439	1992	1993	F22A3.2	3.74e-05	0.00039681	-0.9362042140000001	0.227071231	5.79135367	0.217221329	0.0032576859999999997	0.07408433	0.030837347999999997	0.07408433	WBGene00017688	ttr-35
13247	929	930	T01D1.4	5.0999999999999993e-08	1.16e-06	-0.933982365	0.17144781399999998	5.712482766	0.177303568	0.003511958	0.040579571	0.032689473	0.040579571	WBGene00020149	T01D1.4
4718	2627	2628	D2024.2	0.000284967	0.002292643	-0.9320303879999999	0.256857067	4.257473839	0.157739868	0.014370046000000001	0.013214058	0.084593283	0.084593283	WBGene00017051	afmd-1
21002	1029	1030	ZK829.4.2	1.33e-07	2.72e-06	-0.9319523890000001	0.176663447	9.087727921	0.273529542	0.00396401	0.04285095	0.006965659	0.04285095	WBGene00014095	gdh-1
11997	2105	2106	M04C9.3b	6.01e-05	0.000603848	-0.9310378690000001	0.232049943	4.631780443	0.218717994	0.015091802	0.025067672000000003	0.06567896200000001	0.06567896200000001	WBGene00010858	M04C9.3
16470	2365	2366	Y116A8A.9b.2	0.00013785	0.001231849	-0.930640675	0.24413481	6.239197309	0.210117461	0.021223854	0.068178854	0.022049065	0.068178854	WBGene00003130	map-2
18789	385	386	Y57A10A.10	2.1899999999999998e-12	1.2e-10	-0.930623627	0.132528734	6.136712502000001	0.398298382	0.002560508	0.020065996000000003	0.02378529	0.02378529	WBGene00013255	Y57A10A.10
1034	5954	5955	C05C10.4.1	0.0229795	0.081587836	-0.92678873	0.407599083	7.814150923	0.552529798	0.089382172	0.159823346	0.008604205	0.159823346	WBGene00007331	pho-11
6716	1520	1521	F25E2.2a	3.84e-06	5.3400000000000004e-05	-0.92656304	0.20056863	6.428974505	0.276178968	0.002311695	0.058029968	0.019273639	0.058029968	WBGene00017780	F25E2.2
19279	4598	4599	Y69A2AR.4	0.007249226	0.033326893999999996	-0.9260096329999999	0.34486031799999994	5.022224341	0.29377195899999997	0.007852995	0.17053996300000002	0.051599487	0.17053996300000002	WBGene00004878	smf-3
20658	5456	5457	ZK470.2a	0.015848776999999998	0.061405663	-0.924962655	0.383423368	5.785171023999999	0.288007009	0.019066969	0.20145325	0.030979551	0.20145325	WBGene00022745	ZK470.2
9254	355	356	F53G2.7.1	4.07e-13	2.4199999999999998e-11	-0.924909601	0.127519747	7.699211562	0.186234664	0.0016395129999999998	0.022752416	0.009011749	0.022752416	WBGene00018769	mnat-1
252	3822	3823	B0280.1b	0.002823103	0.015613098999999998	-0.924633774	0.3096179	4.222912523	0.39822290299999996	0.057151648	0.055498895	0.08664321800000001	0.08664321800000001	WBGene00015099	ggtb-1
17690	3878	3879	Y45F10D.10a	0.003033428	0.016534098	-0.922108028	0.31106794	3.8301698969999998	0.187204037	0.031514022	0.033011077	0.11363087300000001	0.11363087300000001	WBGene00012889	Y45F10D.10
9957	3936	3937	F57G4.4	0.003286544	0.017649833	-0.921701771	0.313548489	3.7427849589999997	0.251494913	0.02664789	0.026628841	0.12082109199999999	0.12082109199999999	WBGene00010209	fbxa-191
16580	3109	3110	Y11D7A.3a	0.000864541	0.005875699	-0.9189277809999999	0.275849984	5.796340527999999	0.31426243600000003	0.040871118	0.073268703	0.030723029	0.073268703	WBGene00012428	Y11D7A.3
5491	3584	3585	F10C1.7a	0.001926647	0.011352273000000001	-0.9183734090000001	0.296124096	6.413012636	0.43316301399999996	0.015186766	0.116347455	0.019485273	0.116347455	WBGene00002054	ifb-2
14601	6180	6181	T20C7.2	0.027337827000000002	0.09351297300000001	-0.91812783	0.41607128600000004	3.051084987	0.316225222	0.056014475999999994	0.14460463699999998	0.20365849600000002	0.20365849600000002	WBGene00020606	nhr-284
7241	4807	4808	F31D5.3a	0.00897681	0.039482862	-0.9179067040000001	0.35129321700000005	6.2927145929999995	0.32193428	0.16390159699999998	-0.114304097	0.02120879	0.02120879	WBGene00006495	cpna-1
7243	2559	2560	F31D5.4	0.00023956099999999998	0.001978531	-0.9158671970000001	0.24933980600000002	4.360397496	0.225621165	0.014527944	0.036443215	0.078727564	0.078727564	WBGene00017947	mth-2
1502	314	315	C09B8.6c	6.2e-14	4.16e-12	-0.915777046	0.122040549	6.433881662999999	0.246322622	0.00313147	0.010918458999999998	0.019209373999999998	0.019209373999999998	WBGene00002023	hsp-25
18168	6185	6186	Y49F6C.5	0.02741857	0.09371335800000001	-0.9111799890000001	0.41313865	3.0549885	0.194757882	0.052990949	0.05395936	0.203034367	0.203034367	WBGene00021727	bath-23
16477	6166	6167	Y116A8C.10b.1	0.026805837000000002	0.09190138	-0.9084478709999999	0.410257903	5.426489006000001	0.39755233	0.212475448	-0.023855032	0.039991872000000005	0.039991872000000005	WBGene00013790	Y116A8C.10
11914	2790	2791	M02H5.4	0.00042062	0.0031863720000000002	-0.906732854	0.257098145	4.265240071	0.18110569199999998	0.015010745	0.077450392	0.08413843900000001	0.08413843900000001	WBGene00019742	nhr-202
13759	5957	5958	T07A5.1	0.02299881	0.081609576	-0.9049381259999999	0.39804542200000004	3.265213937	0.841211516	0.065466647	0.159448898	0.17219359	0.17219359	WBGene00011554	T07A5.1
11722	1917	1918	K12B6.8.1	2.7899999999999997e-05	0.000307684	-0.904315833	0.215833983	4.782756522	0.178785213	0.01014071	0.035685694	0.059735752	0.059735752	WBGene00019672	K12B6.8
8297	354	355	F43D2.2	3.41e-13	2.03e-11	-0.9039297140000001	0.124217476	6.307520122000001	0.15288333199999998	0.002160619	0.015054037	0.020984354	0.020984354	WBGene00009651	F43D2.2
16206	1668	1669	Y105C5B.28a	8.9e-06	0.000112709	-0.902232057	0.203096702	7.867907947999999	0.21286095100000002	0.005155791	0.056716615	0.008432007	0.056716615	WBGene00001604	gln-3
5171	3294	3295	F07A5.7b.3	0.001211068	0.007771049	-0.89882235	0.277734853	6.063703965	0.46481382299999996	0.026235368	0.089469605	0.025123741	0.089469605	WBGene00006754	unc-15
7769	6280	6281	F37C12.10	0.029046185	0.097774796	-0.8980286690000001	0.41140019299999997	4.185542052	0.298383577	0.015857871000000003	0.23801730699999998	0.088909037	0.23801730699999998	WBGene00018153	F37C12.10
3696	1886	1887	C44B7.8	2.52e-05	0.000282596	-0.8972575629999999	0.21298324300000002	5.798705264	0.18567486100000002	0.0035790179999999998	0.064463775	0.030668938	0.064463775	WBGene00004058	pmp-1
19398	1473	1474	Y71F9B.1	3.13e-06	4.49e-05	-0.896814124	0.192352705	5.106136242	0.187105952	0.006477873	0.046040889	0.049021471	0.049021471	WBGene00022125	Y71F9B.1
10086	3582	3583	F58G1.6	0.001914986	0.011308876	-0.894426895	0.288235667	3.973087127	0.48499198	0.021708547	0.10203868599999999	0.10291115199999999	0.10291115199999999	WBGene00010268	arrd-10
16720	4314	4315	Y19D2B.1	0.005279443000000001	0.025875711000000003	-0.8937041640000001	0.320384966	3.85761268	0.314524946	0.042065354000000006	0.111904436	0.111477855	0.111904436	WBGene00012489	Y19D2B.1
7997	567	568	F40F4.6	1.73e-10	6.45e-09	-0.8934028070000001	0.139960789	8.417919604	0.18414449300000002	0.000256163	0.029127371000000003	0.007261297	0.029127371000000003	WBGene00018237	F40F4.6
6534	4529	4530	F22F4.4b	0.0067912269999999995	0.031686293	-0.8932728590000001	0.32999701600000003	4.426477534	0.265995174	0.088138105	0.059092822	0.07520894	0.07520894	WBGene00017717	F22F4.4
3722	5737	5738	C44C11.1b	0.01964083	0.072371221	-0.892400773	0.382489264	3.8309752510000004	0.3623177	0.10588005199999999	-0.028996611000000002	0.113567004	0.113567004	WBGene00004310	ras-1
19201	3866	3867	Y67D8C.10b.2	0.0030021	0.016414121	-0.89110738	0.300286617	6.676199269	0.26245444100000004	0.020375223	0.114882855	0.016266503	0.114882855	WBGene00003153	mca-3
20323	5673	5674	ZK1058.6	0.018589223999999998	0.069268939	-0.890787345	0.37846777200000004	5.399399267000001	0.277668557	0.004767747	0.210089035	0.040719185	0.210089035	WBGene00014206	nit-1
16182	5920	5921	Y105C5A.15a	0.022396124	0.079973187	-0.890749303	0.39006674700000005	4.900797936	0.19998933	0.17266816899999998	-0.047035059000000004	0.055559932	0.055559932	WBGene00013639	Y105C5A.15
5841	1056	1057	F13H8.7	1.69e-07	3.39e-06	-0.890690109	0.170299531	7.651000203	0.180503375	0.000471071	0.043031825	0.00919905	0.043031825	WBGene00017440	upb-1
11544	2921	2922	K10C2.8	0.000574085	0.004153960999999999	-0.890615742	0.258631405	4.826829196	0.525071486	0.010046913000000001	0.090288392	0.058134053	0.090288392	WBGene00045265	K10C2.8
8056	1815	1816	F41B4.1	1.82e-05	0.000211941	-0.888365428	0.207278518	4.895785417	0.38965082100000004	0.008716402	0.038760186	0.055730174	0.055730174	WBGene00018257	F41B4.1
13068	2868	2869	R151.2a	0.0004964780000000001	0.003659003	-0.8876563709999999	0.254879603	5.492697515	0.220247332	0.057502576	0.039942842	0.038234611	0.039942842	WBGene00020107	R151.2
3523	1457	1458	C41C4.10	2.97e-06	4.31e-05	-0.886548204	0.18972730899999998	5.1630347919999995	0.262766433	0.006660421999999999	0.023411658	0.047334256	0.047334256	WBGene00044049	sfxn-5
7871	5396	5397	F38E9.6	0.015155036	0.059370562	-0.8863465209999999	0.36495398100000004	3.356674581	0.221799555	0.039389481000000004	0.117832933	0.16039763099999998	0.16039763099999998	WBGene00018188	F38E9.6
15957	6114	6115	W07B3.2b.1	0.025775542000000002	0.089120571	-0.8856773379999999	0.397240088	6.743240495	0.164284097	0.221177173	-0.151372857	0.015522358	0.015522358	WBGene00001561	gei-4
14197	2507	2508	T12B5.1	0.000207347	0.0017479779999999999	-0.885386296	0.23865545800000001	4.471272291	0.36060180799999997	0.012474664	0.068850651	0.072959978	0.072959978	WBGene00020448	fbxa-51
13519	839	840	T04G9.5	1.6399999999999998e-08	4.14e-07	-0.884868227	0.156729309	7.8417617470000005	0.224933491	0.00042858800000000004	0.036417526	0.008514316999999999	0.036417526	WBGene00020216	trap-2
10932	3771	3772	K04F1.9	0.00263105	0.014747693999999999	-0.884297432	0.293996755	3.897441495	0.193577925	0.021215137999999998	0.07602510000000001	0.108435999	0.108435999	WBGene00019388	K04F1.9
5016	4243	4244	F01D5.9	0.004913455	0.02447813	-0.883963866	0.3142811	6.715137336000001	0.277038705	0.001279279	0.146879636	0.015830093	0.146879636	WBGene00008499	cyp-37A1
2782	5132	5133	C29F3.7b	0.011952155	0.049231328	-0.883603703	0.351535624	6.137078557000001	0.315911115	0.011957378999999999	0.17340856300000002	0.023778791	0.17340856300000002	WBGene00007807	C29F3.7
6273	114	115	F20B6.2	5.62e-22	1.0300000000000001e-19	-0.882897624	0.091622741	8.519243845	0.16896375100000002	0.000199218	0.012392872	0.007143491	0.012392872	WBGene00006921	vha-12
4787	5756	5757	D2092.1b	0.019973294	0.07335337	-0.881440805	0.378813038	4.41992965	0.23989813100000001	0.139702375	-0.05832446	0.07554660099999999	0.07554660099999999	WBGene00017063	D2092.1
9798	4187	4188	F56F10.1.2	0.004510959	0.02277345	-0.88143161	0.31036019600000003	5.4988077870000005	0.396716755	0.10641113	-0.067567536	0.038074048	0.038074048	WBGene00018984	F56F10.1
6217	1438	1439	F19B2.12	2.55e-06	3.74e-05	-0.881109157	0.18729719399999997	5.191713215	0.137180464	0.006120155	0.011364926000000001	0.046500203	0.046500203	WBGene00194812	F19B2.12
8607	2689	2690	F46C3.4	0.000336263	0.0026419940000000004	-0.880266405	0.24549825600000003	4.4081323260000005	0.230483877	0.01424318	0.029778211000000002	0.07616091	0.07616091	WBGene00044702	F46C3.4
14213	3206	3207	T12C9.5c	0.00103771	0.006842691	-0.878798207	0.267918263	4.609640494	0.18082361	0.041052034	0.0030163990000000003	0.066618259	0.066618259	WBGene00003699	nhr-109
5781	4456	4457	F13E9.13	0.006289714	0.029836982	-0.8786702759999999	0.321588345	3.658903679	0.215135173	0.026878881	0.084370489	0.12824971400000001	0.12824971400000001	WBGene00044797	F13E9.13
8667	1907	1908	F46G10.4	2.7300000000000003e-05	0.000302095	-0.878355404	0.2093748	4.857315917	0.147802305	0.008700092	0.020548767	0.057056617999999996	0.057056617999999996	WBGene00009798	F46G10.4
12829	6125	6126	R11.3	0.026086192	0.090018012	-0.8777845740000001	0.394523005	3.1997148589999997	0.240809595	0.052229093	0.039065872	0.18124351	0.18124351	WBGene00011228	R11.3
1785	3216	3217	C13D9.9	0.001056773	0.006945397	-0.877320971	0.26788760699999997	4.163027532	0.167337233	0.017345661999999998	0.052580334000000006	0.09029999300000001	0.09029999300000001	WBGene00015739	ugt-7
10836	5435	5436	K03A1.6	0.015639014	0.06081583	-0.87715628	0.36287622	3.947288238	0.25220554	0.02335624	0.174162487	0.10475981300000001	0.174162487	WBGene00001912	his-38
424	2792	2793	B0393.9a	0.000421765	0.0031927590000000003	-0.87667472	0.24862611399999998	5.109727947	0.239817504	0.018859248999999998	0.07386316799999999	0.048913607000000005	0.07386316799999999	WBGene00044636	B0393.9
6100	3551	3552	F17C11.3	0.00184551	0.010985766999999999	-0.875973373	0.281298993	4.036448609	0.38651889799999994	0.020176608999999998	0.07404917400000001	0.098517076	0.098517076	WBGene00000726	col-153
14405	4505	4506	T16G1.10a	0.00665586	0.03123538	-0.875776385	0.322737245	4.5533596880000005	0.19175665	0.08714379	0.024676929	0.069095205	0.069095205	WBGene00004151	pqn-68
19276	4155	4156	Y69A2AR.32a	0.004338767	0.022072799999999997	-0.8754637809999999	0.306919615	4.151710696	0.174873815	0.050292718	-0.018192483	0.091006757	0.091006757	WBGene00022101	Y69A2AR.32
11512	4657	4658	K10B2.2a	0.007654661	0.034745062	-0.874464742	0.327891357	4.3079320569999995	0.316281522	0.023770212000000002	0.137498901	0.081674533	0.137498901	WBGene00019605	K10B2.2
13461	1211	1212	T04C10.4.2	6.51e-07	1.13e-05	-0.873604844	0.17557928	6.551140939	0.245756218	0.011651097	0.034591027999999996	0.017740323	0.034591027999999996	WBGene00000221	atf-5
13277	2952	2953	T01G6.4	0.000619037	0.0044322020000000005	-0.8733784040000001	0.255140039	4.274550421	0.13575047099999998	0.014048766	0.02680092	0.083595893	0.083595893	WBGene00003696	nhr-106
5461	1024	1025	F09G2.1	1.28e-07	2.64e-06	-0.872800873	0.165251214	5.540451	0.1642408	0.003973697	0.017097584	0.036988248	0.036988248	WBGene00017310	F09G2.1
12850	5001	5002	R11A5.7	0.01069125	0.045190943	-0.871628124	0.34146255600000003	3.590782602	0.233832979	0.040187286	-0.010835694	0.134707729	0.134707729	WBGene00011235	suro-1
1093	1606	1607	C05D12.2	6.26e-06	8.240000000000001e-05	-0.871154647	0.192843798	5.098463391	0.182486801	0.006530553000000001	0.04618719	0.049252542999999996	0.049252542999999996	WBGene00007340	C05D12.2
4424	2093	2094	C54H2.5.2	5.870000000000001e-05	0.000592361	-0.869598665	0.216423148	6.766709105	0.183939645	0.054988287000000004	-0.00998406	0.015270181	0.015270181	WBGene00004788	sft-4
4798	3162	3163	D2096.16	0.000967608	0.0064679509999999996	-0.8673313890000001	0.262845243	4.214569668	0.247777768	0.016486908	0.040852476	0.087144525	0.087144525	WBGene00235276	D2096.16
7413	1943	1944	F33C8.3	3.12e-05	0.00033934300000000003	-0.8671692540000001	0.208227954	4.874422763	0.38789207600000003	0.008575975	0.033070784	0.056462346	0.056462346	WBGene00006634	tsp-8
8749	1451	1452	F47G3.2	2.83e-06	4.13e-05	-0.8660246420000001	0.184949819	5.244555367	0.268277322	0.006320559	0.017329983	0.044989095	0.044989095	WBGene00018577	asna-2
4252	620	621	C52E4.2a	8.05e-10	2.74e-08	-0.8657953540000001	0.140917152	6.117321796000001	0.263413385	0.005653903	0.01850034	0.024132563	0.024132563	WBGene00003235	mif-2
15418	4952	4953	T28F4.4	0.010227051	0.043656479000000005	-0.864330989	0.336570094	6.854034963999999	0.253902311	0.0011855869999999999	0.168733555	0.014371967	0.168733555	WBGene00012139	T28F4.4
8954	5788	5789	F49H12.6b	0.020529849	0.074980584	-0.863615309	0.37280705700000005	5.89718799	0.282705834	0.179991403	-0.099895901	0.028486248999999998	0.028486248999999998	WBGene00018657	acl-4
7739	2554	2555	F36H9.4	0.000235398	0.001947949	-0.8634844970000001	0.234792799	4.628887526000001	0.19585092	0.01073225	0.071959238	0.065800619	0.071959238	WBGene00018112	F36H9.4
5191	6032	6033	F07C6.2	0.02460183	0.086197855	-0.8631447170000001	0.384029833	3.2312569719999997	0.344600869	0.044392972	0.105295091	0.176825397	0.176825397	WBGene00008553	F07C6.2
1914	4738	4739	C15C6.1	0.008308156	0.037045411	-0.8602724	0.325949263	3.647531042	0.201401888	0.030064217999999997	0.054554887	0.129300165	0.129300165	WBGene00007600	C15C6.1
4462	1240	1241	C55F2.1b	7.979999999999999e-07	1.36e-05	-0.8602177790000001	0.17428356	6.680696446000001	0.18236902100000002	0.0030699240000000004	0.042492215	0.01621552	0.042492215	WBGene00016957	atic-1
18841	5462	5463	Y57G11A.4.2	0.015908600000000002	0.061570253	-0.859666151	0.356559155	4.2940664260000005	0.486198268	0.108233519	0.030295733	0.082468127	0.082468127	WBGene00013292	Y57G11A.4
5041	1011	1012	F01F1.6.1	1.14e-07	2.37e-06	-0.8578971129999999	0.161762832	8.185843026	0.24968780100000001	0.001109527	0.038141293	0.00763808	0.038141293	WBGene00000115	alh-9
20281	2134	2135	ZC8.4a	6.440000000000001e-05	0.000637558	-0.856930029	0.214438713	6.118529787000001	0.27672461	0.044865187	0.009648706	0.024110755	0.024110755	WBGene00022500	lfi-1
14210	6271	6272	T12C9.1	0.02888972	0.09737212599999999	-0.8567491079999999	0.39210699200000004	3.167052628	0.142392322	0.044682503	-0.003046708	0.185939336	0.185939336	WBGene00020460	nhr-273
4758	4262	4263	D2045.8	0.004987354	0.024735543999999998	-0.856358869	0.304987461	4.358033436	0.272034142	0.013636828	0.125889199	0.07885817099999999	0.125889199	WBGene00008425	D2045.8
4209	2305	2306	C52A10.2	0.000117726	0.001079389	-0.855969926	0.222282814	4.684050055	0.172572323	0.010580275	0.036591329	0.063534199	0.063534199	WBGene00016863	C52A10.2
12509	5449	5450	R07A4.1	0.015759583	0.061150123	-0.8556535190000001	0.354390611	3.4307074789999996	0.230690222	0.036766026	0.017787041	0.151623032	0.151623032	WBGene00001202	egl-36
18555	4130	4131	Y54F10BM.15	0.004204532	0.021519347	-0.85501996	0.298707938	3.85328543	0.32816339899999997	0.02202546	0.051453563	0.11181418800000001	0.11181418800000001	WBGene00044403	fbxa-219
5162	1807	1808	F07A5.3	1.75e-05	0.000204114	-0.8529602829999999	0.198584996	5.385536787	0.170065844	0.004428936	0.054725064000000004	0.041093355	0.054725064000000004	WBGene00008542	scav-6
11934	1636	1637	M03B6.2	7.21e-06	9.32e-05	-0.852122658	0.18989860600000003	6.249238534	0.282517224	0.0020300789999999997	0.052062142	0.02188794	0.052062142	WBGene00010834	mct-3
12206	367	368	MTCE.31	6.68e-13	3.84e-11	-0.851945563	0.118559725	9.983310567	0.158964116	4.8599999999999995e-05	0.021035972000000003	0.008401211	0.021035972000000003	WBGene00010965	ctc-2
6759	357	358	F25H2.5.3	4.820000000000001e-13	2.8500000000000002e-11	-0.851866296	0.117818378	10.10343725	0.158829238	0.0031988359999999996	0.017622919	0.008786878	0.017622919	WBGene00009119	ndk-1
12082	2573	2574	M117.6	0.000249828	0.002052107	-0.849362154	0.23191182800000001	4.574437395	0.147389082	0.012522581999999999	0.005006134000000001	0.068152062	0.068152062	WBGene00044253	M117.6
15241	6149	6150	T27E7.10	0.026483633	0.09104771699999999	-0.847930085	0.382114791	3.233567566	0.18393934399999998	0.042511398	0.05454661400000001	0.176506172	0.176506172	WBGene00044268	T27E7.10
5707	2322	2323	F13A2.4	0.000124869	0.001136503	-0.8463760140000001	0.22061924100000002	4.691606341	0.176183633	0.009777071	0.045955459000000004	0.063232203	0.063232203	WBGene00017413	F13A2.4
13282	3000	3001	T01G6.8	0.0006693939999999999	0.0047160940000000005	-0.8462421379999999	0.248761793	5.167869519	0.168183055	0.006623869	0.08619977599999999	0.047192917	0.08619977599999999	WBGene00003720	nhr-130
1500	1898	1899	C09B8.6a	2.62e-05	0.000291415	-0.8460537229999999	0.201229093	6.043461197	0.294484119	0.035230023	-0.022731571000000002	0.025509699	0.025509699	WBGene00002023	hsp-25
18411	2690	2691	Y53F4B.32	0.00033623699999999997	0.0026419940000000004	-0.8445722040000001	0.235542158	4.496449195	0.223276098	0.011479442	0.043042172000000004	0.07174072	0.07174072	WBGene00001777	gst-29
8902	4655	4656	F49E2.2a	0.007635377	0.034672417000000004	-0.8442994290000001	0.316479911	5.752311386000001	0.17954504100000002	0.11849533400000001	-0.093211129	0.031743967000000005	0.031743967000000005	WBGene00009886	F49E2.2
7726	2664	2665	F36H5.14	0.000308485	0.002447391	-0.8438708090000001	0.23388436	4.5383596960000006	0.22880930300000002	0.012274666000000002	0.042978953	0.069778175	0.069778175	WBGene00219271	F36H5.14
21058	3217	3218	ZK867.3	0.001060898	0.006970346999999999	-0.8422414309999999	0.257262651	4.252029864	0.17822435399999997	0.014362738	0.00907899	0.08491337	0.08491337	WBGene00044283	spp-22
1877	1123	1124	C14F11.1a.2	3.32e-07	6.24e-06	-0.841862518	0.16492400599999998	7.7101469389999995	0.265291689	0.024444832000000003	0.016355058999999998	0.008970625999999999	0.016355058999999998	WBGene00015778	got-2.2
15902	4191	4192	W06D12.2	0.004543263	0.022914647000000003	-0.837734944	0.295210882	3.950653095	0.5039776260000001	0.026207533999999998	0.096780335	0.10451666300000001	0.10451666300000001	WBGene00006692	twk-42
14794	5042	5043	T22D1.3d	0.011133778	0.046678855	-0.8375423479999999	0.329939592	5.877404943999999	0.45666847200000005	0.134376685	0.00710824	0.028913517000000003	0.028913517000000003	WBGene00020682	T22D1.3
17399	1107	1108	Y39H10B.2a	2.81e-07	5.36e-06	-0.8365408329999999	0.162884035	5.724744203999999	0.142759191	0.00394282	0.035853993	0.032396228	0.035853993	WBGene00044527	Y39H10B.2
4586	655	656	D1022.4	1.3800000000000002e-09	4.45e-08	-0.835735442	0.13796224199999998	6.017699112000001	0.167709771	0.002540233	0.014189796000000001	0.026010137000000003	0.026010137000000003	WBGene00017023	D1022.4
6190	1434	1435	F18F11.1	2.47e-06	3.64e-05	-0.8350651929999999	0.17726660100000002	5.346096148	0.13410163	0.004969332	0.023940583999999997	0.04216584	0.04216584	WBGene00017574	F18F11.1
3203	731	732	C34G6.4	4.3e-09	1.24e-07	-0.834277797	0.142075125	6.899696297	0.159970888	0.001057725	0.029220286	0.013928511999999999	0.029220286	WBGene00003996	pgp-2
2544	2355	2356	C26D10.2b	0.000133679	0.001199648	-0.83348097	0.21821269699999998	6.280419475	0.386550226	0.013290661	0.05813451099999999	0.021397812000000002	0.05813451099999999	WBGene00001840	hel-1
5125	2501	2502	F02H6.1	0.00020222599999999998	0.001708488	-0.8334195390000001	0.224265429	4.635386055	0.175176689	0.009914694	0.020598327	0.06552778	0.06552778	WBGene00008534	F02H6.1
17282	5925	5926	Y39B6A.41	0.022536958	0.08040818599999999	-0.832377458	0.364886716	3.45103359	0.38186535	0.050387349000000005	0.09474521400000001	0.149326124	0.149326124	WBGene00012699	Y39B6A.41
13775	1409	1410	T07A9.1b	2.12e-06	3.18e-05	-0.8310889440000001	0.175288778	5.539735771	0.253739602	0.009082467	0.017107615	0.037006767	0.037006767	WBGene00020295	pqbp-1.2
11498	889	890	K09H11.1	2.92e-08	6.93e-07	-0.830191074	0.149682336	6.227049417000001	0.150197368	0.0021112839999999997	0.031495919	0.022246138	0.031495919	WBGene00019599	K09H11.1
6717	2403	2404	F25E2.2b	0.000154917	0.001361992	-0.829991452	0.219397278	6.073486508999999	0.247910352	0.0030693	0.069133449	0.024939525	0.069133449	WBGene00017780	F25E2.2
18080	885	886	Y48G8AL.11a	2.75e-08	6.559999999999999e-07	-0.829348558	0.149254591	6.198993951	0.146978923	0.01070515	0.011058905	0.02271025	0.02271025	WBGene00001816	haf-6
14837	1621	1622	T22H6.2a	6.71e-06	8.75e-05	-0.82725461	0.183730968	6.395312801	0.20088687	0.007104241	0.043531362000000004	0.019724596	0.043531362000000004	WBGene00011938	alh-13
11493	6258	6259	K09G1.1c	0.02867417	0.096851105	-0.826135787	0.37758659200000005	4.231059986	0.398032585	0.12770134	-0.022179871	0.086156111	0.086156111	WBGene00010727	K09G1.1
8692	1570	1571	F46H5.8	5.05e-06	6.8e-05	-0.824152062	0.180631216	5.291951547	0.239620903	0.0052822419999999995	0.03695399	0.043659212	0.043659212	WBGene00018523	lact-1
9782	3562	3563	F56D5.6a	0.0018739479999999998	0.01112308	-0.823988602	0.264989431	5.881181369	0.18122525399999997	0.025834161	0.079494937	0.028831512000000004	0.079494937	WBGene00010150	F56D5.6
18587	4087	4088	Y54G2A.14.2	0.003996855	0.020671603	-0.822611474	0.28578678	5.109613893	0.2678169	0.073594096	-0.021862621000000002	0.048917029	0.048917029	WBGene00021879	clec-83
16828	5727	5728	Y32B12C.1	0.019366568	0.071485221	-0.821818554	0.351444989	3.45803369	0.22968512300000002	0.036724609	0.068005441	0.148545761	0.148545761	WBGene00012525	Y32B12C.1
17803	6103	6104	Y46H3C.6	0.025601794	0.08867934699999999	-0.820711698	0.367669545	3.336334779	0.225772633	0.039844485	0.045567449	0.16292685699999998	0.16292685699999998	WBGene00021606	Y46H3C.6
8100	6102	6103	F41E6.5b	0.025552597000000003	0.08852752800000001	-0.819896148	0.36718158799999995	6.06150774	0.256677649	0.006862083000000001	0.195371395	0.025165305	0.195371395	WBGene00018286	F41E6.5
17991	5861	5862	Y48C3A.5c	0.021493195	0.077521431	-0.8191108220000001	0.356257992	3.898309675	0.269989297	0.082008884	-0.009114926	0.10837075199999999	0.10837075199999999	WBGene00012989	Y48C3A.5
10352	1249	1250	H06I04.4b	8.47e-07	1.4300000000000002e-05	-0.817077845	0.165928906	6.369794605	0.165613801	0.017968266	0.023330337000000003	0.020078262	0.023330337000000003	WBGene00006725	ubl-1
14083	1013	1014	T10C6.7	1.14e-07	2.37e-06	-0.816297171	0.153920528	5.733371605	0.11510344300000001	0.003346252	0.018723699	0.032191041000000004	0.032191041000000004	WBGene00011689	T10C6.7
14201	4974	4975	T12B5.14	0.010440877	0.044372152000000005	-0.812545616	0.31729212100000004	3.7058254180000003	0.253600626	0.026984547999999997	0.12095512800000001	0.12402688699999999	0.12402688699999999	WBGene00050913	T12B5.14
19370	1913	1914	Y71F9AL.13b.3	2.7699999999999996e-05	0.00030549	-0.811401752	0.19356121699999998	5.506651677000001	0.162709449	0.018330536	0.00943536	0.037868381	0.037868381	WBGene00004412	rpl-1
8108	5561	5562	F41E7.5	0.017104276	0.06501900599999999	-0.809460223	0.33947339200000004	6.210531483	0.46458601299999996	0.002365231	0.170498045	0.022517872	0.170498045	WBGene00009621	fipr-21
3887	1831	1832	C47A10.1	1.95e-05	0.00022538900000000002	-0.806969521	0.188976845	6.144382746000001	0.18247385100000002	0.002204419	0.051363953	0.023649567000000003	0.051363953	WBGene00004003	pgp-9
3853	6306	6307	C46F11.2b.1	0.029412174	0.09859863699999999	-0.8066216429999999	0.370363716	7.567374257000001	0.23259621100000002	0.19620638899999998	-0.076536403	0.009547534	0.009547534	WBGene00008117	gsr-1
17141	226	227	Y38F2AL.3a	2.88e-16	2.68e-14	-0.80406313	0.098317103	7.988864233999999	0.143158969	0.000469361	0.014030018	0.008086203	0.014030018	WBGene00006920	vha-11
10967	2385	2386	K04G2.9	0.000150228	0.001330655	-0.8024792940000001	0.21169731100000003	5.44288219	0.181673412	0.004037067	0.063186561	0.039554109	0.063186561	WBGene00010567	K04G2.9
17819	2174	2175	Y47D3A.17c	7.44e-05	0.0007230919999999999	-0.800337815	0.20201339899999998	5.505888771	0.199656203	0.020478273999999998	0.040735846	0.037888362	0.040735846	WBGene00012930	obr-1
17217	4341	4342	Y39A1C.1	0.005457568	0.026575162000000003	-0.7998438259999999	0.287847456	3.970720387	0.17412412600000002	0.021204973	0.022058148	0.103079264	0.103079264	WBGene00012662	Y39A1C.1
1238	1322	1323	C06E7.1c	1.37e-06	2.18e-05	-0.79942653	0.165514158	5.906429847999999	0.181728683	0.012803785	0.009902381	0.028288618999999997	0.028288618999999997	WBGene00015538	sams-3
12056	3106	3107	M110.1	0.000856749	0.005830136999999999	-0.79693691	0.239049149	5.731105213999999	0.324177544	0.0037738259999999997	0.081942917	0.032244851	0.081942917	WBGene00000652	col-76
19346	5623	5624	Y71A12B.19	0.017951056	0.06748562799999999	-0.7967099609999999	0.336643776	3.757770561	0.240531053	0.05044342	0.10315855	0.119550128	0.119550128	WBGene00077443	Y71A12B.19
9065	5869	5870	F52E4.4	0.021673816000000002	0.078055029	-0.79537202	0.346410934	3.4739325080000003	0.188760674	0.033207528	0.084842985	0.146793275	0.146793275	WBGene00006670	twk-16
3407	5856	5857	C37H5.3b	0.021429492999999997	0.077357653	-0.795158855	0.345671544	5.955193658	0.264665415	0.017131094	0.16210213099999998	0.027266932	0.16210213099999998	WBGene00016507	C37H5.3
5726	2259	2260	F13B12.2	0.000103101	0.0009645410000000001	-0.7941069690000001	0.20449935100000002	4.913965247	0.16932022300000002	0.0076145119999999995	0.026530077000000003	0.055115465	0.055115465	WBGene00008730	F13B12.2
1876	1941	1942	C14F11.1a.1	3.09e-05	0.000336647	-0.793694542	0.190496348	8.212799585	0.13764332	0.008022247	0.04641104	0.0075863269999999995	0.04641104	WBGene00015778	got-2.2
8396	4169	4170	F44D12.2	0.0043973070000000005	0.022295506	-0.792721107	0.278327632	4.047252925	0.20054560000000002	0.018411847	0.045057441	0.09778755800000001	0.09778755800000001	WBGene00009679	F44D12.2
1823	1860	1861	C14A4.6	2.2899999999999998e-05	0.00026069099999999996	-0.791965087	0.18704519100000003	5.221894869	0.157084904	0.006845633	0.033338093	0.045633223	0.045633223	WBGene00007557	C14A4.6
8232	3526	3527	F42G2.5	0.001765235	0.010578899	-0.7917406859999999	0.253184666	4.287915257	0.174259945	0.013331502	0.068969614	0.08282221	0.08282221	WBGene00018354	F42G2.5
13460	3793	3794	T04C10.4.1	0.00271243	0.015115687	-0.7911486040000001	0.263841295	5.8158057460000006	0.291234809	0.04543665400000001	0.058981689000000004	0.030280082000000003	0.058981689000000004	WBGene00000221	atf-5
15500	5251	5252	W01C8.5b	0.013564763999999998	0.054617549	-0.789835508	0.319954484	5.533850941	0.230492001	0.0069616159999999995	0.146594692	0.037159312	0.146594692	WBGene00020921	W01C8.5
5073	632	633	F01G4.6a.3	9.32e-10	3.11e-08	-0.7886313009999999	0.128848376	8.990814958	0.15278476400000002	0.0015251	0.023377756	0.006939491999999999	0.023377756	WBGene00008505	F01G4.6
11308	4160	4161	K08E3.5e	0.0043604559999999995	0.022156482999999998	-0.78817853	0.276472848	4.980131946	0.18995752800000001	0.061717054	0.011022181	0.0529388	0.0529388	WBGene00010665	K08E3.5
19862	747	748	Y82E9BR.2	5.479999999999999e-09	1.55e-07	-0.786809318	0.134914875	6.220903597	0.135666395	0.0021145929999999997	0.025188442999999998	0.022346735	0.025188442999999998	WBGene00022335	Y82E9BR.2
5144	6239	6240	F07A11.2b.2	0.028437639	0.09635528800000001	-0.784903772	0.358207985	8.253965953	0.26825451899999997	0.021112711	0.171356731	0.00751145	0.171356731	WBGene00008546	gfat-1
6666	1400	1401	F25B4.1.1	2.03e-06	3.06e-05	-0.7833633740000001	0.164891479	7.214641296	0.11157631400000001	0.029387837000000003	-0.012536557	0.011395961999999999	0.011395961999999999	WBGene00017765	gcst-1
10518	684	685	H24K24.5	2.26e-09	6.98e-08	-0.78329835	0.131035032	6.145958758	0.107290761	0.002133475	0.012184687	0.023621795	0.023621795	WBGene00001480	fmo-5
12200	2767	2768	MTCE.16	0.000398411	0.0030432109999999997	-0.7827804159999999	0.221053599	7.368079262	0.146936487	0.000677135	0.072619905	0.010503723999999999	0.072619905	WBGene00010961	nduo-2
6231	4264	4265	F19C6.5	0.0049959390000000005	0.024762907	-0.782566395	0.278761676	4.031097599	0.14845276300000002	0.017681656	0.034432412	0.098880452	0.098880452	WBGene00008954	F19C6.5
17145	2500	2501	Y38F2AL.6	0.000201859	0.001706477	-0.77931316	0.20967998399999999	4.901465765	0.10829103400000001	0.01041125	0.008719333000000001	0.055537294	0.055537294	WBGene00021418	Y38F2AL.6
15162	5419	5420	T26F2.2	0.015432413	0.060203445	-0.7787940109999999	0.321540781	3.658079522	0.17054585	0.026757233	0.062168267	0.128325477	0.128325477	WBGene00012058	T26F2.2
18859	2101	2102	Y57G11C.15a	5.94e-05	0.00059735	-0.77776937	0.193704741	8.212131983999999	0.163039295	0.002168208	0.054114082	0.007587583	0.054114082	WBGene00013311	sec-61
14725	5018	5019	T21F4.1b	0.010896731000000002	0.045894338	-0.776320158	0.304918392	5.354335289	0.187078606	0.038129027999999995	0.101333811	0.041940789	0.101333811	WBGene00020658	T21F4.1
19235	4690	4691	Y67H2A.4b	0.007896286	0.035582725	-0.775963618	0.292103	4.115639323	0.235479485	0.034691606	0.02653514	0.09329463800000001	0.09329463800000001	WBGene00013462	micu-1
19236	4691	4692	Y67H2A.4c	0.007896286	0.035582725	-0.775963618	0.292103	4.115639323	0.235479485	0.034691606	0.02653514	0.09329463800000001	0.09329463800000001	WBGene00013462	micu-1
4080	2506	2507	C49F5.7	0.000206238	0.001739325	-0.774637369	0.20872678100000003	5.9018335770000006	0.185494259	0.0029752909999999997	0.062375012	0.028386749	0.062375012	WBGene00008211	C49F5.7
12248	3298	3299	R02C2.4	0.0012194369999999999	0.007815261	-0.7732114370000001	0.23906649300000002	4.464717273	0.160453103	0.012446588	0.046702041	0.073282594	0.073282594	WBGene00019816	nhr-204
4206	3533	3534	C51E3.9a	0.001785125	0.010679936000000001	-0.772600987	0.247324773	5.074840218	0.334210837	0.041784689	-0.007999886999999999	0.049969625	0.049969625	WBGene00008254	C51E3.9
7722	1086	1087	F36H5.1	2.21e-07	4.3e-06	-0.770633727	0.148751604	5.875886692000001	0.19951823300000002	0.004244016	0.019166929	0.028946543999999998	0.028946543999999998	WBGene00018100	math-26
5518	6267	6268	F10D7.1	0.028854435	0.09732851	-0.768461432	0.351623029	3.444388523	0.401940946	0.035386199	0.07461350900000001	0.15007193300000002	0.15007193300000002	WBGene00017338	F10D7.1
18238	3995	3996	Y51A2D.14.1	0.003549833	0.018782313999999998	-0.768214515	0.263482447	4.9311749339999995	0.231143767	0.030019515	0.074114985	0.054540393	0.074114985	WBGene00013081	Y51A2D.14
18087	4735	4736	Y48G8AL.13b.2	0.008274069	0.036938056000000004	-0.768120296	0.290880121	6.263772509	0.217093363	0.029850516	0.097066352	0.021657561000000002	0.097066352	WBGene00021691	Y48G8AL.13
18084	4734	4735	Y48G8AL.13a.2	0.008274069	0.036938056000000004	-0.768120296	0.290880121	6.263772509	0.217093363	0.029850516	0.097066352	0.021657561000000002	0.097066352	WBGene00021691	Y48G8AL.13
5814	4260	4261	F13H10.4a	0.004976988	0.024689925	-0.7676304690000001	0.273322116	5.3007317469999995	0.194869605	0.068642207	0.015575756000000001	0.043415261	0.043415261	WBGene00008775	mogs-1
11325	5105	5106	K08E5.1b	0.01172848	0.048565462000000004	-0.76747221	0.304527073	3.9956451889999998	0.212045647	0.037781605	0.09562325599999999	0.101323502	0.101323502	WBGene00014801	K08E5.1
5165	4488	4489	F07A5.7a.1	0.006504243000000001	0.030631121	-0.7655588809999999	0.281329798	6.8218177110000005	0.6389409	0.023083241	0.09563644199999999	0.014695823	0.09563644199999999	WBGene00006754	unc-15
5026	397	398	F01F1.12a.2	3.34e-12	1.78e-10	-0.765390243	0.10993127800000001	9.737410863	0.13324619099999999	0.000219597	0.017907731	0.007771101999999999	0.017907731	WBGene00017166	aldo-2
18860	1805	1806	Y57G11C.15b.2	1.74e-05	0.000203222	-0.7649076159999999	0.178034268	9.435332387999999	0.13973199	0.001676599	0.045867702	0.007254196	0.045867702	WBGene00013311	sec-61
2374	326	327	C24G6.8.1	1.3800000000000002e-13	8.93e-12	-0.762730378	0.103098052	7.4553821970000005	0.172535863	0.005881285	0.007727436	0.010062528000000001	0.010062528000000001	WBGene00016062	C24G6.8
15456	4815	4816	VZC374L.1	0.00908173	0.039870227	-0.761273442	0.291791683	3.926672192	0.278240808	0.021450387	0.09028351	0.10626319199999999	0.10626319199999999	WBGene00012162	sek-6
20444	5836	5837	ZK1290.14	0.021167235	0.07667275	-0.76077987	0.33005803300000003	4.660890857	0.20846208600000002	0.010112035	0.153295424	0.064472245	0.153295424	WBGene00044396	ZK1290.14
1324	2836	2837	C07A9.6	0.000455057	0.0033913520000000003	-0.758604893	0.21637916199999999	4.733289435	0.15732088800000002	0.008629208000000001	0.061324299000000006	0.061600704000000006	0.061600704000000006	WBGene00007402	ugt-60
6960	3081	3082	F27C8.1	0.00080584	0.00552819	-0.7554143409999999	0.225444267	4.96817314	0.276109653	0.007948989	0.068288687	0.053325505	0.068288687	WBGene00000002	aat-1
12919	846	847	R11H6.1.1	1.8e-08	4.5e-07	-0.753553312	0.133846531	8.34926356	0.10885226	0.00472935	0.022142991	0.007356889	0.022142991	WBGene00003982	pes-9
15805	2853	2854	W04G3.6d	0.00047914	0.00354998	-0.7517032090000001	0.215254809	4.8267466919999995	0.11847587400000001	0.011364948	0.024144311	0.058137002	0.058137002	WBGene00012259	sulp-7
16440	2375	2376	Y113G7B.12	0.00014321899999999999	0.001274442	-0.751195077	0.197550743	5.019415587	0.17617091899999998	0.006851606999999999	0.048110067	0.051687837	0.051687837	WBGene00013762	Y113G7B.12
9809	1745	1746	F56F3.2b	1.3500000000000001e-05	0.000164	-0.750688811	0.17252773	6.623619522	0.105041821	0.027775346	0.0016400470000000002	0.01687338	0.01687338	WBGene00003577	ndg-4
13354	3193	3194	T02G5.3	0.0010199669999999999	0.006751773000000001	-0.750452162	0.228450901	4.607807588	0.220266897	0.01158784	0.037948681	0.066696881	0.066696881	WBGene00020163	T02G5.3
14943	805	806	T23G5.2b	1.1499999999999999e-08	3.01e-07	-0.749624055	0.131349728	6.506045025	0.151056874	0.004814247	0.021064878999999998	0.018295635	0.021064878999999998	WBGene00011962	T23G5.2
10188	2417	2418	F59B2.5b	0.000161036	0.0014081	-0.749131707	0.198529495	5.7343466560000005	0.135851894	0.026953029	0.01600429	0.032167912	0.032167912	WBGene00010309	rpn-6.2
642	2958	2959	C01B10.10	0.0006280519999999999	0.004486119	-0.748844967	0.219011665	5.227811934	0.146634488	0.005206690999999999	0.066742473	0.045464483	0.066742473	WBGene00015284	C01B10.10
15569	1385	1386	W02B12.6a	1.88e-06	2.8699999999999996e-05	-0.74874378	0.15711889999999998	6.362740812999999	0.156988558	0.016851698000000002	0.0036847359999999997	0.020177826	0.020177826	WBGene00000196	aars-1
10812	1750	1751	K02F3.9	1.39e-05	0.000167653	-0.748563395	0.172254608	5.772431484	0.153821879	0.00315967	0.041347805	0.031274197000000004	0.041347805	WBGene00019332	K02F3.9
7712	3038	3039	F36H12.1	0.0007254560000000001	0.005047156	-0.7476509240000001	0.221213314	4.6795980880000005	0.172758322	0.009689942	0.063257829	0.063713054	0.063713054	WBGene00018117	nlp-47
1139	123	124	C05G5.4	2.08e-21	3.5500000000000004e-19	-0.747429525	0.078670269	7.753235685	0.13666206	0.00047008699999999995	0.00788595	0.00881343	0.00881343	WBGene00007350	sucl-1
439	5386	5387	B0410.3	0.015026741000000001	0.058977237	-0.7453962129999999	0.30652868699999997	5.568790657999999	0.20841668300000002	0.004204637	0.136735117	0.036258386000000004	0.136735117	WBGene00015172	B0410.3
15764	2903	2904	W04A8.2	0.000542195	0.003947533	-0.7444216229999999	0.21521328	4.757242801	0.154305336	0.008786759	-0.001701616	0.060688375	0.060688375	WBGene00012237	W04A8.2
18755	2779	2780	Y56A3A.16b	0.000403804	0.00307159	-0.743155731	0.210074315	6.060670152	0.158304774	0.04101565	0.01111091	0.025181177000000003	0.025181177000000003	WBGene00013235	Y56A3A.16
17202	1284	1285	Y39A1A.21a	1.01e-06	1.66e-05	-0.742863345	0.151913485	5.790080284	0.119269296	0.0037499670000000003	0.006859269	0.030866594	0.030866594	WBGene00012658	Y39A1A.21
1064	5218	5219	C05D10.3	0.013153622	0.053287417000000004	-0.742123372	0.299293655	4.987346218	0.442844061	0.009318579	0.125046459	0.052706874	0.125046459	WBGene00015479	wht-1
15412	775	776	T28F3.8	7.82e-09	2.1300000000000001e-07	-0.7417698859999999	0.128506428	6.213894132	0.169390005	0.002308651	0.019727577	0.022462202	0.022462202	WBGene00012134	T28F3.8
1591	2940	2941	C09G9.1c	0.000606064	0.004357024	-0.7411966	0.216162502	6.382825866	0.218849562	0.046097513	0.023991828	0.019896381	0.023991828	WBGene00007492	C09G9.1
3440	3752	3753	C38D4.7	0.002554618	0.014391761999999999	-0.7373842540000001	0.24442629899999999	4.410103782	0.188844554	0.013558608	0.053393654000000006	0.076057716	0.076057716	WBGene00008007	C38D4.7
10095	2081	2082	F58G11.3b	5.5299999999999996e-05	0.0005617209999999999	-0.7367440279999999	0.182731215	6.847980589	0.100212038	0.035653903	-0.011396213999999998	0.014432142	0.014432142	WBGene00010281	F58G11.3
2657	5675	5676	C27D8.3b	0.01863602	0.06941243	-0.73601409	0.312833693	5.395906902999999	0.220282185	0.031177615	0.115619764	0.040813319	0.115619764	WBGene00007779	C27D8.3
2732	5288	5289	C28H8.11c.1	0.013914868	0.055625271	-0.735988625	0.299248835	5.178430745	0.174780632	0.039215136	0.095109662	0.04688521	0.095109662	WBGene00016201	tdo-2
4935	2135	2136	E03G2.3	6.45e-05	0.0006381690000000001	-0.735713783	0.184121051	5.249365242	0.40335714899999997	0.005997753000000001	0.04098982	0.044853089000000006	0.044853089000000006	WBGene00003169	mec-5
1445	3324	3325	C08F1.5a	0.0012780110000000001	0.008126612	-0.735448008	0.22833814800000002	4.610038596	0.246871225	0.011606264	0.065711603	0.066601201	0.066601201	WBGene00015609	math-4
11148	2821	2822	K07C5.5a	0.00044287300000000004	0.00331662	-0.7338444390000001	0.20888664199999998	4.864901732	0.15862743199999998	0.004319203	0.061131240999999996	0.056792204000000006	0.061131240999999996	WBGene00010628	ceeh-2
11149	2822	2823	K07C5.5b	0.00044287300000000004	0.00331662	-0.7338444390000001	0.20888664199999998	4.864901732	0.15862743199999998	0.004319203	0.061131240999999996	0.056792204000000006	0.061131240999999996	WBGene00010628	ceeh-2
5042	2122	2123	F01F1.6.2	6.19e-05	0.000616846	-0.733067293	0.183024243	6.3817177460000005	0.287067836	0.030335066	-0.000626596	0.019911744	0.019911744	WBGene00000115	alh-9
18147	4409	4410	Y49E10.30	0.005916884	0.028370655	-0.73224347	0.266042787	4.331872044	0.17299428100000003	0.025849254	0.050490859000000006	0.080318893	0.080318893	WBGene00194981	Y49E10.30
20400	4635	4636	ZK1193.2	0.0074892909999999995	0.034155755	-0.731230652	0.27343222899999997	5.951987687999999	0.223093171	0.002877234	0.109270542	0.027333003999999998	0.109270542	WBGene00022858	ZK1193.2
9038	6295	6296	F52D10.6	0.029281777999999998	0.098345586	-0.731192113	0.335459687	3.56572504	0.275102213	0.031612402000000005	0.045190847	0.13718740000000001	0.13718740000000001	WBGene00009932	F52D10.6
13696	2499	2500	T06A1.5	0.000201637	0.001706477	-0.730506633	0.196533515	5.038629997	0.184848011	0.006851898	0.048914458	0.05108623599999999	0.05108623599999999	WBGene00020280	T06A1.5
13360	1834	1835	T02G5.8.2	1.9699999999999998e-05	0.00022680099999999997	-0.730459759	0.171125876	8.24053432	0.22046560699999998	0.018878891000000002	0.025047207000000002	0.007535333000000001	0.025047207000000002	WBGene00002183	kat-1
14206	4159	4160	T12B5.6a	0.004352379	0.022125721	-0.730307332	0.25612015	4.308099105	0.116440241	0.016731287	0.020201518	0.08166501	0.08166501	WBGene00020453	fbxa-55
10564	1098	1099	H34C03.1	2.55e-07	4.9e-06	-0.729972672	0.14162737	5.9456237089999995	0.139668391	0.0026228479999999997	0.015008651000000001	0.02746462	0.02746462	WBGene00004954	spd-3
13988	1136	1137	T09A5.15	3.55e-07	6.61e-06	-0.729856603	0.143349673	5.918320285	0.110601084	0.00278748	0.021202192999999998	0.028036212999999997	0.028036212999999997	WBGene00011641	T09A5.15
14597	2919	2920	T20B5.3a	0.000571081	0.00413506	-0.729446897	0.21174139600000003	6.89825825	0.159470538	0.0044888459999999995	0.062762783	0.013942196	0.062762783	WBGene00020596	oga-1
10881	4625	4626	K03H1.5	0.007409771	0.033866145	-0.7283401629999999	0.271987521	5.832184656	0.262607698	0.003215504	0.10775031300000001	0.029911455	0.10775031300000001	WBGene00010540	K03H1.5
6667	5361	5362	F25B4.1.2	0.014748714	0.058155923	-0.728338315	0.298683992	6.638610066	0.222236121	0.117119815	-0.080811747	0.016698375	0.016698375	WBGene00017765	gcst-1
3383	4728	4729	C37C3.6a.1	0.008233147	0.036801994	-0.727814126	0.275441361	7.724762461	0.271047346	0.011969393	0.101832522	0.008916443000000001	0.101832522	WBGene00003242	mig-6
5721	1855	1856	F13B10.2b	2.24e-05	0.000255633	-0.726825693	0.171456931	5.813523174	0.09926912	0.013764466999999999	0.00330169	0.030331752000000003	0.030331752000000003	WBGene00004414	rpl-3
19342	3511	3512	Y71A12B.14	0.0017123729999999999	0.010309988	-0.7262166590000001	0.231570151	4.581909507	0.159578151	0.012614858	0.016196618	0.067822244	0.067822244	WBGene00014947	Y71A12B.14
4794	2622	2623	D2096.10	0.000281285	0.0022656	-0.724801708	0.199562538	4.978494994	0.131471093	0.006746244	0.028984052000000003	0.052991566	0.052991566	WBGene00017077	D2096.10
14349	141	142	T14F9.1.1	4.21e-20	6.2700000000000005e-18	-0.7247644520000001	0.07892923	8.000679384	0.123810523	0.000355196	0.008989539	0.008055464	0.008989539	WBGene00020507	vha-15
14450	5516	5517	T17H7.4c.1	0.016571623	0.063514562	-0.724254065	0.302266647	5.948347541	0.254167016	0.109639477	-0.062121009000000005	0.027408212	0.027408212	WBGene00003936	pat-12
9903	3219	3220	F57C12.5b	0.001063577	0.0069836080000000005	-0.7232186909999999	0.22095525800000002	5.89612058	0.157839557	0.031770141	0.041461698	0.028509156	0.041461698	WBGene00003407	mrp-1
13506	404	405	T04F8.1	4.13e-12	2.16e-10	-0.7221888059999999	0.10417120699999999	6.78155355	0.120041033	0.001164477	0.011013266	0.015112984	0.015112984	WBGene00011440	sfxn-1.5
4974	4154	4155	EEED8.13	0.004335829	0.022063161	-0.722077242	0.253126339	4.303759299	0.127529738	0.014196716000000002	0.04006266	0.081912699	0.081912699	WBGene00017141	EEED8.13
19123	5370	5371	Y66A7A.7	0.014865059	0.058516467	-0.721766475	0.29633423	3.886651805	0.131136582	0.022470356	0.051711075	0.10925060800000001	0.10925060800000001	WBGene00013426	Y66A7A.7
12294	3897	3898	R03A10.3	0.003106244	0.016848464	-0.7204330390000001	0.243634527	4.414175585	0.200472598	0.01319141	0.038451813	0.07584526400000001	0.07584526400000001	WBGene00010983	mocs-1
17453	5918	5919	Y41C4A.4d	0.02233588	0.079785015	-0.720307868	0.315287423	4.488282395	0.237814793	0.076976429	0.029312585	0.07213281	0.07213281	WBGene00000793	crh-1
11652	3299	3300	K11D9.3.1	0.001220729	0.007821175999999999	-0.71899317	0.22232374300000002	5.145395777	0.17200864600000002	0.026289246000000002	0.033232132000000005	0.047852524	0.047852524	WBGene00010772	K11D9.3
1244	2650	2651	C06E7.3b	0.000296714	0.0023641929999999997	-0.7134858270000001	0.197196192	5.910889188	0.24178770600000002	0.021295365	0.037034142	0.028193712000000003	0.037034142	WBGene00015540	sams-4
7961	3922	3923	F40D4.17	0.003223423	0.017368306	-0.713358945	0.242178863	4.42972019	0.132255015	0.012933317	0.033139646	0.075042585	0.075042585	WBGene00194682	F40D4.17
17785	5605	5606	Y46G5A.34	0.017677595	0.066670959	-0.7123982729999999	0.30029820100000004	3.835393963	0.152730733	0.022051194	0.07624624	0.113217321	0.113217321	WBGene00012919	Y46G5A.34
5080	2510	2511	F02A9.3.1	0.000209703	0.00176573	-0.712207045	0.19212327699999998	10.75785834	0.132551371	2.75e-05	0.0553395	0.01204032	0.0553395	WBGene00001386	far-2
4203	2443	2444	C51E3.6	0.00017537599999999998	0.0015171779999999999	-0.708725933	0.18888902	5.2432409369999995	0.14944483	0.005757706	0.047760887	0.045026305	0.047760887	WBGene00008252	C51E3.6
1398	5526	5527	C08A9.9.1	0.016649885	0.063686884	-0.70465505	0.29429918899999996	3.9078179939999997	0.12167820800000001	0.022258977000000003	0.045855283	0.107659041	0.107659041	WBGene00015589	C08A9.9
2034	3628	3629	C16C8.20	0.002073931	0.012082978000000001	-0.703714912	0.228520733	4.5668607880000005	0.106280859	0.009843694	0.031990804	0.06848889400000001	0.06848889400000001	WBGene00195070	C16C8.20
733	2214	2215	C01G5.2a	8.809999999999999e-05	0.0008410269999999999	-0.702738115	0.17921497600000003	7.293181864	0.105222624	0.004520658	0.043656352999999995	0.010913061000000002	0.043656352999999995	WBGene00004179	prg-2
12577	2092	2093	R07E4.6a	5.8599999999999995e-05	0.000592283	-0.7015820190000001	0.17459884	6.160393461	0.166115617	0.00977547	0.035951662999999995	0.02336927	0.035951662999999995	WBGene00002190	kin-2
995	5716	5717	C04G2.10a	0.019231899	0.071112555	-0.7003946809999999	0.29918544399999997	4.516149805	0.19013229199999998	0.063459871	0.067946313	0.070808024	0.070808024	WBGene00007309	C04G2.10
11541	2945	2946	K10C2.4.1	0.000613112	0.00440021	-0.700306346	0.204424432	6.885370486	0.17794448300000001	0.011744122	0.050939900999999996	0.014065653999999999	0.050939900999999996	WBGene00019620	fah-1
16959	2218	2219	Y37D8A.3	8.85e-05	0.0008428810000000001	-0.698968047	0.178297407	5.321424376	0.109331463	0.004841827	0.031869327	0.042843121	0.042843121	WBGene00012545	Y37D8A.3
3192	4043	4044	C34F6.11	0.003746785	0.019589086999999998	-0.698066042	0.240817964	4.447084424	0.157828427	0.012828606999999999	0.06034002	0.074161331	0.074161331	WBGene00007945	C34F6.11
17462	2433	2434	Y41D4A.4b	0.000171559	0.001490253	-0.697491225	0.185622066	6.962741974	0.140829395	0.024248679	0.027434649	0.013346988999999998	0.027434649	WBGene00021506	Y41D4A.4
8240	2938	2939	F42G4.3d	0.0006020509999999999	0.0043318459999999994	-0.6972065829999999	0.203226407	6.034605067999999	0.16844035699999999	0.01981523	0.042136229000000004	0.025680567	0.042136229000000004	WBGene00006999	zyx-1
2911	6233	6234	C31H5.6b	0.028281725	0.095919235	-0.696232891	0.31742809899999996	5.763398473	0.130323114	0.119656459	-0.039798647	0.031484437000000004	0.031484437000000004	WBGene00007857	C31H5.6
12574	814	815	R07E4.3	1.31e-08	3.39e-07	-0.695425541	0.12232613099999999	6.332032956	0.14713864599999998	0.0018251329999999998	0.020199421999999998	0.02062039	0.02062039	WBGene00019937	R07E4.3
13543	4650	4651	T05A10.3	0.007586174	0.034486018	-0.6951298220000001	0.260352776	5.37958563	0.18534478699999998	0.005601921	0.09607343	0.041254417	0.09607343	WBGene00011460	ttr-14
2420	3107	3108	C25A1.7b	0.000863363	0.005873260999999999	-0.694802985	0.20854693600000002	5.193297464	0.193324295	0.011236788999999999	0.054000948	0.046454427	0.054000948	WBGene00002153	iars-2
19392	1646	1647	Y71F9AM.6	7.73e-06	9.92e-05	-0.6938069459999999	0.15512545	8.928813059	0.131651245	0.000135819	0.035960039	0.006934868	0.035960039	WBGene00022122	trap-1
372	3759	3760	B0348.6c.1	0.002604112	0.014643284	-0.6928925459999999	0.230122401	6.269998584	0.13004196699999998	0.038314552	0.041119928	0.021559897999999997	0.041119928	WBGene00002061	ife-3
12201	744	745	MTCE.21	5.34e-09	1.5199999999999998e-07	-0.69226767	0.11861819900000001	10.27301982	0.12958581	3.52e-05	0.021070252	0.009429459	0.021070252	WBGene00000829	ctb-1
18155	6099	6100	Y49F6A.1	0.025528568999999997	0.088483696	-0.691928312	0.309822012	3.786622843	0.235162946	0.026836305	-0.000105984	0.117148214	0.117148214	WBGene00021711	wago-11
19542	3795	3796	Y73B3A.20	0.0027238690000000003	0.015171432	-0.690981885	0.23053515100000002	4.584309381000001	0.120850167	0.012002877	0.0025595979999999997	0.067716807	0.067716807	WBGene00022221	Y73B3A.20
18868	5209	5210	Y57G11C.22a	0.013052972	0.052971015999999996	-0.6900334770000001	0.277979176	4.594630502	0.209295077	0.04864257	-0.0046973909999999995	0.067266064	0.067266064	WBGene00013317	Y57G11C.22
5610	3127	3128	F11C1.1	0.000895757	0.006053804	-0.6886987240000001	0.20735361300000002	4.857699144	0.141318829	0.007450056	0.041159202	0.057043225999999995	0.057043225999999995	WBGene00008690	F11C1.1
18204	2382	2383	Y50D4C.2	0.000147059	0.001304768	-0.68857716	0.181396196	5.289595185	0.092393393	0.005632064	0.020770146	0.043724806	0.043724806	WBGene00021747	Y50D4C.2
13125	4472	4473	R31.2d	0.0063676209999999995	0.030098505	-0.688003853	0.252180051	5.020700978	0.180539365	0.04374478	0.04573307099999999	0.051647387	0.051647387	WBGene00011270	R31.2
4641	5094	5095	D1054.5	0.011650506000000001	0.048346741	-0.6879404379999999	0.272715515	4.5743936739999995	0.165802793	0.010772579	0.10078805	0.068153999	0.10078805	WBGene00008372	D1054.5
3068	4749	4750	C33H5.13b	0.008379761999999999	0.037299644	-0.687624683	0.260822253	4.350066866000001	0.132256142	0.022741788	0.059047314000000004	0.079300583	0.079300583	WBGene00016379	C33H5.13
17895	4840	4841	Y47G6A.5a	0.009242034	0.040364456	-0.687615155	0.264165723	6.123384979	0.217005731	0.040826343	0.063848951	0.024023336	0.063848951	WBGene00021635	Y47G6A.5
8952	5723	5724	F49H12.6a.1	0.019294506	0.071268996	-0.686715541	0.293494325	7.152722562999999	0.22296988199999998	0.11738926699999999	-0.015366876000000002	0.011819112	0.011819112	WBGene00018657	acl-4
8208	5499	5500	F42D1.3	0.016389515	0.06298137200000001	-0.686468822	0.286013888	3.979822033	0.282676687	0.020271538000000002	0.09632845300000001	0.102434378	0.102434378	WBGene00009629	sprr-2
7934	2754	2755	F39H12.3	0.00038321599999999997	0.002940078	-0.685673339	0.19307233899999998	5.088143232	0.100095776	0.006350646	0.008758275	0.04956474599999999	0.04956474599999999	WBGene00018214	F39H12.3
17692	1298	1299	Y45F10D.11a	1.14e-06	1.86e-05	-0.685637081	0.140927941	6.043004325	0.109870056	0.004272543	0.00645028	0.025518483999999998	0.025518483999999998	WBGene00012890	lact-9
11681	295	296	K11G12.5	1.62e-14	1.16e-12	-0.685258678	0.089256332	7.2393301160000005	0.133362949	0.0007123839999999999	0.002374499	0.011237655	0.011237655	WBGene00019656	K11G12.5
18081	6013	6014	Y48G8AL.11b.2	0.024095852999999997	0.084712107	-0.684657215	0.303536969	5.76093953	0.13229497099999998	0.10666018099999999	-0.045167324	0.031541857	0.031541857	WBGene00001816	haf-6
14447	1934	1935	T17E9.2b	2.98e-05	0.000326186	-0.684516838	0.163970109	6.828022043	0.080512612	0.025696534	-0.014992075	0.014632761000000001	0.014632761000000001	WBGene00020549	nmt-1
10134	2651	2652	F59A1.9	0.000296768	0.0023641929999999997	-0.6837565390000001	0.188981955	5.156715517	0.115274405	0.006051816	0.018221326	0.047519452999999996	0.047519452999999996	WBGene00010295	fbxa-193
13791	4796	4797	T07C12.7	0.008911576	0.039278185	-0.683234273	0.261232321	8.185818355	0.13893987800000002	0.000256987	0.102106501	0.0076381290000000004	0.102106501	WBGene00011571	ttr-46
6121	4642	4643	F17C8.9	0.007521536999999999	0.0342511	-0.68148208	0.254966921	4.995039004	0.24123155100000002	0.007159652	0.090352544	0.05246067	0.090352544	WBGene00185014	F17C8.9
15948	6303	6304	W07A12.7	0.029363765	0.09848319800000001	-0.6795350309999999	0.311918189	5.316155912	0.189945439	0.005577869	0.140361566	0.042988427999999995	0.140361566	WBGene00012324	rhy-1
13924	2857	2858	T08B2.9b.2	0.000487768	0.003608428	-0.679502363	0.19484580699999998	6.152517109	0.121013514	0.033440681	-0.008821649	0.023506651	0.023506651	WBGene00001497	fars-1
5445	903	904	F09F7.4a.1	3.83e-08	8.96e-07	-0.6793741759999999	0.12355845	8.147092752999999	0.176789549	0.005091992	0.017808044	0.00771632	0.017808044	WBGene00017301	F09F7.4
8481	2450	2451	F45D11.9	0.000176989	0.0015267579999999998	-0.678876013	0.181044189	5.277199031	0.141184786	0.005094748	0.013508393999999998	0.044070749000000006	0.044070749000000006	WBGene00018455	fbxc-42
2136	3975	3976	C17H12.13a	0.003459887	0.01839849	-0.6788115290000001	0.23218199399999997	5.2186719319999995	0.13683635800000002	0.035137418999999996	0.032090158	0.045725299000000004	0.045725299000000004	WBGene00015938	anat-1
18691	371	372	Y55F3AM.1	9.31e-13	5.289999999999999e-11	-0.6779947820000001	0.094953198	7.051510212	0.091129608	0.000933687	0.009998412	0.012590478	0.012590478	WBGene00021920	mrps-25
211	152	153	B0250.5	1.6000000000000002e-19	2.21e-17	-0.677740584	0.074988632	7.992058717999999	0.08738728800000001	0.00035710300000000005	0.002133351	0.008077839	0.008077839	WBGene00007122	B0250.5
6306	6189	6190	F20D1.8	0.02748165	0.09386825800000001	-0.677534528	0.30732660100000003	3.7948108560000002	0.102400681	0.025197333	0.008361893	0.11647712699999999	0.11647712699999999	WBGene00008978	cutl-3
10376	4979	4980	H10E21.1b	0.01045855	0.044402634	-0.6768427020000001	0.264361955	4.763027191	0.192840963	0.013204142	0.09162672300000001	0.0604707	0.09162672300000001	WBGene00019182	H10E21.1
15970	1554	1555	W07E11.4	4.61e-06	6.27e-05	-0.676623429	0.147675065	5.839600965	0.090588606	0.002966103	0.027836586	0.029745783999999997	0.029745783999999997	WBGene00044686	flp-28
14038	855	856	T10B10.2	2.0299999999999996e-08	5.02e-07	-0.676056467	0.120523135	7.321199013999999	0.136688908	0.000665091	0.021123648	0.010755458	0.021123648	WBGene00011679	ucr-2.2
872	2575	2576	C03B1.7a	0.000252079	0.002068983	-0.6757310809999999	0.184618982	5.5611994629999995	0.165824906	0.01467312	0.00945754	0.036453133	0.036453133	WBGene00015378	C03B1.7
2868	2063	2064	C30H6.6	5.18e-05	0.000530703	-0.675690123	0.166948182	5.52141489	0.09738835800000001	0.0043248359999999994	0.005406378000000001	0.037482707000000004	0.037482707000000004	WBGene00001811	haf-1
963	4286	4287	C04E12.4	0.00511604	0.025225848	-0.675112996	0.24114321	4.433796957	0.164685119	0.012390828999999999	0.040184881	0.074834242	0.074834242	WBGene00015434	C04E12.4
15405	2762	2763	T28F2.7	0.00039255599999999996	0.0030039159999999997	-0.674785773	0.190346553	5.118188946	0.11809118199999999	0.005687455	0.046492759	0.04866026	0.04866026	WBGene00020903	acd-5
21090	4332	4333	ZK909.2b	0.0053926619999999995	0.02631365	-0.674555267	0.242419776	4.691631214	0.11849276199999999	0.024919808999999998	0.031417178	0.063231212	0.063231212	WBGene00002189	kin-1
18064	4835	4836	Y48G1C.13	0.009179007	0.040130632	-0.6743657670000001	0.25884240399999997	5.548336547999999	0.137057405	0.0040851920000000005	0.09641389300000001	0.036784395	0.09641389300000001	WBGene00189949	Y48G1C.13
17613	2052	2053	Y43F8B.1b	4.92e-05	0.000506274	-0.673629432	0.165935445	5.839228906000001	0.191323383	0.011547781000000002	0.023706176000000002	0.029754077	0.029754077	WBGene00012812	Y43F8B.1
19204	5759	5760	Y67D8C.10c.2	0.020062648	0.073643155	-0.672291693	0.28913605600000003	6.500810624	0.217311499	0.026129927999999997	0.09926956099999999	0.018360807	0.09926956099999999	WBGene00003153	mca-3
8554	4928	4929	F45H10.2.2	0.009919754	0.042550894000000006	-0.6719408040000001	0.26058215100000004	4.5212071830000005	0.134921936	0.031283056000000004	0.013353287	0.07057153	0.07057153	WBGene00009739	F45H10.2
2562	3190	3191	C26E6.7b.1	0.001013359	0.006714334000000001	-0.671222925	0.204218289	6.5604414	0.18600536899999998	0.044930421	0.002519861	0.017627243	0.017627243	WBGene00016143	eri-9
8300	3002	3003	F43D2.6	0.00067406	0.004745802	-0.669953311	0.197049819	5.748492311000001	0.11895377900000001	0.0035926409999999997	0.054650305999999996	0.03183374	0.054650305999999996	WBGene00044191	F43D2.6
7177	3381	3382	F29G9.7	0.001408978	0.008807381999999999	-0.668653691	0.20942512100000002	4.857688271000001	0.14110704300000002	0.008744716	0.018485717	0.057043606	0.057043606	WBGene00017933	F29G9.7
13942	5747	5748	T08E11.3	0.019782163000000002	0.07276518400000001	-0.667742877	0.286529083	3.993472235	0.223844305	0.021673081	0.099420266	0.10147529300000001	0.10147529300000001	WBGene00020359	math-40
17432	2687	2688	Y40D12A.2	0.000335187	0.002636477	-0.667105683	0.186006289	5.218862765	0.12355779800000001	0.006177666	0.042209549000000006	0.045719842999999996	0.045719842999999996	WBGene00021503	Y40D12A.2
12614	602	603	R07H5.8	4.669999999999999e-10	1.6399999999999998e-08	-0.6667225729999999	0.107022115	8.760625867	0.08962845800000001	0.000164797	0.017015803	0.006969871999999999	0.017015803	WBGene00011128	R07H5.8
9627	4437	4438	F55G1.10	0.006149384	0.029296175	-0.666135038	0.243140912	4.425506776000001	0.12612214800000002	0.013417401	0.003250716	0.075258853	0.075258853	WBGene00001935	his-61
13471	1694	1695	T04C12.6.4	1.0300000000000001e-05	0.000129049	-0.664343135	0.150650872	9.841098622999999	0.17272888	0.00042100199999999996	0.033622526	0.008012123000000001	0.033622526	WBGene00000063	act-1
8992	2900	2901	F52C12.2.2	0.000533364	0.003887254	-0.663566266	0.191593037	6.967269053	0.140955663	0.041755207	0.006207689000000001	0.013306631000000001	0.013306631000000001	WBGene00018679	F52C12.2
13129	6126	6127	R52.3	0.026085576	0.090018012	-0.662501464	0.29776211399999997	4.32113984	0.250820315	0.014511108	0.118482307	0.080924371	0.118482307	WBGene00020075	math-35
18247	4531	4532	Y51A2D.21	0.006791487	0.031686293	-0.661593845	0.244410225	4.431384455	0.154006965	0.014647112	0.049360608	0.074957425	0.074957425	WBGene00044210	Y51A2D.21
17860	4561	4562	Y47D7A.16	0.007024399000000001	0.032561512	-0.661089277	0.24523978100000002	4.381206753	0.12085939300000001	0.012621472	0.047814835	0.077592354	0.077592354	WBGene00044637	rft-1
4245	4857	4858	C52E12.6	0.009419067	0.040992632	-0.660472479	0.254374502	4.279992205	0.19435176699999998	0.013779435	0.051335724000000006	0.083280146	0.083280146	WBGene00016890	lst-5
5082	380	381	F02A9.4a	1.56e-12	8.65e-11	-0.659782509	0.093332166	8.654883002	0.12803935800000002	0.00019339	0.01287295	0.007027756	0.01287295	WBGene00008514	F02A9.4
20504	5897	5898	ZK177.8a	0.022069067	0.079113297	-0.658728095	0.28775759999999995	5.425188675	0.15300920199999998	0.084179984	0.015971113999999998	0.040026671	0.040026671	WBGene00022673	ZK177.8
2095	5654	5655	C17F4.8	0.018306218	0.068440022	-0.6580442320000001	0.278907292	4.038339938	0.132910707	0.018294948000000002	0.028938883	0.098388969	0.098388969	WBGene00015914	C17F4.8
12479	1324	1325	R06C1.4	1.38e-06	2.2100000000000002e-05	-0.65685254	0.136064785	6.6820168010000005	0.091884885	0.00120978	0.026560657999999997	0.016200579	0.026560657999999997	WBGene00011059	R06C1.4
7262	5763	5764	F31F4.1	0.020191808999999998	0.074065825	-0.655640993	0.282267531	4.024117026	0.25480526800000003	0.020155864	0.055793918	0.099356575	0.099356575	WBGene00017957	F31F4.1
4603	5460	5461	D1037.2	0.015901276000000002	0.06156394	-0.65389527	0.27119377100000003	5.951501392000001	0.153554295	0.0027113470000000002	0.107607745	0.027343039	0.107607745	WBGene00004890	smp-2
11699	2419	2420	K11H12.7	0.000161877	0.001414283	-0.6515988220000001	0.17274149100000002	5.588967861	0.187056124	0.003929328	0.040830106	0.035743549	0.040830106	WBGene00019663	K11H12.7
20186	663	664	ZC434.7a	1.6e-09	5.0999999999999993e-08	-0.651140934	0.107913947	6.878092046	0.13770907300000002	0.001401116	0.016067013999999998	0.01413603	0.016067013999999998	WBGene00013893	ZC434.7
11086	5792	5793	K07A1.16a	0.020574128	0.07510904	-0.650133401	0.280749103	4.511471907	0.192173381	0.047202255	0.002180771	0.071027833	0.071027833	WBGene00000177	aqp-9
3462	6207	6208	C39D10.3a	0.027730187000000003	0.09444255	-0.649712465	0.29517861300000003	4.131060982	0.33318518199999997	0.038385772	0.012279915	0.09230984800000001	0.09230984800000001	WBGene00016531	C39D10.3
13792	4875	4876	T07C12.9	0.009534945	0.041344822	-0.64905914	0.250384121	6.101018392	0.44533690200000003	0.002430676	0.09160763599999999	0.02442915	0.09160763599999999	WBGene00011573	anmt-3
13899	6035	6036	T08A9.6	0.02461851	0.086234122	-0.647897563	0.288295711	3.958263355	0.1942901	0.020702623	0.053076635999999996	0.103969003	0.103969003	WBGene00020338	T08A9.6
12204	639	640	MTCE.26	1.0400000000000001e-09	3.44e-08	-0.64676468	0.10597401599999999	11.29794178	0.091186363	1.24e-05	0.013763942	0.016833333	0.016833333	WBGene00010964	ctc-1
774	6057	6058	C01H6.4	0.024962084	0.087120065	-0.6465797870000001	0.288395613	4.753370758	0.162086562	0.007640347	0.11711769699999999	0.060834652	0.11711769699999999	WBGene00007254	C01H6.4
13914	5960	5961	T08B2.5b	0.023032635	0.08169418	-0.64553909	0.28401650300000003	5.923067789	0.169568542	0.047674733	0.073323328	0.027936022	0.073323328	WBGene00020346	T08B2.5
19200	6041	6042	Y67D8C.10b.1	0.02469727	0.08642409599999999	-0.645086092	0.287202083	7.157729614	0.151491247	0.022963246	0.10076430900000001	0.011783511000000002	0.10076430900000001	WBGene00003153	mca-3
12951	4327	4328	R12C12.8b	0.005319463000000001	0.025990911000000002	-0.644763395	0.23134480600000001	4.695299722	0.14700871699999998	0.017195323000000002	0.046715087999999995	0.063085305	0.063085305	WBGene00020028	R12C12.8
15883	4874	4875	W06A7.3g.1	0.009522435	0.041299047	-0.644536174	0.248596012	7.548904348	0.15928747099999999	0.003263742	0.08943622400000001	0.009628611	0.08943622400000001	WBGene00004336	ret-1
5081	3073	3074	F02A9.3.3	0.000790773	0.005438946	-0.643610601	0.19177883399999998	8.294007274	0.17962467899999998	0.000894013	0.054274669000000005	0.007443354	0.054274669000000005	WBGene00001386	far-2
12667	3720	3721	R09A1.3	0.002417958	0.01373902	-0.643220039	0.21204424300000002	4.939822381	0.254002738	0.007018666	0.060425476	0.054253868	0.060425476	WBGene00019973	R09A1.3
10444	5080	5081	H18N23.2b	0.011498636999999999	0.047847999	-0.6431545	0.254496105	5.962422042	0.161149585	0.018904781000000002	0.078247619	0.027118534	0.078247619	WBGene00019211	H18N23.2
17666	4198	4199	Y45F10A.3b	0.004569752	0.023009827000000004	-0.6428773520000001	0.22669296	4.510228603	0.191714606	0.0059981209999999995	0.032822462999999996	0.07108642700000001	0.07108642700000001	WBGene00012866	Y45F10A.3
17665	4197	4198	Y45F10A.3a	0.004569752	0.023009827000000004	-0.6428773520000001	0.22669296	4.510228603	0.191714606	0.0059981209999999995	0.032822462999999996	0.07108642700000001	0.07108642700000001	WBGene00012866	Y45F10A.3
8040	1160	1161	F40G9.2	4.49e-07	8.17e-06	-0.642242434	0.127250119	6.231780128	0.150778227	0.002119775	0.01895694	0.022169114	0.022169114	WBGene00018240	cox-17
5775	1567	1568	F13E6.5	4.8e-06	6.48e-05	-0.641933166	0.14036538699999998	5.971359796000001	0.08962465300000001	0.0026175210000000003	0.007765811	0.026936142000000003	0.026936142000000003	WBGene00008749	F13E6.5
20655	4714	4715	ZK455.6	0.008113012	0.036380361	-0.6412230329999999	0.24221499	4.436567495	0.11611957699999999	0.01330899	0.035881032	0.07469316200000001	0.07469316200000001	WBGene00013976	nhr-33
20576	1790	1791	ZK328.5c	1.6100000000000002e-05	0.00019011	-0.641054655	0.148632451	7.7971416289999995	0.138883439	0.001543354	0.031594053999999996	0.008661108	0.031594053999999996	WBGene00003796	npp-10
50	1422	1423	B0001.7b	2.34e-06	3.48e-05	-0.640725811	0.135711207	7.057353045	0.074794629	0.015083013000000001	-0.00037007800000000003	0.012543283999999998	0.012543283999999998	WBGene00007092	B0001.7
13503	5267	5268	T04F3.1b	0.013657706	0.054814899	-0.640720429	0.259806755	6.404033837999999	0.197219005	0.08164326	-0.027326667000000002	0.019606065	0.019606065	WBGene00011436	T04F3.1
16197	3818	3819	Y105C5B.20	0.00280787	0.015545116000000001	-0.640418305	0.214328328	4.898839026	0.17503637600000002	0.00765357	0.061251377999999995	0.055626394	0.061251377999999995	WBGene00013659	Y105C5B.20
3381	2054	2055	C37C3.2a.3	4.98e-05	0.000512298	-0.639928255	0.157754447	7.616592982	0.120722405	0.016991283	0.020338416	0.009338771	0.020338416	WBGene00016496	C37C3.2
15901	1122	1123	W06D11.3	3.29e-07	6.2e-06	-0.638436236	0.12504074699999998	6.271525242999999	0.08942168199999999	0.0019167379999999999	0.019372345	0.021536045	0.021536045	WBGene00012301	W06D11.3
18990	5585	5586	Y60A3A.16	0.017362152	0.065715713	-0.6382578520000001	0.268294223	4.146142058	0.10104982	0.016616249	0.033716975	0.091356436	0.091356436	WBGene00013364	Y60A3A.16
18910	6219	6220	Y57G7A.2	0.027941962999999997	0.094980211	-0.638159619	0.290323254	3.976724115	0.118311074	0.023777998999999998	0.009878831999999999	0.102653389	0.102653389	WBGene00021966	Y57G7A.2
2541	3153	3154	C26C6.9	0.00094656	0.006345313000000001	-0.63793909	0.19296712600000002	5.083027275	0.10088470599999999	0.006134345	0.048466234000000004	0.049720122	0.049720122	WBGene00007743	C26C6.9
4659	4134	4135	D1086.11a	0.0042233620000000005	0.021590399	-0.637918147	0.222972045	5.31589603	0.101173045	0.031579197	-0.00033345900000000003	0.042995602	0.042995602	WBGene00044081	D1086.11
15025	6019	6020	T24D8.1	0.024238943	0.085130228	-0.637388442	0.28286629399999996	4.006406427	0.11962741199999999	0.019444698	0.027237989	0.10057531300000001	0.10057531300000001	WBGene00020767	lgc-40
19488	3909	3910	Y71H2AM.12	0.003169225	0.017138338	-0.636743866	0.215784752	4.747426551	0.074666357	0.008784486	0.017729008	0.061060103	0.061060103	WBGene00022177	Y71H2AM.12
12585	1411	1412	R07E5.13	2.17e-06	3.2500000000000004e-05	-0.635817923	0.13423189900000002	7.144559902	0.12048192699999999	0.000845699	0.026181605	0.01187767	0.026181605	WBGene00011119	R07E5.13
14618	5943	5944	T20D4.6	0.022802786000000002	0.081110245	-0.6357548239999999	0.279241211	4.037427618	0.141638648	0.018512738	0.072878602	0.098450742	0.098450742	WBGene00020612	arrd-22
2892	3915	3916	C31E10.7.1	0.003188535	0.01721532	-0.634740051	0.215242584	7.316882443	0.109509211	0.004018718	0.06547533700000001	0.010779236000000001	0.06547533700000001	WBGene00007848	cytb-5.1
8624	169	170	F46E10.10a	5.18e-19	6.44e-17	-0.634727296	0.071251085	9.594404827	0.113968021	0.000121636	0.004338351	0.00749344	0.00749344	WBGene00018491	mdh-1
7153	4091	4092	F29C6.1a	0.004019285	0.02076682	-0.634479401	0.22056235	6.204439351	0.111357096	0.00202571	0.070945915	0.022619188999999998	0.070945915	WBGene00009243	F29C6.1
4099	5579	5580	C49H3.10b	0.01732901	0.065640781	-0.634362261	0.26657778	5.8377998810000005	0.10914681	0.07680962200000001	-0.02590803	0.029785947000000004	0.029785947000000004	WBGene00002080	xpo-3
19021	4977	4978	Y62E10A.11a.2	0.010453421	0.044401517	-0.633552949	0.24743732300000001	5.460882685	0.267056836	0.05276248099999999	-0.025187984	0.039075362999999995	0.039075362999999995	WBGene00014938	mdt-9
20643	4507	4508	ZK418.9b.1	0.006660278	0.031237412000000003	-0.632378165	0.233060092	7.43959654	0.15564482400000001	0.06277575	0.01869976	0.010139683	0.01869976	WBGene00022738	ZK418.9
17309	4682	4683	Y39E4A.2b	0.007850605	0.035444235	-0.630061524	0.23700527300000002	5.90936053	0.126920963	0.009396559	0.07486069	0.028226212999999997	0.07486069	WBGene00012712	ttm-1
13454	1770	1771	T04B8.5a	1.51e-05	0.000180132	-0.629162725	0.145390686	6.785490437999999	0.130969305	0.01110403	0.020603647	0.015071596999999999	0.020603647	WBGene00020207	T04B8.5
16656	5168	5169	Y17G7B.8	0.012490838	0.051091853	-0.629161062	0.251869405	5.670353303	0.183358562	0.00358458	0.091572716	0.033711252000000004	0.091572716	WBGene00012462	Y17G7B.8
9402	510	511	F54D8.3a.1	5.36e-11	2.22e-09	-0.6291486510000001	0.09589841800000001	9.14627173	0.083735215	0.0007522189999999999	0.01304254	0.006992728	0.01304254	WBGene00000107	alh-1
20282	4670	4671	ZC8.4d	0.00775714	0.035112229	-0.627916044	0.235840407	7.145633772	0.23225234399999997	0.006249211	0.07718183599999999	0.011869929	0.07718183599999999	WBGene00022500	lfi-1
1443	2589	2590	C08F1.4a	0.000260612	0.002127457	-0.624562364	0.171038007	5.595304081	0.144158579	0.0054149590000000004	0.038466041	0.035582734	0.038466041	WBGene00015608	math-3
10627	1334	1335	JC8.3b	1.45e-06	2.3e-05	-0.623266642	0.12936957	6.63678809	0.086938945	0.00745414	0.017650588999999998	0.016719563	0.017650588999999998	WBGene00004424	rpl-12
7913	3515	3516	F39E9.10	0.001728094	0.010391663	-0.621868514	0.19846613	5.252367098	0.10929017199999999	0.00551569	0.053567517	0.044768330999999995	0.053567517	WBGene00023036	F39E9.10
13719	3149	3150	T06D4.1b.1	0.0009361419999999999	0.0062834430000000005	-0.620973553	0.18765934199999998	5.806045713	0.153467439	0.022322518	0.016749955	0.030501525	0.030501525	WBGene00020290	T06D4.1
1966	3639	3640	C15H9.8a	0.00212427	0.012325311	-0.620385165	0.201929577	4.987546041	0.10547805699999999	0.008462866999999999	0.034430345	0.052700464	0.052700464	WBGene00004193	prx-3
8236	2611	2612	F42G4.3a.1	0.000272858	0.002208668	-0.619313467	0.17015078	6.517998855	0.22458032100000003	0.009344356	0.034082576	0.018147343	0.034082576	WBGene00006999	zyx-1
11601	5253	5254	K10G9.1	0.013576226	0.054622672000000004	-0.6183389739999999	0.250513626	6.150692575	0.131316604	0.0020983160000000002	0.092037299	0.023538615	0.092037299	WBGene00010755	vglu-2
1741	1226	1227	C12D12.2b	7.39e-07	1.27e-05	-0.61781503	0.12478815800000001	6.921339787999999	0.13168491300000001	0.001416551	0.021941575	0.013724807	0.021941575	WBGene00001620	glt-1
7918	3243	3244	F39F10.3	0.001109695	0.007232514000000001	-0.617616574	0.18938733800000002	5.141954725	0.092100821	0.00584723	0.028934718999999998	0.047954116	0.047954116	WBGene00018203	F39F10.3
19630	2809	2810	Y73F8A.11	0.00043382800000000003	0.0032642079999999998	-0.617396763	0.175466526	5.37565115	0.08851587	0.004821709	0.02560471	0.041361044	0.041361044	WBGene00013520	best-21
3672	1842	1843	C44B12.2a	2.1600000000000003e-05	0.000247397	-0.6157295070000001	0.144944489	8.084031584	0.276562218	0.002458865	0.029054492	0.007853563000000001	0.029054492	WBGene00003893	ost-1
17960	4074	4075	Y48B6A.10	0.003947274000000001	0.0204803	-0.61468574	0.213258914	4.856675877	0.205332739	0.008133017	0.06008603	0.057078993	0.06008603	WBGene00012981	Y48B6A.10
10607	2434	2435	H41C03.1	0.000171958	0.0014931010000000002	-0.613743213	0.16335961	5.582351931	0.09531473800000001	0.004117638	0.027463215	0.035911905	0.035911905	WBGene00019268	H41C03.1
15203	2917	2918	T27A8.2	0.00056765	0.004113032	-0.613085604	0.177880335	5.336212583	0.105295469	0.005025578	0.030169705	0.042436543	0.042436543	WBGene00012074	T27A8.2
575	1168	1169	B0513.3a	4.81e-07	8.7e-06	-0.612757345	0.121729671	9.007779488999999	0.09767722300000001	0.000210105	0.022017064	0.006942401999999999	0.022017064	WBGene00004443	rpl-29
7340	924	925	F32D1.2.1	4.66e-08	1.06e-06	-0.612439223	0.11208624800000001	8.513174076	0.10974211800000001	0.000223161	0.01862183	0.0071497819999999995	0.01862183	WBGene00017982	hpo-18
14049	5273	5274	T10B11.5	0.013737483	0.055061913	-0.611970579	0.248359085	4.35748364	0.147678859	0.013634759	0.077310504	0.078888594	0.078888594	WBGene00020401	T10B11.5
9266	2384	2385	F53H10.2a	0.000149362	0.0013240939999999998	-0.6118210999999999	0.161339804	6.139313012000001	0.10139372099999999	0.0070393	0.032006499	0.02373917	0.032006499	WBGene00010012	saeg-1
11411	2734	2735	K08H2.8	0.00037109400000000004	0.002868742	-0.611817404	0.17186701	5.431692357999999	0.146252763	0.0044546690000000005	0.037312547	0.039852734	0.039852734	WBGene00003626	nhr-32
20357	1006	1007	ZK1098.7	1.08e-07	2.26e-06	-0.611587164	0.115111688	6.510596565	0.11260006199999999	0.0016369689999999998	0.013831321	0.018239082	0.018239082	WBGene00014224	mrps-23
17989	2418	2419	Y48C3A.3	0.000161378	0.001410508	-0.6105312860000001	0.161821303	5.61170093	0.101951196	0.004110665	0.00642958	0.035168536	0.035168536	WBGene00012987	Y48C3A.3
15875	2388	2389	W06A11.4	0.000151041	0.001336734	-0.610414985	0.161086912	5.6188293410000005	0.06607462900000001	0.003934124000000001	0.00127358	0.034989366	0.034989366	WBGene00021055	W06A11.4
18170	1358	1359	Y49F6C.8	1.63e-06	2.54e-05	-0.609442907	0.127120046	6.242747877999999	0.12234328800000001	0.002247351	0.020134456999999998	0.021991907999999998	0.021991907999999998	WBGene00021730	Y49F6C.8
2622	2231	2232	C27A7.6b	9.449999999999999e-05	0.000895563	-0.60921429	0.15604118	6.4525333929999995	0.079128104	0.01755476	0.013450261000000002	0.018968515	0.018968515	WBGene00007757	C27A7.6
16665	4549	4550	Y17G9B.4b	0.006933335	0.032217914	-0.6087723110000001	0.225468773	5.071545184	0.127640904	0.026183908	0.030652745	0.050070342999999996	0.050070342999999996	WBGene00021201	Y17G9B.4
19448	6146	6147	Y71G12B.16	0.026454252999999997	0.090991098	-0.6080761689999999	0.273972661	4.069348542	0.139858182	0.016278786	0.033160871	0.09631274199999999	0.09631274199999999	WBGene00022154	drag-1
2138	177	178	C17H12.14	9.4e-19	1.1200000000000002e-16	-0.607952395	0.068757085	8.892734942	0.071847116	0.000154788	0.006366826999999999	0.006936517	0.006936517	WBGene00006917	vha-8
14372	336	337	T14G11.3	1.9899999999999999e-13	1.25e-11	-0.607507967	0.082659556	7.5241304829999995	0.114097455	0.000509171	0.005079915999999999	0.009739732	0.009739732	WBGene00020511	immt-1
16788	214	215	Y24D9A.8a.2	7.37e-17	7.25e-15	-0.607425288	0.072824835	8.452076862	0.079670227	0.0007366610000000001	0.003425315	0.007218523	0.007218523	WBGene00021286	Y24D9A.8
15787	1703	1704	W04D2.1b	1.09e-05	0.000135267	-0.60634528	0.137853688	6.849229601	0.13684864800000002	0.011527451999999999	0.016978007	0.014419702	0.016978007	WBGene00000228	atn-1
8218	5192	5193	F42F12.3	0.012717947	0.05178629	-0.605180417	0.24289107699999998	6.12262165	0.122422659	0.0021533520000000003	0.08634076199999999	0.024037055	0.08634076199999999	WBGene00009635	F42F12.3
6832	1407	1408	F26B1.2b	2.11e-06	3.16e-05	-0.604468376	0.127448812	6.485957507999999	0.09536834699999999	0.005818298	0.015276586000000002	0.018546502	0.018546502	WBGene00017816	F26B1.2
14071	1677	1678	T10C6.10b	9.51e-06	0.000119876	-0.604241294	0.136461138	6.06690419	0.09095983099999999	0.002869151	0.015835165	0.025063312	0.025063312	WBGene00011691	T10C6.10
5217	3075	3076	F07H5.3b	0.000792796	0.0054493119999999996	-0.602953034	0.179701795	6.973268295	0.085036574	0.00466074	0.043778362	0.013253438999999999	0.043778362	WBGene00014307	F07H5.3
18541	1456	1457	Y54F10AM.4a	2.94e-06	4.270000000000001e-05	-0.602297187	0.128840108	6.679575633	0.152316779	0.001810476	0.023089184	0.016228212	0.023089184	WBGene00000464	ceh-44
1896	2719	2720	C14H10.1	0.000361172	0.002805388	-0.6007580579999999	0.16842386899999998	6.339234141	0.177459748	0.0017885260000000001	0.040761373999999996	0.020515272	0.040761373999999996	WBGene00007591	C14H10.1
16898	3218	3219	Y35H6.3	0.001062484	0.006978597	-0.598251816	0.18275958399999997	5.5718470689999995	0.113074541	0.006021763	0.044079835	0.036180136	0.044079835	WBGene00021342	Y35H6.3
19817	5828	5829	Y80D3A.11	0.021050536	0.076341591	-0.597802933	0.259117042	4.322524433	0.11076444099999999	0.01986641	0.008148704	0.080846052	0.080846052	WBGene00013589	Y80D3A.11
1950	4577	4578	C15H11.6.1	0.00711037	0.032838478	-0.597446673	0.221964605	6.654456718	0.098268619	0.057387350999999996	-0.011836205	0.016515077	0.016515077	WBGene00003835	nxf-2
16902	4422	4423	Y37A1A.3	0.005969975	0.028537909	-0.597000622	0.21713646	4.735708255	0.118703606	0.009214599	0.015011573	0.061507764000000006	0.061507764000000006	WBGene00012536	Y37A1A.3
18226	6004	6005	Y50E8A.3	0.023903972000000002	0.08416347699999999	-0.596653391	0.26416148100000003	4.171189475	0.18135899600000002	0.014878492	0.025441376	0.08979344	0.08979344	WBGene00003861	oig-3
10438	1448	1449	H17B01.1a	2.74e-06	4e-05	-0.596249213	0.12715592	7.700683132999999	0.139016804	0.00044876	0.023804182000000004	0.009006186	0.023804182000000004	WBGene00019207	fgt-1
14194	1787	1788	T12B3.3	1.6e-05	0.000189565	-0.595532369	0.138045689	7.539221326	0.072997283	0.001016372	0.027568546	0.009671719	0.027568546	WBGene00020446	T12B3.3
11218	4731	4732	K08A2.5a.1	0.008240156	0.036817752999999995	-0.594788172	0.22512222	6.900029124	0.14905955199999998	0.0030480679999999997	0.07297195299999999	0.013925347	0.07297195299999999	WBGene00003678	nhr-88
2552	5813	5814	C26E1.3	0.020857891	0.075851114	-0.59453646	0.257314162	4.8113221269999995	0.18170373199999998	0.0077778940000000005	0.09153797300000001	0.058691491	0.09153797300000001	WBGene00007749	ceh-79
17307	3650	3651	Y39D8C.1	0.00216689	0.012548493	-0.594525259	0.19388690600000003	6.264548222999999	0.12467997199999999	0.002232489	0.054155709	0.02164536	0.054155709	WBGene00000022	abt-4
725	3576	3577	C01G10.9	0.0019090539999999999	0.011284071000000001	-0.594517402	0.191530951	5.117338542	0.069002943	0.006340480999999999	0.016451765	0.048685676	0.048685676	WBGene00007236	C01G10.9
12542	5227	5228	R07B7.5	0.013258023	0.053617899999999996	-0.593751514	0.23972892199999998	5.255861992	0.116963846	0.0059382490000000005	0.080266685	0.044669771	0.080266685	WBGene00011089	kmo-1
16672	201	202	Y18D10A.11	1.64e-17	1.7100000000000002e-15	-0.5924896270000001	0.069564424	8.588645746000001	0.070697425	0.000180443	0.006018325	0.007078371	0.007078371	WBGene00012481	Y18D10A.11
13117	1492	1493	R186.8.2	3.24e-06	4.59e-05	-0.592333025	0.127249417	6.2738821620000005	0.08078899099999999	0.002213835	0.022074786000000002	0.021499292000000003	0.022074786000000002	WBGene00011309	R186.8
20172	5750	5751	ZC416.1	0.019817711000000002	0.072857913	-0.588702309	0.252685648	4.300428956	0.149879661	0.013671865	0.030503795	0.08210319	0.08210319	WBGene00022608	madf-9
4557	2358	2359	D1007.15	0.000135353	0.001212099	-0.588121417	0.154099297	5.733656967999999	0.100685706	0.0034356190000000004	-0.0011054230000000001	0.032184271	0.032184271	WBGene00017010	D1007.15
18630	2451	2452	Y54G2A.50	0.000177779	0.0015329439999999998	-0.587591458	0.156746888	5.680639157000001	0.073255093	0.003394586	0.006947976	0.033459794	0.033459794	WBGene00044493	Y54G2A.50
19510	614	615	Y71H2AM.5.2	6.610000000000001e-10	2.27e-08	-0.5866315329999999	0.094997519	7.3223898279999995	0.102638115	0.0027878620000000003	0.008991979	0.010748931000000001	0.010748931000000001	WBGene00022170	Y71H2AM.5
19405	4742	4743	Y71F9B.13a	0.008305473	0.037045411	-0.5838405289999999	0.221202608	4.940498559	0.142809044	0.019164359	0.02895219	0.054231531	0.054231531	WBGene00022131	Y71F9B.13
19583	5276	5277	Y73B6BL.31b	0.013783006	0.055223441	-0.583137601	0.236771617	5.695392267000001	0.131909627	0.049695355	0.034395842999999995	0.033101355	0.034395842999999995	WBGene00022252	Y73B6BL.31
249	5816	5817	B0280.13	0.020890211000000002	0.07590489	-0.582922104	0.25235129	4.538621132	0.18484323800000002	0.012714353999999999	0.082807406	0.069766185	0.082807406	WBGene00015107	B0280.13
7330	542	543	F32B6.2	9.37e-11	3.65e-09	-0.581062305	0.089714852	8.571750165	0.09721679300000001	0.000200477	0.011872655	0.007093075999999999	0.011872655	WBGene00009319	mccc-1
15113	2149	2150	T25G12.7	6.840000000000001e-05	0.0006721639999999999	-0.581036316	0.14591743199999999	7.154002432	0.10379957199999999	0.00077204	0.031165805	0.011809988	0.031165805	WBGene00000993	dhs-30
5091	4747	4748	F02D10.5	0.008354162	0.037201358	-0.58088755	0.22024918300000002	4.683157897	0.094859521	0.009194568	0.023639404	0.063569986	0.063569986	WBGene00001465	flr-1
1033	1104	1105	C05C10.3	2.74e-07	5.23e-06	-0.580415705	0.11290677199999999	8.758980775	0.095243576	0.000168596	0.018953313	0.006970559	0.018953313	WBGene00007330	C05C10.3
18947	4647	4648	Y59A8B.23a.2	0.007552403	0.034354658999999996	-0.580266275	0.217210126	6.115152221000001	0.081606983	0.046598569000000006	-0.013942336999999999	0.024171789	0.024171789	WBGene00013355	gck-3
4738	319	320	D2030.4	8.57e-14	5.66e-12	-0.578556238	0.077540708	7.813887674	0.075395702	0.000413765	0.008208987	0.008605077	0.008605077	WBGene00008414	D2030.4
19868	575	576	Y82E9BR.3.3	2.0799999999999998e-10	7.640000000000001e-09	-0.578298286	0.090994627	10.09419743	0.093523077	5.98e-05	0.012360201999999999	0.008755253000000001	0.012360201999999999	WBGene00022336	Y82E9BR.3
2920	1340	1341	C32B5.10	1.49e-06	2.35e-05	-0.578260596	0.12016716	6.373439692000001	0.082022548	0.0016331020000000002	0.015392206	0.020027118	0.020027118	WBGene00016303	fbxc-32
966	462	463	C04E6.11	1.75e-11	7.979999999999999e-10	-0.578003164	0.08594335199999999	7.383546287000001	0.10267481199999999	0.0006564260000000001	0.007614681	0.010422963	0.010422963	WBGene00015425	C04E6.11
11459	1933	1934	K09E3.7	2.99e-05	0.000326186	-0.576641191	0.138131242	6.014168979	0.09603873	0.002540845	0.005220710999999999	0.026079515	0.026079515	WBGene00019578	K09E3.7
9865	1268	1269	F57B10.14	9.140000000000001e-07	1.52e-05	-0.576574056	0.117444776	7.509851156	0.098773308	0.0005927969999999999	0.020097116	0.009805024	0.020097116	WBGene00019007	F57B10.14
4217	6307	6308	C52B11.3	0.029449606	0.098708467	-0.576333616	0.264687059	4.183582852	0.11085055099999999	0.01605957	0.004421444	0.08902929	0.08902929	WBGene00016872	dop-4
19573	4057	4058	Y73B6BL.25	0.0038536779999999997	0.02007844	-0.574704291	0.198866687	5.004404808	0.099749017	0.0071595040000000006	0.009313074000000001	0.052162435	0.052162435	WBGene00022246	acp-7
9013	4943	4944	F52C6.7	0.010091948	0.043149455999999996	-0.573738864	0.223013629	4.650904275	0.133991253	0.009719934	0.017656867	0.06488268400000001	0.06488268400000001	WBGene00018664	bath-11
9751	4216	4217	F56C9.8	0.004696446	0.023546822999999998	-0.571977796	0.202316107	4.944721723	0.10721989900000001	0.007305469	0.031826065	0.054092241	0.054092241	WBGene00018952	F56C9.8
16980	842	843	Y37E11AM.3a	1.69e-08	4.24e-07	-0.570857628	0.101199759	6.865325972999999	0.089343718	0.001101488	0.008007728	0.014260598999999999	0.014260598999999999	WBGene00021367	Y37E11AM.3
8706	3848	3849	F47B10.2	0.002913716	0.016005379	-0.56989031	0.191450547	6.1779762389999995	0.304099273	0.00238505	0.052594919000000004	0.023066142999999997	0.052594919000000004	WBGene00009813	haly-1
1180	6024	6025	C06A8.3	0.024392692	0.085599118	-0.5679934179999999	0.252342035	8.8991961	0.157768896	0.000152058	0.095362695	0.006935986999999999	0.095362695	WBGene00015514	C06A8.3
4515	2593	2594	C56G2.15	0.000263741	0.002149683	-0.56783691	0.15563427	5.708464806	0.105114199	0.00354706	0.017686174	0.032785979	0.032785979	WBGene00016983	C56G2.15
13418	3018	3019	T03G6.2b	0.0006928230000000001	0.004852055	-0.567594288	0.167313309	5.750844848	0.158404997	0.010212198	0.006984433000000001	0.031778417999999996	0.031778417999999996	WBGene00003630	nhr-40
10954	3659	3660	K04G2.11.1	0.002203027	0.012726392	-0.567520468	0.185379235	5.265876725	0.07752416599999999	0.007160149	0.030761054	0.044388042	0.044388042	WBGene00010569	scbp-2
4257	5077	5078	C52E4.3.3	0.011491303000000001	0.04784573	-0.567001949	0.22434266600000002	5.796960612	0.093970014	0.04478561	0.007180135	0.030708837000000003	0.030708837000000003	WBGene00004917	snr-4
899	334	335	C03G5.1	1.76e-13	1.1099999999999999e-11	-0.566519613	0.076908429	7.850088400000001	0.131938643	0.000384551	0.00641851	0.008487808000000001	0.008487808000000001	WBGene00015391	sdha-1
5565	3597	3598	F10G7.5a	0.001954736	0.011486656000000001	-0.566368659	0.182875089	5.965941442	0.08781245900000001	0.023118378999999998	-0.006132268000000001	0.027046569	0.027046569	WBGene00017369	F10G7.5
1375	3146	3147	C07G3.9.1	0.0009301960000000001	0.00624949	-0.566059301	0.17097201399999998	6.844631457999999	0.122534901	0.029381577000000002	0.001722089	0.014465567	0.014465567	WBGene00015577	ugt-64
2419	559	560	C25A1.7a	1.51e-10	5.71e-09	-0.565642209	0.088323819	7.69316669	0.095888835	0.00046462699999999995	0.011237019	0.009034696	0.011237019	WBGene00002153	iars-2
5875	4457	4458	F14D2.14	0.006307288	0.029913633999999998	-0.564882354	0.206813325	4.8955373269999996	0.09969715900000001	0.008419012	0.035913504	0.055738615	0.055738615	WBGene00017462	F14D2.14
3695	3829	3830	C44B7.7	0.002855129	0.015757244	-0.564831557	0.18935527100000002	5.1567242339999995	0.135504491	0.00626393	0.021146149	0.047519198	0.047519198	WBGene00016629	C44B7.7
10722	3458	3459	K02A6.3a	0.001613263	0.009861005	-0.564776367	0.179095198	5.367063984	0.10131530300000001	0.006518463	0.006172096	0.041594172	0.041594172	WBGene00019294	K02A6.3
12105	4202	4203	M153.1	0.00460593	0.023168647999999997	-0.5645447029999999	0.199248133	5.016301761999999	0.174091382	0.007763778000000001	0.035077389	0.051785949000000005	0.051785949000000005	WBGene00010924	M153.1
2003	240	241	C16C10.11	6.72e-16	5.89e-14	-0.564265339	0.069873637	8.532455865	0.086111011	0.000193358	0.006748982	0.00713013	0.00713013	WBGene00007630	har-1
13093	309	310	R155.1a	3.62e-14	2.4700000000000006e-12	-0.564240472	0.074495829	8.290605823	0.085849374	0.0008754839999999999	0.004479932	0.007448959000000001	0.007448959000000001	WBGene00020115	mboa-6
12040	870	871	M05D6.6.2	2.41e-08	5.839999999999999e-07	-0.5640707970000001	0.101088401	7.168957007	0.067583636	0.001780036	0.013548261	0.011704565	0.013548261	WBGene00010879	M05D6.6
13674	2838	2839	T05H10.7a	0.000455884	0.0033951240000000002	-0.563559478	0.160767942	6.325533999999999	0.095213163	0.018053536000000002	0.01694678	0.020715961	0.020715961	WBGene00011511	gpcp-2
15570	3423	3424	W02B12.6b	0.001517766	0.009372118	-0.562430725	0.17735216899999998	6.178257106	0.08409624	0.024119347000000003	-0.003619455	0.023061341000000003	0.023061341000000003	WBGene00000196	aars-1
9169	1405	1406	F53C11.3	2.1e-06	3.15e-05	-0.562000364	0.118465659	7.50386035	0.071347656	0.0006005159999999999	0.020450653	0.009832689	0.020450653	WBGene00009973	F53C11.3
16148	4281	4282	Y102A5C.3	0.005087222	0.025118901000000003	-0.560716051	0.20015149100000001	4.974032188	0.071999084	0.006955239	0.00491433	0.05313569	0.05313569	WBGene00013612	fbxa-207
15636	634	635	W02F12.5	9.52e-10	3.17e-08	-0.559799615	0.09151121400000001	8.987453685	0.064369962	0.000127006	0.012434448	0.006939	0.012434448	WBGene00020950	dlst-1
18363	4465	4466	Y53C10A.7	0.006344542	0.030036418999999998	-0.558997717	0.204804415	4.903217084	0.133669347	0.007439296	0.01953345	0.055477976	0.055477976	WBGene00014916	fbxa-124
10155	2257	2258	F59A3.6	0.00010208799999999999	0.000955914	-0.558639113	0.143772608	6.106747017999999	0.09847223199999999	0.006681387	0.004378982	0.024324457999999997	0.024324457999999997	WBGene00019079	rpa-4
18070	6212	6213	Y48G1C.6	0.02780796	0.094631207	-0.558513886	0.25387168	4.285911488	0.075461149	0.013738418999999998	-0.0021920629999999997	0.08293782599999999	0.08293782599999999	WBGene00021679	Y48G1C.6
3092	253	254	C34B2.8	1.89e-15	1.5699999999999999e-13	-0.5573103779999999	0.07011569599999999	8.490249793	0.06415800299999999	0.0001999	0.004359535	0.007174415999999999	0.007174415999999999	WBGene00016393	C34B2.8
13359	2552	2553	T02G5.8.1	0.00023407400000000002	0.001938512	-0.557181729	0.1514458	8.257634857000001	0.111372979	0.021089797999999996	0.013313948	0.007505016999999999	0.013313948	WBGene00002183	kat-1
1073	1741	1742	C05D11.11b.1	1.34e-05	0.000162748	-0.556860025	0.127916132	7.934370542999999	0.086732653	0.016308866	-0.0042932529999999995	0.008234939	0.008234939	WBGene00003214	mel-32
14238	1309	1310	T12F5.2	1.25e-06	2.02e-05	-0.5567380999999999	0.11485827	6.523219011	0.0839322	0.0017058079999999998	0.014053436	0.018082826	0.018082826	WBGene00020467	T12F5.2
2194	6288	6289	C18D11.2	0.02913779	0.097958386	-0.5557616329999999	0.254747538	5.435114603	0.13661041599999998	0.004616971	0.092727491	0.039761318999999996	0.092727491	WBGene00007680	maa-1
7121	3044	3045	F29B9.11.1	0.000736472	0.005113706	-0.55429154	0.164203942	5.696155934	0.055064876	0.007361529	0.006879166	0.033082873	0.033082873	WBGene00017925	F29B9.11
13367	3647	3648	T02G6.5b	0.002151552	0.01246992	-0.554218827	0.18061709899999998	5.767520318	0.168827008	0.010174972	0.038758833	0.031388368	0.038758833	WBGene00011388	T02G6.5
6307	2312	2313	F20D1.9	0.00012028299999999999	0.001099435	-0.553938443	0.144046675	6.607682972999999	0.14174146199999998	0.0013683170000000002	0.02975585	0.017061101999999998	0.02975585	WBGene00008979	F20D1.9
12605	3891	3892	R07H5.11a	0.003083248	0.016749513	-0.5533449460000001	0.186984195	5.250082611	0.052140134000000005	0.007611808	0.004111235	0.044832826	0.044832826	WBGene00011131	R07H5.11
12400	1001	1002	R05D7.4	1.0199999999999999e-07	2.15e-06	-0.553189804	0.103914115	6.785879665	0.070217271	0.001129702	0.005845687	0.015067513000000001	0.015067513000000001	WBGene00011029	R05D7.4
10831	4725	4726	K02H8.1c	0.008207372	0.036717831	-0.552612535	0.20905229600000003	4.992488559	0.128096084	0.013012124	0.03087792	0.05254217	0.05254217	WBGene00019347	mbl-1
17652	5019	5020	Y44E3A.2	0.010893433999999999	0.045894338	-0.5516833210000001	0.216677888	4.706898461000001	0.22197660600000002	0.0077969730000000004	0.050088935999999994	0.062626987	0.062626987	WBGene00000036	ace-2
11376	4780	4781	K08F8.4b	0.008761759000000001	0.038747097	-0.550621344	0.210063592	6.562713672999999	0.147507972	0.005997033000000001	0.060193036	0.017599695	0.060193036	WBGene00000240	pah-1
8404	1046	1047	F44E2.2c	1.55e-07	3.13e-06	-0.5504219379999999	0.10491274199999999	9.298471921	0.08141474900000001	8.93e-05	0.016420762	0.007103447	0.016420762	WBGene00018416	retr-1
4444	4307	4308	C55B7.2	0.0052514680000000005	0.025773393	-0.550300836	0.197156369	5.014176217	0.09250188300000001	0.006452927	0.009092064	0.051853023	0.051853023	WBGene00001627	gly-2
16541	1230	1231	Y119C1B.5	7.49e-07	1.29e-05	-0.54877177	0.110904896	7.020868601	0.09466215300000001	0.000907155	0.017542689	0.012843266	0.017542689	WBGene00022471	Y119C1B.5
5197	1540	1541	F07D10.1	4.35e-06	5.9699999999999994e-05	-0.548317218	0.119362024	8.573896662000001	0.10835518	0.000201682	0.021169257	0.007091167	0.021169257	WBGene00004423	rpl-11.2
17203	2486	2487	Y39A1A.21b	0.00019741799999999999	0.001678335	-0.545976325	0.146677253	5.876074612999999	0.066248795	0.0033288709999999997	0.009116423	0.028942454	0.028942454	WBGene00012658	Y39A1A.21
11631	1657	1658	K11D12.5	8.23e-06	0.00010492	-0.544973837	0.122214087	6.338556785	0.07939386400000001	0.0018793	0.010478417	0.020525125	0.020525125	WBGene00019645	swt-7
4639	1828	1829	D1054.2.2	1.93e-05	0.00022271599999999997	-0.544673151	0.12746175	7.158113144	0.15037277	0.011322906	0.013046841000000002	0.011780793999999999	0.013046841000000002	WBGene00003923	pas-2
11798	5315	5316	M01B12.5b.1	0.014179423	0.056394948	-0.544161329	0.221863472	5.61149183	0.10677475199999999	0.030018617	0.043816482999999996	0.035173800000000005	0.043816482999999996	WBGene00019698	riok-1
2813	4337	4338	C30A5.2	0.005438884000000001	0.026508603	-0.542660619	0.195214218	5.049278416	0.110915573	0.006407286999999999	0.002589932	0.050755599000000005	0.050755599000000005	WBGene00004342	rfs-1
13324	5995	5996	T02C5.1a	0.023734078	0.08369073	-0.5420786439999999	0.239708594	7.820975722999999	0.134069249	0.0026816870000000003	0.083508628	0.008581702	0.083508628	WBGene00020158	T02C5.1
10937	3030	3031	K04F10.4a.1	0.000710705	0.004957585	-0.541815225	0.160043925	7.773983061	0.11514206699999999	0.003146738	0.035274348999999997	0.00874047	0.035274348999999997	WBGene00000254	bli-4
5105	2585	2586	F02E8.3	0.00025792	0.0021087429999999997	-0.541267383	0.14811938	5.837346146000001	0.07445995400000001	0.003112955	0.028094234	0.029796072000000003	0.029796072000000003	WBGene00000157	aps-2
12928	4492	4493	R12A1.2	0.006522024	0.030691111	-0.541196609	0.198946483	5.002885072	0.087628451	0.007158839	0.026980155	0.052210716	0.052210716	WBGene00004925	snt-5
16981	848	849	Y37E11AM.3c	1.84e-08	4.5799999999999995e-07	-0.541150317	0.09617839199999999	7.007190581000001	0.076685867	0.0009164630000000001	0.01118812	0.012958962	0.012958962	WBGene00021367	Y37E11AM.3
16682	5064	5065	Y18D10A.25	0.011397379	0.04756707	-0.539825804	0.213346856	4.800453900000001	0.127698486	0.009189229	0.058798287000000005	0.059086093	0.059086093	WBGene00001433	fkb-8
18322	5617	5618	Y51H7C.15	0.017842053	0.067135528	-0.539226026	0.227629125	5.738069348	0.195220134	0.003181486	0.074541042	0.032079716	0.074541042	WBGene00044439	Y51H7C.15
13991	3974	3975	T09A5.2a	0.00345817	0.018393998	-0.538857157	0.18430199	5.261736764	0.069490636	0.006446454	0.012280555	0.044504380999999996	0.044504380999999996	WBGene00002216	klp-3
11035	5726	5727	K06A5.1.1	0.019342037	0.071407141	-0.538816728	0.23037457	5.699023746	0.164222025	0.029183922999999997	0.050424740999999995	0.033013533	0.050424740999999995	WBGene00019429	K06A5.1
6008	6335	6336	F15E6.6	0.029954712999999997	0.09995778	-0.5383609460000001	0.24801389	5.002240393	0.134728868	0.007029055	0.08523728	0.05223121	0.08523728	WBGene00017487	F15E6.6
7144	347	348	F29C4.2	2.51e-13	1.53e-11	-0.5382519579999999	0.073550429	8.094342168999999	0.061669515999999994	0.00028423	0.004954065	0.007830269	0.007830269	WBGene00017926	F29C4.2
6536	801	802	F22F7.1a	1.14e-08	3.01e-07	-0.537597064	0.094177176	8.87242573	0.081367763	0.000161173	0.013142838	0.006938850999999999	0.013142838	WBGene00017719	F22F7.1
6440	5108	5109	F22A3.5	0.011746658	0.048612170999999996	-0.535902196	0.212687877	4.819188338	0.093276065	0.009446289	0.044620781	0.05840791	0.05840791	WBGene00017690	ceh-60
13787	927	928	T07C12.12	4.8e-08	1.09e-06	-0.535331754	0.098070802	6.950738664	0.052068355	0.000971912	0.008231184	0.013454912	0.013454912	WBGene00011576	T07C12.12
5761	6336	6337	F13D12.7a.2	0.029962469	0.09996788300000001	-0.5347479820000001	0.24636109399999997	6.183714615	0.247273888	0.068072405	-0.001613813	0.022968277999999998	0.022968277999999998	WBGene00001679	gpb-1
17949	3871	3872	Y48A6B.9a	0.00301837	0.016481766999999998	-0.534339135	0.180163253	5.360242355	0.09057851800000001	0.005799178	0.042889018	0.041779774	0.042889018	WBGene00012970	Y48A6B.9
1178	3808	3809	C06A8.1b	0.0027915929999999998	0.015495578999999999	-0.533641595	0.178487335	6.224503921	0.19988572300000002	0.025498862	0.015203372	0.022287731	0.022287731	WBGene00015512	mthf-1
10462	5937	5938	H19N07.2j	0.022736332999999997	0.08095558900000001	-0.532573052	0.233806553	6.195976065	0.105597508	0.05252099599999999	0.02947726	0.02276092	0.02947726	WBGene00010406	math-33
18372	5961	5962	Y53C12A.6a	0.02306028	0.08177851400000001	-0.531951953	0.234089015	4.7045558210000005	0.073781162	0.019477308999999998	0.004095835999999999	0.062719191	0.062719191	WBGene00013141	Y53C12A.6
17159	1763	1764	Y38F2AR.9	1.4599999999999999e-05	0.000174682	-0.5317066220000001	0.12265351699999999	8.592833004	0.07764146599999999	0.000201708	0.022364119	0.00707484	0.022364119	WBGene00021427	Y38F2AR.9
15073	286	287	T25B9.9	1.24e-14	9.13e-13	-0.529960401	0.068719348	8.85298057	0.06195905	0.000141489	0.005664281	0.006942035	0.006942035	WBGene00012015	T25B9.9
15601	406	407	W02D3.2	4.469999999999999e-12	2.3199999999999997e-10	-0.529598904	0.07651682900000001	7.880371517	0.053037692000000004	0.00038851099999999997	0.006259835	0.008393727	0.008393727	WBGene00020932	dhod-1
14827	4265	4266	T22G5.5a.1	0.004996385	0.024762907	-0.529479406	0.18861029199999998	6.9742176360000006	0.08481432400000001	0.023344438999999998	0.030016325	0.013245053	0.030016325	WBGene00011932	sptl-3
11110	315	316	K07A3.1a.1	6.43e-14	4.3e-12	-0.529063979	0.070551018	8.511810197	0.076281735	0.00031496	0.005713748	0.007151209	0.007151209	WBGene00001404	fbp-1
12827	1912	1913	R11.1	2.75e-05	0.000304156	-0.528091779	0.125943782	6.254123367	0.096527449	0.001982619	0.021414008999999998	0.021810136	0.021810136	WBGene00011226	R11.1
14303	5249	5250	T13G4.4.2	0.013550855	0.054598744000000005	-0.527371617	0.21360121199999998	4.817691759	0.054690699999999995	0.009976484	0.004717304	0.058461732999999995	0.058461732999999995	WBGene00020491	T13G4.4
10311	2006	2007	H03A11.1	4e-05	0.000421644	-0.526204011	0.12811294	6.207882468999999	0.067621536	0.002057533	0.005666116999999999	0.022561855	0.022561855	WBGene00010356	H03A11.1
9454	5309	5310	F54F7.1	0.014112577	0.056172029000000005	-0.525708695	0.214191613	4.773368757	0.150877649	0.00873304	0.018744412	0.06008403	0.06008403	WBGene00006388	taf-7.1
13825	1951	1952	T07D3.9a.1	3.19e-05	0.000345562	-0.525503275	0.126340062	6.667255533	0.114896205	0.001530701	0.022412016	0.016368339	0.022412016	WBGene00020311	T07D3.9
9516	4678	4679	F55A4.8a	0.007817514	0.035325003	-0.525419536	0.19753717699999998	5.484708555	0.08709547699999999	0.00998148	0.048549924	0.038444996	0.048549924	WBGene00018860	F55A4.8
7452	2723	2724	F33G12.7	0.000362434	0.00281312	-0.525307571	0.14730890900000002	5.838334499	0.060804989000000004	0.002775852	0.023409782999999997	0.02977402	0.02977402	WBGene00044666	F33G12.7
4068	5048	5049	C49C8.4	0.011189651	0.046857355999999996	-0.524546593	0.206781457	5.181623622	0.08607838400000001	0.0052249409999999994	0.058912915	0.046792462	0.058912915	WBGene00016768	cyp-33E1
467	615	616	B0432.4.1	6.89e-10	2.37e-08	-0.52349698	0.084866295	7.607287635	0.051458557	0.0014259989999999998	0.001644914	0.009377433000000001	0.009377433000000001	WBGene00015186	misc-1
5059	2424	2425	F01G12.2b	0.000163611	0.0014264820000000002	-0.523304805	0.138828059	6.138017327000001	0.088545642	0.00514771	0.007519098	0.023762135	0.023762135	WBGene00006353	sur-7
8362	4175	4176	F44A6.4	0.004436557	0.022462193	-0.522661115	0.183690921	5.235393869	0.071548453	0.005364698	0.034137205	0.045248834	0.045248834	WBGene00009676	F44A6.4
18717	1735	1736	Y55F3AR.3a	1.28e-05	0.00015545	-0.522481481	0.119722091	9.056549469	0.101085804	0.000537157	0.020962911	0.006954713	0.020962911	WBGene00021934	cct-8
15540	5148	5149	W02A11.5	0.012188283999999999	0.050038230999999996	-0.5221959039999999	0.208324583	4.8410677369999995	0.08585036800000001	0.007470841999999999	0.004075344	0.057627856	0.057627856	WBGene00012195	bath-34
7122	349	350	F29B9.11.2	2.77e-13	1.6699999999999998e-11	-0.52141791	0.07137603599999999	8.342187552	0.051329252	0.000274326	0.0038201629999999997	0.007367482	0.007367482	WBGene00017925	F29B9.11
13470	2139	2140	T04C12.6.3	6.48e-05	0.000640386	-0.5202639720000001	0.130243417	8.809910452999999	0.087084953	0.001941268	0.023503753999999998	0.006952398	0.023503753999999998	WBGene00000063	act-1
19640	5807	5808	Y73F8A.25a	0.020707963	0.075383688	-0.519589289	0.22461276	7.332170173	0.115750935	0.052044402000000003	0.023631936	0.010695602	0.023631936	WBGene00013530	ntl-11
19489	516	517	Y71H2AM.13	6.32e-11	2.58e-09	-0.5189833939999999	0.079403742	7.703084629	0.104999121	0.00046030400000000003	0.004062289	0.008997126999999999	0.008997126999999999	WBGene00022178	Y71H2AM.13
1202	3735	3736	C06B8.8.4	0.002492635	0.01410647	-0.518646636	0.171496853	5.722429177	0.051429425	0.011665307	0.005252572	0.032451448	0.032451448	WBGene00004452	rpl-38
13855	6274	6275	T07F12.4	0.02893733	0.097506685	-0.517970196	0.237129008	4.462060106	0.06440383	0.010931258000000001	0.021233062999999996	0.073413992	0.073413992	WBGene00020324	T07F12.4
9342	5011	5012	F54C9.3	0.010838779	0.045723127	-0.515292879	0.202245835	7.28953777	0.095228293	0.0007262639999999999	0.060628802999999995	0.010934128000000001	0.060628802999999995	WBGene00010041	F54C9.3
5661	2884	2885	F11G11.2	0.000515954	0.003781217	-0.514685605	0.148224678	8.387150056	0.11389152699999999	0.000231583	0.032724249	0.007302537	0.032724249	WBGene00001755	gst-7
16856	3470	3471	Y32H12A.6	0.0016457079999999998	0.010024549	-0.514513249	0.16345784300000002	5.573262618999999	0.14053409	0.003933772	0.016428472	0.036143927	0.036143927	WBGene00021314	Y32H12A.6
9232	2229	2230	F53F8.3	9.13e-05	0.000865655	-0.514377327	0.131466426	7.062272075	0.11967783800000001	0.000930666	0.024994466	0.012503803999999999	0.024994466	WBGene00010000	F53F8.3
18971	2204	2205	Y59H11AR.6	8.58e-05	0.000822495	-0.513478267	0.130734029	6.153172517000001	0.080117396	0.0021418979999999997	0.017045073	0.023495182000000003	0.023495182000000003	WBGene00077437	Y59H11AR.6
2349	5210	5211	C24B5.4	0.013063598999999999	0.053003967	-0.513326911	0.206817303	5.078194033	0.14749822099999998	0.006653644	0.05750645099999999	0.049867289	0.05750645099999999	WBGene00016046	C24B5.4
3379	5652	5653	C37C3.2a.1	0.018284246	0.068385604	-0.513299206	0.21751708100000003	7.623826765	0.14660246300000002	0.061661547000000004	-0.025931371	0.009308974	0.009308974	WBGene00016496	C37C3.2
16530	3462	3463	Y116F11B.12b.3	0.001627429	0.009936107	-0.512769007	0.162734973	6.433480669	0.108397885	0.020509396000000003	0.017768539	0.019214611	0.019214611	WBGene00001629	gly-4
21141	1732	1733	cTel55X.1a	1.27e-05	0.000154642	-0.5124864179999999	0.117391014	6.52657146	0.05561128	0.002077196	0.018593778999999998	0.018041471	0.018593778999999998	WBGene00007068	cTel55X.1
19779	4084	4085	Y77E11A.1a.1	0.003983201	0.020616111	-0.511669108	0.177694408	6.997146055	0.044605953	0.034317914	-0.023571686	0.01304504	0.01304504	WBGene00022306	Y77E11A.1
9833	3378	3379	F56H11.4b.4	0.001405587	0.008792882	-0.511580704	0.16019429599999999	7.455068027	0.121365584	0.012105825	0.026387492999999998	0.010064051999999999	0.026387492999999998	WBGene00001239	elo-1
16988	3479	3480	Y37E11AR.5a	0.0016708670000000001	0.010143633	-0.5114117	0.16270189599999998	5.508922186	0.081824169	0.001898916	0.018016863	0.037808944	0.037808944	WBGene00021372	ugt-45
16989	3480	3481	Y37E11AR.5b	0.0016708670000000001	0.010143633	-0.5114117	0.16270189599999998	5.508922186	0.081824169	0.001898916	0.018016863	0.037808944	0.037808944	WBGene00021372	ugt-45
7315	5331	5332	F32B5.6c	0.01440959	0.057138403	-0.510871594	0.208784279	5.843746917000001	0.164126568	0.035732803	0.017395551000000002	0.02965351	0.02965351	WBGene00017979	F32B5.6
15305	4832	4833	T27F6.5d	0.0091535	0.040045564	-0.510802326	0.195989999	5.174636972	0.12654422699999998	0.010622538999999999	0.009214706	0.046995580999999995	0.046995580999999995	WBGene00004190	pars-2
16754	5752	5753	Y22F5A.1	0.019852925	0.072962	-0.510617963	0.219232523	4.704083335	0.10992178699999999	0.009356538000000001	0.042491657	0.06273781	0.06273781	WBGene00012494	nhr-232
8549	4065	4066	F45G2.9	0.003889766	0.02022659	-0.51050657	0.17683153	5.345266983999999	0.07896961799999999	0.004715566	0.00037007699999999996	0.042188519	0.042188519	WBGene00009735	F45G2.9
12672	1526	1527	R09A8.2	4.02e-06	5.56e-05	-0.509903789	0.110598331	6.609219822000001	0.074584338	0.0013050610000000002	0.006223146999999999	0.017042925	0.017042925	WBGene00011153	R09A8.2
2709	6124	6125	C28C12.9.2	0.026052292999999997	0.08993039	-0.5089037270000001	0.228676441	6.515351334	0.16368695800000002	0.060259252	0.003809929	0.01818012	0.01818012	WBGene00001566	acdh-13
18900	4471	4472	Y57G11C.51.2	0.006364354	0.030089791	-0.508860921	0.18650566	5.996050095	0.217455685	0.015843563	0.036332979	0.026438637999999997	0.036332979	WBGene00044258	Y57G11C.51
2104	3019	3020	C17G1.7	0.0006931289999999999	0.00485259	-0.508565605	0.149918401	5.8126492270000005	0.128659188	0.0033617359999999997	0.016348499	0.030351555	0.030351555	WBGene00007653	cysl-1
20489	1565	1566	ZK1321.3	4.79e-06	6.47e-05	-0.508541372	0.11118909099999999	6.7619148870000005	0.069209368	0.0011324269999999999	0.017412094	0.015321335	0.017412094	WBGene00000178	aqp-10
19867	561	562	Y82E9BR.3.2	1.55e-10	5.84e-09	-0.508397974	0.079435876	9.783778895	0.070537447	8.7e-05	0.009378042	0.007874613	0.009378042	WBGene00022336	Y82E9BR.3
10403	1152	1153	H13N06.4a	4.1299999999999995e-07	7.57e-06	-0.5070675720000001	0.10015293300000001	6.888666045	0.07496089	0.0010119719999999999	0.001690272	0.014033943	0.014033943	WBGene00010397	suox-1
10543	4176	4177	H28O16.1a	0.0044377570000000005	0.022462892	-0.506725906	0.178095835	9.950082455	0.108061633	0.002798635	0.044778555	0.008303969	0.044778555	WBGene00010419	H28O16.1
1979	5283	5284	C16A11.9	0.013865635	0.055470411	-0.505976774	0.205620962	4.899618714	0.059851702	0.00782004	0.018421728999999998	0.05559993	0.05559993	WBGene00045297	fbxc-43
10172	5045	5046	F59A7.8	0.011175856000000001	0.046827414000000005	-0.50495514	0.19902443	5.009889922	0.061395079000000005	0.007427553000000001	0.014293793999999999	0.051988532999999996	0.051988532999999996	WBGene00019095	F59A7.8
5550	2564	2565	F10F2.2	0.000245752	0.0020261	-0.504648157	0.137632071	7.24410283	0.09495350400000001	0.00069208	0.0277218	0.011207739	0.0277218	WBGene00008654	F10F2.2
12675	6333	6334	R09A8.3.3	0.029918579	0.09986872699999999	-0.503950899	0.232110651	6.920808105	0.152678074	0.031936256	0.048876775	0.013729761000000002	0.048876775	WBGene00006493	tag-147
6876	339	340	F26E4.6	2.1500000000000002e-13	1.33e-11	-0.503944493	0.068663026	8.953559845	0.049966677	0.000136334	0.002602874	0.006935581999999999	0.006935581999999999	WBGene00009161	F26E4.6
2355	4269	4270	C24F3.1a	0.005026757	0.024890099	-0.503431666	0.179456435	7.494736183	0.110749021	0.011438383	0.036868535	0.009875134	0.036868535	WBGene00007696	tram-1
8029	2902	2903	F40F9.7a	0.000538238	0.003920072	-0.5033471389999999	0.145435392	6.682944626	0.11788484	0.00549512	0.02623206	0.016190088000000002	0.02623206	WBGene00009584	drap-1
6975	838	839	F27D4.5	1.6399999999999998e-08	4.1299999999999995e-07	-0.503117636	0.089108163	7.993511292999999	0.06095971	0.000320073	0.011590323999999999	0.008074049	0.011590323999999999	WBGene00006518	tag-173
15279	892	893	T27E9.2	3.16e-08	7.48e-07	-0.502180529	0.090770178	7.887697349	0.050506369	0.000418423	0.011940415	0.008371513	0.011940415	WBGene00012094	T27E9.2
457	1848	1849	B0416.6	2.2100000000000002e-05	0.000252193	-0.501610264	0.11823070599999999	7.209084213	0.058839313	0.000785255	0.020182495	0.011432416	0.020182495	WBGene00001638	gly-13
11825	1290	1291	M01E11.4b	1.07e-06	1.74e-05	-0.501106881	0.102703559	7.265422347	0.059215199	0.0047452020000000004	0.007794115	0.01107683	0.01107683	WBGene00019713	pqn-52
1844	556	557	C14B9.10	1.4699999999999998e-10	5.579999999999999e-09	-0.500375809	0.07807900799999999	8.169816483	0.06391163700000001	0.000295987	0.008848511	0.007669885	0.008848511	WBGene00015755	C14B9.10
10605	4988	4989	H40L08.2c	0.010587181000000001	0.044867664	-0.500320639	0.195740754	5.99831524	0.081484529	0.006399457	0.051072207	0.026393465	0.051072207	WBGene00014793	H40L08.2
5303	4825	4826	F08F1.5	0.009119553	0.039956927	-0.499922087	0.191721765	5.107892797	0.158154019	0.006167158000000001	0.02437702	0.048968695	0.048968695	WBGene00000422	ced-8
12091	789	790	M142.5	9.66e-09	2.59e-07	-0.499059115	0.086997012	7.331983836	0.047305003	0.000656107	0.008398993	0.010696613	0.010696613	WBGene00010922	M142.5
16225	2143	2144	Y105E8A.16.2	6.61e-05	0.000651849	-0.49897131899999997	0.125058534	7.019594572000001	0.097801275	0.002536463	0.020922993	0.012853968	0.020922993	WBGene00004489	rps-20
10870	2829	2830	K03E6.7	0.000450074	0.003362515	-0.49811272700000003	0.141959578	6.275903003	0.11400618800000001	0.001918956	0.028309826	0.021467849	0.028309826	WBGene00019365	K03E6.7
5025	849	850	F01F1.12a.1	1.85e-08	4.6e-07	-0.496817238	0.08831634	7.792966379	0.068529565	0.003024409	0.004031712	0.008675255	0.008675255	WBGene00017166	aldo-2
8705	1395	1396	F47B10.1	1.97e-06	2.98e-05	-0.496670479	0.104419753	8.404516781	0.068265163	0.000229345	0.016125882	0.007278944	0.016125882	WBGene00009812	suca-1
1204	1408	1409	C06B8.8.6	2.11e-06	3.17e-05	-0.49666114200000006	0.104726625	9.404734608	0.049147058	0.00061458	0.015836918999999998	0.0072161759999999995	0.015836918999999998	WBGene00004452	rpl-38
4423	3573	3574	C54H2.5.1	0.001905137	0.011267221000000001	-0.49578699299999995	0.159692502	7.340702372999999	0.087653058	0.020878048	0.017374495	0.010649453	0.017374495	WBGene00004788	sft-4
19101	3693	3694	Y65B4BL.5c	0.0023386279999999997	0.013385383	-0.494938657	0.162622869	8.395581612	0.15347249599999999	0.017656647	0.022012649	0.007290979	0.022012649	WBGene00022037	acs-13
12529	4157	4158	R07B7.10	0.004349535	0.022116935	-0.494459735	0.173395319	5.412585282	0.083889226	0.004734367	0.021002833999999998	0.040364538	0.040364538	WBGene00011094	R07B7.10
17320	6248	6249	Y39E4B.12c.1	0.02858447	0.096713306	-0.494070049	0.225688274	6.498006346	0.09818083699999999	0.043400377999999996	0.033002418	0.018395781	0.033002418	WBGene00001630	gly-5
21089	4054	4055	ZK909.2a	0.003820243	0.019918965	-0.493745127	0.170690404	5.701666525	0.08956643800000001	0.010753097	0.001900754	0.032949724	0.032949724	WBGene00002189	kin-1
3681	2748	2749	C44B7.10.2	0.00038025099999999996	0.0029245720000000003	-0.493027903	0.138747279	9.038386277999999	0.062339287	0.003276631	0.02559958	0.0069494430000000005	0.02559958	WBGene00016630	C44B7.10
4083	4468	4469	C49F8.2	0.006355473	0.03006797	-0.491397495	0.18007463699999998	5.297707334	0.077500406	0.0051411009999999995	0.017102798	0.043499210999999996	0.043499210999999996	WBGene00008214	gem-1
18777	1572	1573	Y56A3A.32b	5.06e-06	6.8e-05	-0.49078378799999994	0.107573423	7.078962372	0.058944355	0.004986499	0.003536417	0.012371563	0.012371563	WBGene00006937	wah-1
4875	5863	5864	E01G4.7	0.021564125	0.077737474	-0.488877742	0.212744331	4.781826117	0.110060696	0.008120071	0.017336066	0.059770155	0.059770155	WBGene00045410	E01G4.7
1942	6065	6066	C15F1.8	0.025120222	0.08755634300000001	-0.487553206	0.217701521	4.780464595	0.041486196	0.011270385	-0.001024173	0.059820543	0.059820543	WBGene00015797	C15F1.8
13656	388	389	T05G5.7b.2	2.4300000000000003e-12	1.32e-10	-0.486624548	0.069447494	8.871284377	0.077261564	0.00029542	0.005283336	0.006939012	0.006939012	WBGene00011501	rmd-1
18774	4858	4859	Y56A3A.30	0.009420763	0.040992632	-0.486036719	0.18719673899999997	5.175991869	0.09025113900000001	0.005607786	0.011791998	0.046956143	0.046956143	WBGene00013242	Y56A3A.30
12416	534	535	R05F9.6	8.2e-11	3.24e-09	-0.485185274	0.07467872	9.150497781	0.054864446	0.00010881299999999999	0.008256554000000001	0.006995011999999999	0.008256554000000001	WBGene00019890	R05F9.6
8072	5819	5820	F41C3.3.2	0.020911423000000002	0.07596739	-0.484720693	0.209873964	7.959847309	0.091680266	0.00034223300000000006	0.065728388	0.008163974000000001	0.065728388	WBGene00018269	acs-11
11053	5357	5358	K06B9.2	0.014737908999999999	0.058145849000000006	-0.484050796	0.198482653	5.266293792	0.05149226	0.014716713999999999	0.007968923000000001	0.044376332000000004	0.044376332000000004	WBGene00019439	K06B9.2
13305	5433	5434	T01H8.2	0.015579744	0.06062626	-0.483923613	0.20008299100000002	4.955315173	0.11074361699999999	0.006305314	0.037870953	0.053744491	0.053744491	WBGene00011353	T01H8.2
1174	4335	4336	C06A6.4b.2	0.0054275040000000005	0.02646534	-0.483428518	0.173863797	7.615847088	0.08042149	0.036001074	-0.013608449	0.009341855999999999	0.009341855999999999	WBGene00015509	C06A6.4
4783	5950	5951	D2089.4a	0.022918566	0.08142618900000001	-0.482800338	0.212239576	4.952018476	0.08796144800000001	0.013715996000000001	0.02245673	0.053852461	0.053852461	WBGene00004207	ptb-1
19540	4963	4964	Y73B3A.18b	0.010358223	0.044118433	-0.48192453700000004	0.187984803	5.598056535	0.115817441	0.017494423999999998	0.016250455	0.035513006	0.035513006	WBGene00022219	Y73B3A.18
11161	3865	3866	K07D4.7b	0.002999317	0.016403143999999998	-0.48181236299999997	0.162346207	5.744714535	0.055687234	0.007611705999999999	0.005297997	0.03192273	0.03192273	WBGene00019487	ephx-1
13916	4011	4012	T08B2.5d	0.003604965	0.019000884	-0.480348741	0.165022528	5.695806855	0.086744078	0.007757332	0.028403177999999998	0.03309132	0.03309132	WBGene00020346	T08B2.5
18818	4405	4406	Y57A10A.6	0.005888177	0.0282555	-0.479936701	0.17427247399999998	5.4184344620000005	0.069273961	0.00534874	0.011199021000000002	0.040207602	0.040207602	WBGene00013251	Y57A10A.6
1899	4554	4555	C14H10.3a	0.00698297	0.03241294	-0.479917317	0.177901645	6.233272304	0.07281496400000001	0.015992057	0.031481435	0.022144892000000003	0.031481435	WBGene00007593	C14H10.3
6084	3858	3859	F17A9.4	0.002960385	0.016219948	-0.479261146	0.161268471	5.718948809	0.11575001800000001	0.0033151229999999997	0.035696157	0.032534594	0.035696157	WBGene00017536	F17A9.4
18810	3656	3657	Y57A10A.3	0.0021811210000000003	0.012610186	-0.477800359	0.155920063	5.705899425	0.05601526	0.0036188970000000003	0.012098508999999999	0.032847702	0.032847702	WBGene00013248	Y57A10A.3
12579	4407	4408	R07E4.6c	0.005914789	0.028370324	-0.47744095700000005	0.17345920899999998	6.905527615	0.09682101800000001	0.008596053000000001	0.036536093	0.013873213999999998	0.036536093	WBGene00002190	kin-2
19372	1455	1456	Y71F9AL.13b.5	2.88e-06	4.18e-05	-0.47716267	0.10197362800000001	8.844165318	0.074359532	0.002141512	0.013456418999999999	0.006943784000000001	0.013456418999999999	WBGene00004412	rpl-1
19368	1454	1455	Y71F9AL.13a.2	2.88e-06	4.18e-05	-0.47716267	0.10197362800000001	8.844165318	0.074359532	0.002141512	0.013456418999999999	0.006943784000000001	0.013456418999999999	WBGene00004412	rpl-1
1497	4981	4982	C09B8.1	0.010478074	0.044467667999999995	-0.476645919	0.186216023	5.198199572	0.062732709	0.005701638	0.017830008999999997	0.046312973	0.046312973	WBGene00002146	ipp-5
18788	1641	1642	Y57A10A.1	7.6e-06	9.779999999999999e-05	-0.476397587	0.10642694800000001	6.720308267999999	0.063806268	0.0012170360000000001	0.0031942240000000003	0.015773007	0.015773007	WBGene00013246	Y57A10A.1
13481	3864	3865	T04C9.4a.2	0.002996903	0.016394186	-0.475801941	0.160307636	5.6909026439999995	0.166080489	0.005337654	0.029543137999999997	0.033210153	0.033210153	WBGene00003375	mlp-1
5000	6225	6226	F01D4.4.1	0.028050142	0.095255906	-0.475472416	0.21645989	6.185649045	0.09052192	0.030970788	0.039311538	0.022935405	0.039311538	WBGene00001189	egl-21
19886	5854	5855	Y87G2A.4	0.021412116000000002	0.077321325	-0.475137682	0.206524336	4.900800502	0.142100096	0.008418607	0.034050792	0.055559845	0.055559845	WBGene00000089	aex-6
12669	4240	4241	R09A8.1a	0.004877472	0.024316056000000003	-0.475002459	0.16873878	5.835243359	0.057808124	0.012866131000000001	0.002493406	0.029843032999999998	0.029843032999999998	WBGene00011152	R09A8.1
19598	1443	1444	Y73B6BL.6b.1	2.62e-06	3.84e-05	-0.474717034	0.10103703800000001	9.587528393	0.047456914	0.0007550580000000001	0.014557666	0.0074816169999999994	0.014557666	WBGene00022235	sqd-1
9209	2090	2091	F53F10.2a.1	5.8299999999999994e-05	0.000589903	-0.47450914299999997	0.118053973	8.622683147	0.050829936	0.000555862	0.020349249	0.007050966	0.020349249	WBGene00018764	F53F10.2
5392	3447	3448	F09C3.1	0.001569154	0.009616413	-0.474069289	0.14994692699999998	6.319837529	0.126031901	0.0018960370000000002	0.031830084	0.020800278999999998	0.031830084	WBGene00003980	pes-7
3654	4072	4073	C43G2.1a	0.003933464	0.020418665	-0.473819602	0.164323907	6.6445212510000005	0.099939659	0.023873726	0.014854258	0.016629794	0.016629794	WBGene00016610	paqr-1
16234	5215	5216	Y105E8A.20b	0.013120737	0.053184765	-0.473751465	0.190992215	6.269537617	0.09565928300000001	0.033149931	0.017194519	0.021567107999999998	0.021567107999999998	WBGene00013678	Y105E8A.20
16494	3213	3214	Y116A8C.27b.1	0.0010524310000000002	0.006923316	-0.47369057	0.144588802	6.901026325	0.08921574	0.01744301	0.00011786799999999999	0.013915872	0.013915872	WBGene00013804	Y116A8C.27
19106	1207	1208	Y65B4BR.3	6.45e-07	1.13e-05	-0.472740108	0.09498073	7.157826354	0.067524522	0.000807654	0.012724355	0.011782825	0.012724355	WBGene00004235	ptr-21
6222	3289	3290	F19B6.1d	0.001201571	0.0077209340000000005	-0.472728386	0.145971087	7.671006257	0.094186075	0.022841202999999997	-0.0037518070000000002	0.009120134	0.009120134	WBGene00008948	F19B6.1
10892	4716	4717	K04A8.1.1	0.008117185	0.036387138	-0.47236149899999996	0.17844111399999998	5.655049992	0.129690954	0.007619675	0.040142172000000004	0.03408769	0.040142172000000004	WBGene00019373	K04A8.1
2293	729	730	C23H3.4b.1	4.23e-09	1.2199999999999998e-07	-0.47149104399999997	0.080255539	7.611957822999999	0.036724354	0.000303445	0.002824374	0.009357981999999999	0.009357981999999999	WBGene00016020	sptl-1
2291	728	729	C23H3.4a.1	4.23e-09	1.2199999999999998e-07	-0.47149104399999997	0.080255539	7.611957822999999	0.036724354	0.000303445	0.002824374	0.009357981999999999	0.009357981999999999	WBGene00016020	sptl-1
8415	491	492	F44E5.1.1	3.33e-11	1.4300000000000002e-09	-0.470509293	0.070953033	8.471287164	0.055102244	0.00035565699999999995	0.005929258000000001	0.007195841999999999	0.007195841999999999	WBGene00009688	F44E5.1
19282	1895	1896	Y69A2AR.7a	2.58e-05	0.000288137	-0.47008504	0.111729572	7.101221605	0.06603819	0.005541565	0.01318368	0.012199338	0.01318368	WBGene00022078	epg-9
9808	1199	1200	F56F3.1	5.74e-07	1.01e-05	-0.469682361	0.093938583	10.01718403	0.060949705	4.94e-05	0.013187243000000001	0.008504469	0.013187243000000001	WBGene00004132	ifet-1
4520	3845	3846	C56G2.5	0.002898402	0.015929536	-0.468824037	0.157412638	5.68099254	0.07125133	0.0037169309999999997	0.007108532	0.033451177	0.033451177	WBGene00016980	C56G2.5
812	3388	3389	C02C6.3a	0.001417498	0.008843361999999999	-0.46827453799999996	0.146745569	5.927509224	0.073104723	0.0044587970000000005	0.012975806999999999	0.027842596	0.027842596	WBGene00007261	lron-3
8452	2932	2933	F44G4.3	0.000591509	0.004263986	-0.468234869	0.136293939	6.051197832000001	0.052874645	0.002502625	0.017711896	0.025361432000000003	0.025361432000000003	WBGene00009713	F44G4.3
9726	2798	2799	F56C11.1	0.00042589699999999995	0.0032171290000000004	-0.46680022600000004	0.132482207	6.126895309	0.068253948	0.0021938220000000002	0.024133481000000002	0.023960363999999998	0.024133481000000002	WBGene00000253	bli-3
6159	3604	3605	F18A11.3	0.00197329	0.011573166999999999	-0.466671555	0.150820263	5.806129203999999	0.06668568	0.003176273	0.030943855	0.030499625	0.030943855	WBGene00008930	F18A11.3
17039	3688	3689	Y37H2A.12b	0.002326086	0.013335188000000001	-0.46622626	0.153107414	5.950057687999999	0.052122172	0.007789966	0.0116361	0.027372854	0.027372854	WBGene00044758	Y37H2A.12
13005	2190	2191	R13F6.10	8.09e-05	0.000780687	-0.465844191	0.118183101	8.498447072000001	0.057454568	0.000235867	0.020715001	0.007165449	0.020715001	WBGene00020068	cra-1
5480	1517	1518	F10B5.1.2	3.81e-06	5.31e-05	-0.46416939100000004	0.100441494	9.927961717999999	0.047274958	0.001251683	0.013881058	0.008241413000000001	0.013881058	WBGene00004421	rpl-10
16084	2119	2120	W09G3.7a	6.159999999999999e-05	0.000614582	-0.464160555	0.11585173800000001	6.526907466	0.050880234	0.002095108	0.003444214	0.018037328999999998	0.018037328999999998	WBGene00012370	W09G3.7
4739	1392	1393	D2030.5	1.96e-06	2.97e-05	-0.46406609600000004	0.09753443	7.49013198	0.065750762	0.0005894219999999999	0.013680026000000001	0.009896695	0.013680026000000001	WBGene00008415	mce-1
19887	2533	2534	Y87G2A.5	0.000222158	0.001853628	-0.463848792	0.125622989	8.994752962	0.061207435	0.000122502	0.023549201000000002	0.006940105	0.023549201000000002	WBGene00006936	vars-2
8359	3543	3544	F44A6.1b	0.0018129429999999998	0.010815762	-0.46349458600000004	0.148590305	6.436387484	0.071700295	0.013941917	-0.001327131	0.019176701	0.019176701	WBGene00009674	nucb-1
18819	3733	3734	Y57A10A.7	0.002472733	0.014001336000000001	-0.46343515	0.153117761	5.74829151	0.07582317200000001	0.003329108	0.010067263	0.031838465	0.031838465	WBGene00013252	Y57A10A.7
14343	4228	4229	T14D7.1	0.00474479	0.023721707999999998	-0.462754314	0.163872495	6.541450558999999	0.073515101	0.001557244	0.038724048	0.017858685	0.038724048	WBGene00011767	T14D7.1
9389	5380	5381	F54D5.8	0.014953698999999999	0.058762848	-0.461573974	0.18967506399999998	9.052374161	0.076651601	0.000103186	0.053861757999999996	0.00695343	0.053861757999999996	WBGene00001031	dnj-13
19270	1857	1858	Y69A2AR.3	2.27e-05	0.00025843	-0.46155679	0.108949491	7.406047	0.072373673	0.000624599	0.017180389	0.010307485	0.017180389	WBGene00022075	Y69A2AR.3
17592	3503	3504	Y43F11A.6	0.001703755	0.010280389000000001	-0.46025872700000003	0.146694414	5.847086349	0.058744288	0.002699514	0.01580652	0.029579362999999997	0.029579362999999997	WBGene00014576	Y43F11A.6
20825	783	784	ZK632.9.2	8.759999999999999e-09	2.3600000000000002e-07	-0.460198189	0.079991689	8.772128065	0.063037682	0.000262326	0.009335679	0.0069652559999999995	0.009335679	WBGene00014016	ZK632.9
3618	2248	2249	C42D8.3	9.940000000000002e-05	0.0009344310000000001	-0.459533795	0.118069526	6.530622331	0.05779095099999999	0.001463353	0.019447267	0.017991583000000002	0.019447267	WBGene00006862	pnk-4
11844	2160	2161	M01F1.2.2	7.11e-05	0.0006958110000000001	-0.45887653899999997	0.115512875	8.195607939	0.056284297999999996	0.0012418989999999999	0.018772937	0.007619081999999999	0.018772937	WBGene00004428	rpl-16
15406	4440	4441	T28F3.1a	0.006157683000000001	0.029315897	-0.45721890600000004	0.166913026	6.709432218	0.074012959	0.025896621	0.002898651	0.015893316	0.015893316	WBGene00012128	nra-1
85	5917	5918	B0035.12.2	0.022305556	0.07969016	-0.455854659	0.199487928	7.741089685	0.11961489999999998	0.029879574	0.029813576	0.008856963	0.029813576	WBGene00007111	B0035.12
16496	2669	2670	Y116A8C.28c	0.00031831599999999997	0.0025206539999999998	-0.455782721	0.126609139	6.344462364	0.08574046199999999	0.003605345	-0.0006758280000000001	0.020439466	0.020439466	WBGene00013805	bca-2
7237	1489	1490	F31D4.9	3.21e-06	4.5600000000000004e-05	-0.455550337	0.097825731	7.405008175	0.047391105999999995	0.000653446	0.013701363999999999	0.010312764	0.013701363999999999	WBGene00009294	F31D4.9
7047	1998	1999	F28C6.7a.3	3.86e-05	0.000408185	-0.455504065	0.11067344300000001	6.7048883329999995	0.058663600999999996	0.002429068	0.00967684	0.015943849	0.015943849	WBGene00004440	rpl-26
1665	2895	2896	C10E2.6	0.0005250459999999999	0.0038332320000000002	-0.455299715	0.131299504	7.354043646	0.11945890199999999	0.000635105	0.025224233999999998	0.010577991	0.025224233999999998	WBGene00015676	mct-6
12777	601	602	R10E11.8.2	4.63e-10	1.62e-08	-0.453716691	0.072812406	8.633769832	0.039509984	0.000909792	0.0015609379999999998	0.007042678	0.007042678	WBGene00006910	vha-1
17804	5797	5798	Y46H3C.7	0.020627241	0.075230647	-0.45316107899999997	0.19577203	5.364248778	0.131109854	0.006017766999999999	0.051472264000000004	0.041670724	0.051472264000000004	WBGene00021607	Y46H3C.7
12202	1381	1382	MTCE.23	1.87e-06	2.8600000000000004e-05	-0.451608441	0.09473086800000001	10.799374400000001	0.052354854000000006	2.3e-05	0.013437941	0.012327908	0.013437941	WBGene00010962	ctc-3
3394	2020	2021	C37E2.1.1	4.270000000000001e-05	0.000446968	-0.451506636	0.110332664	7.252375463	0.059472395	0.007103531999999999	0.001032842	0.011156413	0.011156413	WBGene00007993	idhb-1
10794	1959	1960	K02F2.2.2	3.229999999999999e-05	0.000348331	-0.44954207700000004	0.10814939800000001	8.329847635	0.117650508	0.0043458659999999994	0.013198571999999999	0.00738629	0.013198571999999999	WBGene00019322	ahcy-1
18243	2783	2784	Y51A2D.17	0.000412985	0.0031363990000000002	-0.44832901700000005	0.126946259	6.2210605260000005	0.04978249	0.00182887	0.004465442	0.022344159	0.022344159	WBGene00003660	nhr-70
1368	985	986	C07G2.3a.2	8.74e-08	1.87e-06	-0.44830436799999995	0.08377652	9.377748347	0.08345516	0.001420107	0.009107651	0.007184726	0.009107651	WBGene00000380	cct-5
213	4009	4010	B0250.7c	0.00359963	0.018979298000000002	-0.448010309	0.153888282	5.9061106720000005	0.049359275	0.007226982	0.019786259	0.028295422999999997	0.028295422999999997	WBGene00007124	B0250.7
19937	765	766	Y94H6A.8.1	6.959999999999999e-09	1.92e-07	-0.44727790000000006	0.077224831	7.831327272	0.039130614	0.000397585	0.0041073279999999995	0.008547927	0.008547927	WBGene00022380	Y94H6A.8
20405	4036	4037	ZK121.1b	0.003720385	0.019484789	-0.446476799	0.153907333	5.882467274	0.047747007	0.006727564	0.010905327	0.028803637000000003	0.028803637000000003	WBGene00022663	glrx-21
16502	2083	2084	Y116A8C.30a	5.59e-05	0.0005672569999999999	-0.446440182	0.110794926	6.7602111670000005	0.05554566	0.003073715	0.009507373000000001	0.015339559	0.015339559	WBGene00013807	Y116A8C.30
2621	5765	5766	C27A7.6a	0.020224425	0.074159734	-0.445973183	0.19205117300000002	6.83309389	0.037265959	0.040744025	-0.027298472999999997	0.014581455	0.014581455	WBGene00007757	C27A7.6
16053	1050	1051	W09C5.7a	1.59e-07	3.2e-06	-0.445778437	0.085039679	7.842229743	0.056471745999999996	0.0006745739999999999	0.010173046	0.00851282	0.010173046	WBGene00012353	W09C5.7
5943	3819	3820	F15A4.10	0.002811514	0.015560295	-0.44479979700000005	0.148880577	5.8353909779999995	0.13955009699999998	0.00328161	0.029966529	0.029839734	0.029966529	WBGene00008844	F15A4.10
16270	2995	2996	Y105E8B.5	0.0006656110000000001	0.004697270999999999	-0.444457758	0.130593597	7.215175584	0.058004045	0.000793932	0.024788098999999997	0.011392473	0.024788098999999997	WBGene00013690	Y105E8B.5
20671	1080	1081	ZK484.1b.5	2.0899999999999998e-07	4.09e-06	-0.444400211	0.085611605	7.573252234	0.069776109	0.001389746	0.009604274	0.009522046999999999	0.009604274	WBGene00022748	ZK484.1
10566	6265	6266	H34C03.2b	0.028816671000000002	0.097234421	-0.44390690200000005	0.20306947	6.729861466	0.097652725	0.009873251	0.051982562999999996	0.015668088	0.051982562999999996	WBGene00019259	H34C03.2
11040	2219	2220	K06A5.6.1	8.87e-05	0.0008448510000000001	-0.443817134	0.113231206	7.151625056	0.06999831	0.0074050109999999995	0.006270088	0.011826948	0.011826948	WBGene00019433	acdh-3
19928	5886	5887	Y94H6A.12a	0.021910761	0.078691901	-0.443284241	0.193412475	5.151024525	0.061228488	0.008425889	0.02441543	0.04768669	0.04768669	WBGene00050885	Y94H6A.12
17825	3064	3065	Y47D3A.22	0.0007765539999999999	0.005356832	-0.44238434200000004	0.131622084	6.139132552	0.077446178	0.002244193	0.021793498999999997	0.023742367	0.023742367	WBGene00012933	mib-1
3750	3935	3936	C44H4.5	0.003285401	0.017648182	-0.441759698	0.150274216	5.779589812	0.057607499000000006	0.002765144	0.002413298	0.031108366000000002	0.031108366000000002	WBGene00006524	tap-1
17152	1734	1735	Y38F2AR.2	1.28e-05	0.000155382	-0.44036725200000004	0.100901215	8.787243618	0.05343414900000001	0.000142628	0.015128955	0.006959688	0.015128955	WBGene00021420	trap-3
17882	1014	1015	Y47G6A.22	1.15e-07	2.39e-06	-0.439426979	0.082882733	7.540610445	0.065068865	0.000638812	0.0052651619999999994	0.009665509000000001	0.009665509000000001	WBGene00021647	Y47G6A.22
11407	2452	2453	K08H2.3	0.000178525	0.001538747	-0.438847589	0.11710052900000001	6.4522702270000005	0.100945896	0.001596925	0.008617231	0.018971876000000002	0.018971876000000002	WBGene00010690	K08H2.3
7219	3672	3673	F31B9.3	0.002286652	0.013158248	-0.43834403899999996	0.143708463	5.921107482	0.093468744	0.003000832	0.016985779	0.027977352	0.027977352	WBGene00009280	F31B9.3
19966	1667	1668	Y97E10AL.3	8.77e-06	0.000111178	-0.436778581	0.098253051	7.269641707000001	0.046295108	0.000727278	0.013753215	0.01105145	0.013753215	WBGene00022394	Y97E10AL.3
7920	5265	5266	F39G3.1	0.013641633	0.054767935	-0.43675006299999997	0.177068203	5.3498348380000005	0.047817789000000006	0.004966072	0.0051145109999999995	0.04206365	0.04206365	WBGene00018206	ugt-61
12569	4750	4751	R07E3.5a	0.008384525	0.037312988	-0.435685658	0.165271591	6.535437063	0.12559399400000001	0.023039639	0.009394233	0.017932409	0.017932409	WBGene00011106	acl-5
9780	2202	2203	F56D5.4	8.540000000000002e-05	0.0008200010000000001	-0.434063284	0.11048556300000001	6.63132714	0.07644419599999999	0.001527384	0.015922322	0.016783206000000002	0.016783206000000002	WBGene00014772	F56D5.4
13517	1291	1292	T04G9.3	1.08e-06	1.76e-05	-0.433915956	0.088975795	7.286865595	0.079118365	0.0007151169999999999	0.011159921000000001	0.010949658999999999	0.011159921000000001	WBGene00002071	ile-2
5952	2297	2298	F15B10.1a	0.000115852	0.001065448	-0.433426835	0.112439941	7.509094265	0.046793685	0.002698452	0.016265659	0.00980851	0.016265659	WBGene00017480	nstp-2
4900	1759	1760	E02H1.2	1.4400000000000001e-05	0.000172689	-0.43296833700000004	0.09980708699999999	6.945769829	0.040767024	0.00092418	0.014018002	0.013499974	0.014018002	WBGene00008456	E02H1.2
19254	754	755	Y69A2AR.18c	6.13e-09	1.72e-07	-0.431859644	0.074290763	8.776193898999999	0.059907749	0.001314974	0.004964612	0.006963703000000001	0.006963703000000001	WBGene00022089	Y69A2AR.18
10793	2311	2312	K02F2.2.1	0.00011955200000000001	0.0010932939999999999	-0.43158130899999997	0.112185229	10.43113225	0.052936187999999995	9.549999999999999e-05	0.018782779	0.010144088	0.018782779	WBGene00019322	ahcy-1
18946	4439	4440	Y59A8B.23a.1	0.0061527000000000005	0.02929877	-0.430704019	0.157218186	7.225436661	0.056407875999999996	0.008949947	0.02812639	0.011326009	0.02812639	WBGene00013355	gck-3
6747	669	670	F25G6.9	1.6899999999999997e-09	5.34e-08	-0.43040053899999997	0.07143635599999999	8.379721166	0.04026087	0.000242019	0.00741271	0.007312882	0.00741271	WBGene00017800	F25G6.9
1852	2319	2320	C14B9.7.2	0.00012392799999999998	0.0011294039999999999	-0.43022258	0.11208902400000001	6.82946314	0.065623074	0.002467025	0.016378899	0.014618161000000001	0.016378899	WBGene00004433	rpl-21
10688	841	842	K01D12.6	1.6799999999999998e-08	4.2200000000000005e-07	-0.42975657700000003	0.076167835	7.906057968	0.031586726	0.000385541	0.0036774840000000004	0.008316768	0.008316768	WBGene00010465	K01D12.6
6597	1007	1008	F23C8.5a.1	1.08e-07	2.27e-06	-0.42888473899999996	0.080735423	8.256451265	0.044453159000000006	0.002270224	0.005461663	0.007507088	0.007507088	WBGene00017734	F23C8.5
13468	1181	1182	T04C12.5.2	5.24e-07	9.36e-06	-0.428570833	0.085415522	10.57550826	0.059318552999999996	3.72e-05	0.005272491	0.010906541	0.010906541	WBGene00000064	act-2
2428	5803	5804	C25A11.4b	0.020702643	0.075383688	-0.428359321	0.18516729199999998	6.320422017	0.131246607	0.005976276	0.045454113	0.020791603999999998	0.045454113	WBGene00000100	ajm-1
8416	6081	6082	F44E5.1.2	0.025315302999999997	0.088004186	-0.42736657299999997	0.19108234600000001	6.287720846	0.076398428	0.012307216000000001	0.042461478	0.021285272999999997	0.042461478	WBGene00009688	F44E5.1
13274	3287	3288	T01G5.7	0.001195689	0.0076887	-0.427296491	0.131885436	6.133739491	0.062992819	0.002252505	0.012918063	0.023838147	0.023838147	WBGene00011342	T01G5.7
8711	2317	2318	F47B7.1	0.000123136	0.001123155	-0.427226345	0.11126276	6.598711551	0.113062916	0.0014015820000000002	0.013099028	0.017167521	0.017167521	WBGene00018532	F47B7.1
12618	5415	5416	R08B4.3	0.015403967	0.060134060999999996	-0.426560806	0.176065483	5.370527556	0.11294327400000001	0.004998508	0.024387555	0.041500074	0.041500074	WBGene00011139	R08B4.3
3139	3279	3280	C34D10.1	0.001182942	0.007622961	-0.42531169399999996	0.13114916199999999	6.137402831	0.048611314	0.002027118	0.0074883630000000005	0.023773036	0.023773036	WBGene00016406	C34D10.1
20483	4581	4582	ZK1320.6	0.007118514	0.032847755	-0.42351359999999993	0.157366959	5.677391264	0.088542206	0.0036074809999999996	0.010130238	0.033539058	0.033539058	WBGene00000180	arc-1
11758	905	906	K12H4.5	4.0199999999999996e-08	9.39e-07	-0.423203861	0.07708954400000001	7.844743815	0.04056415	0.000409405	0.007218112	0.008504791	0.008504791	WBGene00019680	K12H4.5
862	1513	1514	C03A3.2	3.69e-06	5.16e-05	-0.422485779	0.09128994300000001	7.167537124	0.058916027999999995	0.000786299	0.003581843	0.011714481	0.011714481	WBGene00007267	C03A3.2
4570	6275	6276	D1009.1b	0.028960116	0.09755154199999999	-0.42229078200000003	0.19335401600000002	5.244942063	0.155939635	0.008879632	0.047199032	0.044978150999999994	0.047199032	WBGene00017012	acs-22
17114	3355	3356	Y38E10A.24.1	0.001341119	0.008449129	-0.42212673700000003	0.131625341	6.805240071	0.069232402	0.011121918	0.006500045	0.014865927	0.014865927	WBGene00012602	Y38E10A.24
14886	2971	2972	T23D8.6	0.00063982	0.004551724	-0.42197954600000004	0.12359735699999999	6.338162991	0.051015189	0.00187473	0.02103973	0.020530856	0.02103973	WBGene00001942	his-68
6935	5771	5772	F26H11.4	0.020321014	0.074410667	-0.42190110399999997	0.18182513399999997	5.256340413999999	0.070315692	0.00493428	0.012081095	0.044656289	0.044656289	WBGene00009182	F26H11.4
18544	780	781	Y54F10AM.5	8.409999999999999e-09	2.28e-07	-0.421491073	0.073175675	8.140580596	0.031123982	0.0003021	0.004899843	0.007729919	0.007729919	WBGene00021849	Y54F10AM.5
5065	1823	1824	F01G4.2a	1.9e-05	0.000220393	-0.420863463	0.098423088	8.334792462000001	0.08853779699999999	0.001830609	0.012700046999999999	0.007378701999999999	0.012700046999999999	WBGene00000181	ard-1
494	5208	5209	B0464.3.2	0.013048466000000002	0.052962895999999995	-0.42055840299999997	0.16941306399999997	5.570687743	0.06442147299999999	0.006841373	0.022156653	0.036209806000000004	0.036209806000000004	WBGene00007185	nlp-36
7365	2042	2043	F32D8.6	4.7799999999999996e-05	0.000494718	-0.42031899	0.103371165	8.345123579	0.043020168	0.00023560400000000002	0.015792792	0.00736307	0.015792792	WBGene00001303	emo-1
7531	5463	5464	F35C8.7a.1	0.015927226000000003	0.061619277	-0.42018590100000003	0.17430912699999998	6.891591587000001	0.15176483300000002	0.031569634	-0.005038501	0.014005874	0.014005874	WBGene00018037	chtl-1
3682	4132	4133	C44B7.11	0.004211693	0.021545566000000002	-0.41939550299999995	0.146546725	6.3948135210000006	0.065472753	0.0019144639999999998	0.03029945	0.019731418	0.03029945	WBGene00016631	C44B7.11
17953	2145	2146	Y48A6C.3	6.659999999999999e-05	0.000656152	-0.418178314	0.104856003	6.817476138	0.051375881	0.001752025	0.010180612	0.014740147	0.014740147	WBGene00012976	sup-35
493	2048	2049	B0464.3.1	4.85e-05	0.000500459	-0.417205786	0.102690766	6.837728996	0.037275541	0.00128333	0.0091078	0.01453476	0.01453476	WBGene00007185	nlp-36
9492	3973	3974	F55A12.2c	0.0034581729999999997	0.018393998	-0.41691629399999997	0.142595321	6.053140926	0.052678934000000004	0.005175798	0.004859041	0.025324341	0.025324341	WBGene00018863	F55A12.2
14059	1432	1433	T10B5.5a	2.43e-06	3.5799999999999996e-05	-0.415494971	0.088137572	9.436147314	0.06497460599999999	8.209999999999999e-05	0.01157026	0.007255243000000001	0.01157026	WBGene00020391	cct-7
19861	3797	3798	Y82E9BR.19	0.002729108	0.015192608	-0.41517601600000004	0.138543971	6.97985231	0.058610442	0.000999732	0.027791916	0.013195446999999999	0.027791916	WBGene00022351	Y82E9BR.19
8463	5682	5683	F45C12.12	0.018695124	0.06955323	-0.41441407799999996	0.176229802	5.344676248	0.054496200999999994	0.004380734	0.018654035	0.04220468	0.04220468	WBGene00018443	btb-7
8233	5841	5842	F42G2.6	0.021229982	0.07683421900000001	-0.41440479799999996	0.17987339800000002	5.302629378	0.09960035800000001	0.005169028	0.016589971000000002	0.043362631	0.043362631	WBGene00018355	ceh-86
7592	1518	1519	F35G12.1a	3.82e-06	5.31e-05	-0.413851688	0.089554933	7.419333096	0.032756508999999996	0.001789721	0.002891105	0.010240408000000001	0.010240408000000001	WBGene00009439	mlcd-1
12362	704	705	R04F11.2.1	3.2299999999999994e-09	9.7e-08	-0.413758791	0.06990087099999999	8.656266968999999	0.038395237	0.000302381	0.004675355	0.0070268169999999994	0.0070268169999999994	WBGene00011015	R04F11.2
5471	6067	6068	F09G8.2	0.025176248	0.087710458	-0.413550798	0.18472912100000002	5.2246157360000005	0.0913548	0.00563169	0.01327312	0.045555582000000004	0.045555582000000004	WBGene00007056	crn-7
9281	3486	3487	F53H8.1	0.0016787529999999998	0.010178916999999999	-0.41348018299999995	0.131603415	6.130115107000001	0.090176935	0.002076413	0.012791287	0.023902776	0.023902776	WBGene00000164	apm-3
4638	2291	2292	D1054.2.1	0.00011416	0.001053087	-0.41222805100000004	0.106840764	8.663978232	0.043120995999999995	0.000681385	0.016441038	0.007021675	0.016441038	WBGene00003923	pas-2
18009	3502	3503	Y48E1B.2a	0.001703029	0.010278946	-0.411796282	0.131243164	7.3009041329999995	0.078751523	0.001639547	0.024197605	0.01086885	0.024197605	WBGene00013001	Y48E1B.2
12427	971	972	R05G6.7	7.41e-08	1.61e-06	-0.410148454	0.076222946	10.06886789	0.040218021	4.46e-05	0.002985087	0.008670266999999999	0.008670266999999999	WBGene00019900	vdac-1
14009	4170	4171	T09B4.8	0.004399403	0.022300784	-0.410048842	0.143977495	5.91301029	0.09524804199999999	0.0029456070000000003	0.011757008999999999	0.028148672000000003	0.028148672000000003	WBGene00020382	T09B4.8
12956	844	845	R12E2.11	1.77e-08	4.44e-07	-0.40935765799999996	0.07267514	8.181732838	0.035507622	0.000276351	0.0026362720000000003	0.007646163	0.007646163	WBGene00020036	R12E2.11
20972	832	833	ZK809.3	1.58e-08	4.01e-07	-0.408215999	0.072218747	8.243288854	0.030010178	0.00029292900000000004	0.003651727	0.0075303919999999995	0.0075303919999999995	WBGene00014086	ZK809.3
20183	2032	2033	ZC434.5.2	4.5600000000000004e-05	0.000474661	-0.407290906	0.09990221199999999	8.843036644	0.034937248	0.008026656	0.004597047	0.006944021999999999	0.006944021999999999	WBGene00001337	ears-1
14498	3606	3607	T19B10.4b	0.001975083	0.011577263999999999	-0.40692091799999996	0.131521337	6.697513584	0.050452936	0.009920594	0.011499057	0.016026198999999998	0.016026198999999998	WBGene00004152	pqn-70
8933	1582	1583	F49E8.4	5.47e-06	7.31e-05	-0.40680983	0.08949281	7.231515909	0.050035908	0.000726328	0.011032977	0.011287116000000002	0.011287116000000002	WBGene00000392	cdd-2
9510	4248	4249	F55A4.1	0.00493749	0.024568923	-0.40499048200000004	0.144069152	5.909344988	0.058390178	0.0029073379999999998	0.011912833000000001	0.028226543	0.028226543	WBGene00018853	sec-22
19577	4258	4259	Y73B6BL.29a	0.004968188	0.024666364	-0.40465133200000003	0.144050724	6.012930508999999	0.037229239	0.005022016	0.0067583930000000006	0.0261039	0.0261039	WBGene00022250	Y73B6BL.29
16498	6023	6024	Y116A8C.28e.2	0.024364563	0.085514601	-0.403634517	0.179287038	5.340081675	0.034565424	0.005885288000000001	-0.000522027	0.042330475	0.042330475	WBGene00013805	bca-2
5072	920	921	F01G4.6a.2	4.5e-08	1.03e-06	-0.402993672	0.073673264	9.641118785	0.032979566	0.000564218	0.0065971269999999995	0.007577406	0.007577406	WBGene00008505	F01G4.6
16676	1510	1511	Y18D10A.17	3.66e-06	5.12e-05	-0.402272384	0.086889853	10.64254059	0.042826104000000004	2.49e-05	0.007253174	0.01129987	0.01129987	WBGene00012484	car-1
13295	5982	5983	T01H3.1.2	0.023433501000000002	0.082810382	-0.402262336	0.177498005	7.409644662000001	0.08945840699999999	0.023818921	0.023439391	0.01028924	0.023439391	WBGene00006913	vha-4
5562	1219	1220	F10G7.2	7.1e-07	1.23e-05	-0.402083495	0.081086845	9.857812037	0.041207522999999996	5.15e-05	0.009811084	0.008054254	0.009811084	WBGene00006626	tsn-1
9288	1339	1340	F54A3.5	1.49e-06	2.35e-05	-0.401871154	0.08350395299999999	7.489893014	0.031220002	0.000561549	0.003201554	0.009897817	0.009897817	WBGene00018784	F54A3.5
10029	2547	2548	F58D5.1a.2	0.00023197299999999998	0.001924886	-0.401399558	0.10903502300000001	9.081799752	0.091805989	0.007687686	0.010145268	0.006963393000000001	0.010145268	WBGene00002000	hrp-2
946	1483	1484	C04B4.2	3.19e-06	4.55e-05	-0.400241807	0.08592685300000001	7.591104951	0.0417641	0.000527916	0.01054722	0.009445562	0.01054722	WBGene00007290	C04B4.2
2525	5299	5300	C26B2.7a	0.014016098000000001	0.055913650999999995	-0.399754903	0.162710304	5.612984647999999	0.046109363	0.004575735	0.014671064	0.03513623	0.03513623	WBGene00016129	C26B2.7
19020	3622	3623	Y62E10A.11a.1	0.002047457	0.011948493999999999	-0.39956006	0.12959010199999998	6.620046731	0.040623816	0.008275075	0.009934378	0.016915317	0.016915317	WBGene00014938	mdt-9
12706	757	758	R09E12.3	6.28e-09	1.75e-07	-0.398648834	0.06862539299999999	8.921925772	0.030200493	0.000129231	0.0031894109999999996	0.006934936	0.006934936	WBGene00019983	sti-1
14675	6056	6057	T21B4.17	0.024941937999999997	0.087064125	-0.398557726	0.177744987	5.3281902610000005	0.052950914	0.00473305	0.002433551	0.042656871	0.042656871	WBGene00044032	ceh-99
10244	4909	4910	F59E12.16a	0.009836505	0.042357072	-0.39848875799999994	0.154361804	6.294654978	0.06855045	0.008566971999999999	0.027174378	0.021179177999999996	0.027174378	WBGene00235270	F59E12.16
6948	4820	4821	F27B3.7	0.009105366	0.039920289	-0.39840093600000004	0.152756847	6.054652946	0.072752718	0.006835558	0.028166423	0.025295519	0.028166423	WBGene00017849	F27B3.7
17059	2479	2480	Y37H9A.6	0.00019118799999999999	0.001629952	-0.397710464	0.106613796	6.719172632	0.042171902000000004	0.001264226	0.007127458000000001	0.015785526	0.015785526	WBGene00003581	ndx-4
10154	5131	5132	F59A3.5.2	0.01194134	0.049196368	-0.397521461	0.158131079	5.910835585	0.071397577	0.009313307	0.004366131	0.028194851	0.028194851	WBGene00019078	rpa-3
9873	853	854	F57B10.7	1.97e-08	4.879999999999999e-07	-0.39744894399999997	0.070789873	8.402396695	0.035126397000000004	0.00023502900000000002	0.001514746	0.00728178	0.00728178	WBGene00006607	tre-1
8987	3039	3040	F52B5.6.4	0.000728282	0.005064798	-0.396223658	0.11727087300000001	8.396348674	0.046772090999999995	0.002409493	0.018219193999999998	0.007289938	0.018219193999999998	WBGene00004439	rpl-25.2
13217	1643	1644	T01C3.6.2	7.66e-06	9.85e-05	-0.39602459100000004	0.088507614	9.085528429	0.03883881	0.000622725	0.011127671	0.006964808	0.011127671	WBGene00004485	rps-16
302	3917	3918	B0303.11	0.003201075	0.017274202	-0.395823936	0.134280535	6.089684137000001	0.07561565599999999	0.00240908	0.021658344	0.024637812999999998	0.024637812999999998	WBGene00015131	B0303.11
18488	1926	1927	Y54E10BL.5	2.8699999999999996e-05	0.00031485	-0.3952448	0.09447532900000001	7.852412577999999	0.035602546	0.00040258	0.012985802	0.008480459000000001	0.012985802	WBGene00021839	nduf-5
12198	2986	2987	MTCE.11	0.0006551630000000001	0.004637469	-0.394751731	0.115841595	9.642186954	0.039428995	6.4e-05	0.020064877	0.007579402	0.020064877	WBGene00010959	nduo-1
13578	4200	4201	T05C1.4b	0.0045869990000000005	0.023080182999999997	-0.39460433799999994	0.139205403	6.27893513	0.055080183	0.007646422	0.018314742	0.021420794	0.021420794	WBGene00020251	camt-1
3198	2282	2283	C34F6.8.1	0.000110075	0.00101941	-0.39450676700000004	0.102012534	6.8553653070000005	0.062127181	0.001251048	0.003625655	0.014358787	0.014358787	WBGene00007942	idh-2
14815	1082	1083	T22F3.3b.1	2.1399999999999998e-07	4.18e-06	-0.39355139899999997	0.075877369	9.851082984	0.04696725	0.000598883	0.0030199309999999996	0.008037179	0.008037179	WBGene00020696	T22F3.3
10920	3241	3242	K04D7.1.3	0.001107851	0.00722495	-0.393378795	0.120609121	9.726204312	0.047045848	0.000813502	0.021006338	0.007747099	0.021006338	WBGene00010556	rack-1
7409	5246	5247	F33A8.5.2	0.013552436000000001	0.054598744000000005	-0.393055681	0.15920195	5.999864799	0.076389048	0.011655283	-0.0020677020000000003	0.026362608	0.026362608	WBGene00009353	sdhd-1
9913	2182	2183	F57C2.5a.1	7.77e-05	0.000752937	-0.39259193299999995	0.099358622	7.663330986	0.038243968999999996	0.005657995	0.001350259	0.009150209	0.009150209	WBGene00010197	F57C2.5
6784	4346	4347	F25H5.6.1	0.005477033	0.02663927	-0.39228847	0.141235405	5.994799419	0.033834926	0.003457545	0.010938598999999999	0.026463614	0.026463614	WBGene00009128	mrpl-54
595	3463	3464	B0546.1.2	0.001631041	0.009943803000000001	-0.392186023	0.124491732	6.366993376	0.061612152	0.00312958	0.008127002	0.020117707	0.020117707	WBGene00015248	mai-2
8378	5099	5100	F44C4.4b	0.011675225	0.04839233	-0.391960178	0.155428023	7.175667185	0.05380298	0.019642148	0.016594657	0.011657965	0.016594657	WBGene00002148	gon-14
5083	1280	1281	F02A9.4b	9.7e-07	1.6e-05	-0.391793591	0.079995001	7.676706905	0.031680761	0.0005008430000000001	0.003527738	0.009097958	0.009097958	WBGene00008514	F02A9.4
13371	3675	3676	T02H6.11.2	0.002288924	0.01316505	-0.39008646	0.127900009	7.657588091	0.07799742400000001	0.007037855	0.017499763999999998	0.009172876	0.017499763999999998	WBGene00020181	T02H6.11
11359	899	900	K08F4.2	3.64e-08	8.55e-07	-0.38936798100000003	0.070698663	9.550126377	0.040746368	7.780000000000001e-05	0.006810068000000001	0.007419696	0.007419696	WBGene00010677	gtbp-1
8828	2453	2454	F48F5.5	0.00017884900000000002	0.0015409170000000002	-0.389143077	0.103850185	6.780272875	0.033822093	0.001050817	0.006284636999999999	0.015126473999999999	0.015126473999999999	WBGene00001406	fce-2
8553	1115	1116	F45H10.2.1	3.05e-07	5.78e-06	-0.388414133	0.07585805799999999	7.927287163	0.038395435	0.00037655	0.006501345	0.008255118	0.008255118	WBGene00009739	F45H10.2
7374	4922	4923	F32E10.9	0.009888234000000001	0.042467382000000005	-0.387505538	0.15021263	5.781669432999999	0.049026898	0.002785432	0.02515864	0.031060319	0.031060319	WBGene00043068	F32E10.9
3317	5410	5411	C36B1.4.2	0.015352669	0.059989185	-0.38728652	0.159774884	7.081175595	0.074056518	0.012484036	0.025807984	0.012354226999999999	0.025807984	WBGene00003925	pas-4
7653	1955	1956	F36A2.7.2	3.2e-05	0.00034610800000000003	-0.38518857799999995	0.092623281	8.842508638	0.030224762000000002	0.005924474	0.004367809	0.006944134	0.006944134	WBGene00009454	F36A2.7
6373	5700	5701	F21C3.4a	0.018983583999999998	0.070383688	-0.385179736	0.164196012	6.7657219070000005	0.061917495999999995	0.025159796	0.010147203	0.015280700000000001	0.015280700000000001	WBGene00004324	rde-2
17201	5967	5968	Y39A1A.20	0.023108237	0.081870393	-0.38427767	0.16916307	5.470359834	0.05804679	0.004100101	0.008281644	0.038824115	0.038824115	WBGene00012657	Y39A1A.20
6684	3708	3709	F25B5.3e	0.002384607	0.013589691000000001	-0.383895875	0.126380811	6.936234548	0.10051358199999999	0.0032191000000000003	0.020739063999999998	0.013587082	0.020739063999999998	WBGene00017775	F25B5.3
17695	3913	3914	Y45F10D.12.3	0.00318282	0.017193248	-0.383475335	0.130013396	8.049566371000001	0.057684343	0.002485288	0.022869937000000003	0.007933935999999999	0.022869937000000003	WBGene00004430	rpl-18
2274	3815	3816	C23G10.2a	0.002802158	0.015525686	-0.38338032899999996	0.128278898	6.3946576539999995	0.037868851	0.004949665	0.01496171	0.019733548	0.019733548	WBGene00016011	C23G10.2
19855	1545	1546	Y82E9BR.15	4.48e-06	6.13e-05	-0.383378926	0.083567116	7.494032912000001	0.034694983	0.000596773	0.003993577	0.009878421	0.009878421	WBGene00001236	elc-1
8358	4290	4291	F44A6.1a	0.005124206	0.025242566	-0.383024911	0.136837608	6.569823805	0.029603177999999997	0.010573102	-0.0034841140000000004	0.017513694	0.017513694	WBGene00009674	nucb-1
16679	875	876	Y18D10A.20	2.58e-08	6.24e-07	-0.38237784799999996	0.068680304	9.078396736	0.049660413	0.000113345	0.004757679	0.006962131	0.006962131	WBGene00003989	pfn-1
15226	5203	5204	T27D12.1a.1	0.012942256000000001	0.052582269	-0.38193966	0.15367614300000002	7.279483358999999	0.047622388	0.008074331	0.027350205	0.01099293	0.027350205	WBGene00012085	T27D12.1
13632	2960	2961	T05F1.3.2	0.000630457	0.004501771	-0.38191738399999997	0.111731811	7.881670654	0.044917769	0.000772699	0.017953297	0.008389772	0.017953297	WBGene00004488	rps-19
17029	3008	3009	Y37E3.7.2	0.0006803380000000001	0.004780455	-0.381609737	0.11232463300000001	8.807976294	0.054833779000000006	0.000594449	0.018330786	0.00695297	0.018330786	WBGene00004409	rla-1
14917	3182	3183	T23F2.5	0.000996256	0.00661592	-0.381559329	0.11591974099999999	6.996168783	0.078451242	0.000940165	0.019215914	0.013053465	0.019215914	WBGene00020738	T23F2.5
16352	1742	1743	Y110A2AL.13	1.34e-05	0.000162865	-0.381428748	0.087623571	7.306867522	0.038815208	0.000681725	0.008151364	0.01083511	0.01083511	WBGene00022448	pinn-1
9648	5454	5455	F55H12.3	0.015832271000000002	0.061364199999999994	-0.380449794	0.157682448	5.740207187999999	0.072635958	0.003403302	0.03389233	0.032029149	0.03389233	WBGene00010134	F55H12.3
1161	1137	1138	C06A5.6	3.5799999999999995e-07	6.65e-06	-0.37933230100000004	0.074524255	8.02600066	0.043732752	0.000339414	0.006456381999999999	0.007991383000000001	0.007991383000000001	WBGene00015504	C06A5.6
8405	1928	1929	F44E2.3	2.8800000000000002e-05	0.000315152	-0.378849434	0.090568556	7.18995266	0.022680422000000002	0.00074378	0.002860402	0.011560215	0.011560215	WBGene00018417	F44E2.3
4509	5877	5878	C56E6.2	0.021796305	0.078400694	-0.37847317399999997	0.164991216	6.8737316239999995	0.08443987800000001	0.001122397	0.039710755	0.014178416999999999	0.039710755	WBGene00016970	C56E6.2
9114	907	908	F53A2.7.1	4.1699999999999996e-08	9.709999999999999e-07	-0.377450424	0.068833256	9.115963952000001	0.055441828	0.000129376	0.003312218	0.00697765	0.00697765	WBGene00009952	F53A2.7
7968	6073	6074	F40E10.6.2	0.025224431000000002	0.087806149	-0.377304811	0.16859407399999998	7.052725509	0.115700657	0.018491685	0.024144258	0.012580635	0.024144258	WBGene00009574	F40E10.6
1542	4664	4665	C09E7.8a	0.007724435	0.034997747999999995	-0.377040197	0.14153780400000002	7.033412317000001	0.083504023	0.007504694	0.022544731000000002	0.01273871	0.022544731000000002	WBGene00015642	C09E7.8
7265	4830	4831	F31F6.1	0.009140447	0.040003408	-0.37676525200000005	0.144534145	5.9157650539999995	0.06925258200000001	0.003244902	0.018747938000000002	0.028090277	0.028090277	WBGene00009300	F31F6.1
6831	3885	3886	F26B1.2a	0.00306633	0.01668333	-0.376758747	0.127239989	8.775695392000001	0.070992686	0.004877737	0.019407286	0.006963891	0.019407286	WBGene00017816	F26B1.2
188	3971	3972	B0228.7.1	0.003454455	0.018383474	-0.37667614899999996	0.12881748	6.48169973	0.036537347000000005	0.006290979	0.015723033	0.018599935	0.018599935	WBGene00015064	B0228.7
17310	2618	2619	Y39E4A.3a	0.0002783	0.002246696	-0.37576102200000006	0.103381464	8.148578509	0.06656931599999999	0.000641952	0.015389638999999998	0.007713236	0.015389638999999998	WBGene00012713	Y39E4A.3
9424	2891	2892	F54E7.2.3	0.0005229459999999999	0.0038231479999999997	-0.375595657	0.10828079199999999	8.239130266	0.044833693	0.0013578420000000002	0.016229253	0.00753786	0.016229253	WBGene00004481	rps-12
2092	3933	3934	C17F4.5	0.0032687890000000002	0.017567825	-0.374417506	0.127298289	7.458839695	0.047309412	0.000614091	0.023693191000000002	0.010045781	0.023693191000000002	WBGene00015912	fbxc-50
820	4316	4317	C02E11.1b	0.005284063	0.0258793	-0.37304234299999994	0.13374593099999998	7.801334134	0.084886561	0.018184987	0.008073459	0.008646974	0.008646974	WBGene00015344	nra-4
343	3223	3224	B0336.10.3	0.00107061	0.00702106	-0.372949697	0.114007186	7.36969677	0.05588748599999999	0.0011498580000000001	0.018346599999999998	0.010495226000000002	0.018346599999999998	WBGene00004435	rpl-23
13043	3820	3821	R144.11	0.0028120840000000003	0.015560295	-0.37232951700000005	0.124626365	6.284508354	0.049223924	0.0019629120000000003	0.008532297	0.021334684	0.021334684	WBGene00020099	R144.11
4401	5400	5401	C54G4.1a	0.015214505	0.059548368	-0.372327415	0.153395864	6.750313865	0.050078809	0.0017233329999999999	0.033572104	0.015445887	0.033572104	WBGene00008311	rskn-2
6749	2584	2585	F25H2.10	0.000257753	0.002108188	-0.371375767	0.101623412	11.01457776	0.03083532	1.7100000000000002e-05	0.015473921000000002	0.014016781	0.015473921000000002	WBGene00004408	rla-0
12199	5126	5127	MTCE.12	0.011873567	0.048982834	-0.371227574	0.14755378	10.13940137	0.071366366	4.77e-05	0.032610492000000005	0.008913197	0.032610492000000005	WBGene00010960	atp-6
18473	1321	1322	Y54E10A.3	1.36e-06	2.17e-05	-0.37064164899999996	0.07672145799999999	7.996504582999999	0.028488753	0.000342177	0.008487096999999999	0.008066264	0.008487096999999999	WBGene00021826	txl-1
9394	4099	4100	F54D7.6	0.004046531	0.020863882	-0.36988638799999995	0.12867800199999999	7.618032629	0.059594582	0.000512014	0.024325028999999998	0.009332823	0.024325028999999998	WBGene00023067	F54D7.6
5682	3714	3715	F12E12.1	0.002393811	0.013623778999999999	-0.369843232	0.121801155	6.340760949	0.075460348	0.001760192	0.019723173	0.02049309	0.02049309	WBGene00017402	F12E12.1
18576	3918	3919	Y54G11A.7	0.003203918	0.017285131999999998	-0.367220905	0.124588755	6.295566327	0.043971808	0.002118246	0.010344212	0.021165291	0.021165291	WBGene00013216	Y54G11A.7
15131	1254	1255	T26A5.9.3	8.7e-07	1.47e-05	-0.367167305	0.074644429	8.42258224	0.045683195	0.001102413	0.0044841640000000006	0.0072552730000000005	0.0072552730000000005	WBGene00001005	dlc-1
18060	2871	2872	Y48G1C.10a	0.000499302	0.003675745	-0.36706187	0.105443291	7.061739234	0.037443017	0.0013147570000000002	0.015362675	0.012508068999999998	0.015362675	WBGene00021683	Y48G1C.10
1144	1474	1475	C06A1.1	3.15e-06	4.5e-05	-0.366921141	0.07872162099999999	10.22986678	0.04202632	4.13e-05	0.006559764	0.009254389	0.009254389	WBGene00007352	cdc-48.1
18285	1083	1084	Y51H1A.3a.1	2.1399999999999998e-07	4.18e-06	-0.366755183	0.070714409	8.416633974	0.031467278	0.000237822	0.00252494	0.007262969	0.007262969	WBGene00013094	Y51H1A.3
7589	4865	4866	F35G12.11.1	0.00946395	0.041121311	-0.365900383	0.141011665	6.785541837999999	0.065693294	0.004558812	0.025267623	0.015071058	0.025267623	WBGene00009444	F35G12.11
594	1010	1011	B0546.1.1	1.13e-07	2.36e-06	-0.365613022	0.068923941	8.799245717	0.027337779	0.000170095	0.005895170999999999	0.00695567	0.00695567	WBGene00015248	mai-2
17317	5537	5538	Y39E4B.12a.2	0.016830519	0.064255626	-0.362854086	0.151797063	6.547100565	0.061826834000000004	0.016773915	0.000663288	0.017789607	0.017789607	WBGene00001630	gly-5
6750	1404	1405	F25H2.11	2.08e-06	3.14e-05	-0.362845664	0.07646724099999999	10.08652425	0.025455164	4.16e-05	0.006965430999999999	0.008729245	0.008729245	WBGene00009122	tct-1
7454	1060	1061	F33H1.2	1.7699999999999998e-07	3.53e-06	-0.362409085	0.069401268	9.057540215	0.037433036	0.00026978	0.005968013	0.006955024000000001	0.006955024000000001	WBGene00001686	gpd-4
7946	5896	5897	F40A3.2	0.022069254	0.079113297	-0.36160181799999996	0.157961711	6.068790548	0.068732214	0.002513049	0.034914804	0.025027768	0.034914804	WBGene00018217	F40A3.2
15462	5758	5759	W01A11.1	0.020052577	0.073618966	-0.36141838299999995	0.155424523	8.233464153	0.098747104	0.000282101	0.035953072	0.007548116999999999	0.035953072	WBGene00020909	W01A11.1
15058	5482	5483	T24H7.5c.2	0.016225721999999998	0.062568018	-0.358751896	0.149243758	7.388199605	0.105692687	0.010905421	0.022505128	0.010398886999999999	0.022505128	WBGene00020784	tat-4
11041	1354	1355	K06A5.6.2	1.61e-06	2.52e-05	-0.35685857600000004	0.074394642	8.319970484	0.030836422000000002	0.0009001910000000001	0.004196155	0.007401653	0.007401653	WBGene00019433	acdh-3
1929	3607	3608	C15C8.7	0.001976652	0.011583248	-0.356709569	0.115301253	6.49648841	0.03483259	0.00152684	0.013057595	0.018414728999999998	0.018414728999999998	WBGene00007609	C15C8.7
20879	1329	1330	ZK669.4	1.44e-06	2.2800000000000002e-05	-0.356645185	0.07399211900000001	8.513063316	0.03251474	0.000203747	0.008008504	0.007149898000000001	0.008008504	WBGene00014054	ZK669.4
18695	1245	1246	Y55F3AM.13	8.38e-07	1.42e-05	-0.35617358	0.072301908	8.229551234	0.029657012000000003	0.000286093	0.006606056999999999	0.007555256	0.007555256	WBGene00021930	Y55F3AM.13
297	5611	5612	B0302.1a.1	0.017776526	0.066971961	-0.355428294	0.149954538	6.8974764639999995	0.066869989	0.00811353	0.025616015	0.013949642	0.025616015	WBGene00002207	sid-3
19387	1429	1430	Y71F9AL.9	2.38e-06	3.53e-05	-0.35399484700000006	0.075034011	9.086119246	0.023997892000000003	0.000113155	0.008331999	0.006965035	0.008331999	WBGene00022114	Y71F9AL.9
5106	3434	3435	F02E8.4	0.0015407420000000001	0.009483525	-0.353777071	0.111710905	7.675076154	0.052869518	0.00045892800000000005	0.018260061	0.009104288	0.018260061	WBGene00017177	F02E8.4
1934	2545	2546	C15F1.3c	0.000231065	0.001918101	-0.35297542200000004	0.09585518800000001	7.113616175	0.052773470999999995	0.001676829	0.008099958	0.012105497	0.012105497	WBGene00006605	tra-2
9660	3170	3171	F55H2.6	0.000977367	0.006516703	-0.351283378	0.10654759300000001	8.872160894	0.032469117	0.000142081	0.016886503	0.006938888000000001	0.016886503	WBGene00000550	clu-1
16000	3010	3011	W08D2.5a	0.000683852	0.004801338	-0.350441843	0.103193361	7.845095013	0.04032256	0.001365528	0.014607776999999999	0.008503672	0.014607776999999999	WBGene00012341	catp-6
15377	1253	1254	T28D9.10a	8.68e-07	1.4599999999999999e-05	-0.349501116	0.071044525	8.358479888	0.02305631	0.000227685	0.006715616999999999	0.0073433019999999995	0.0073433019999999995	WBGene00004916	snr-3
4555	2414	2415	D1007.12.2	0.000159157	0.0013933939999999998	-0.34795096700000006	0.092139996	8.040301173	0.048432511	0.000883848	0.01185082	0.007956271	0.01185082	WBGene00004436	rpl-24.1
8246	5154	5155	F42G8.10.2	0.012263257	0.050297194	-0.347948318	0.138930528	7.354583187999999	0.05522739	0.018377418	-0.008265065	0.010575119	0.010575119	WBGene00018361	F42G8.10
8789	6237	6238	F48B9.8	0.028402562000000003	0.096256638	-0.346622531	0.15815374599999998	5.658708849	0.05190576400000001	0.003521473	0.009266756	0.033997438	0.033997438	WBGene00018593	F48B9.8
16015	1217	1218	W08F4.3	6.909999999999999e-07	1.2e-05	-0.346469439	0.069797905	8.547080415	0.040358467	0.00019175	0.001036153	0.007115872	0.007115872	WBGene00021093	W08F4.3
8113	5247	5248	F41F3.2	0.013550736	0.054598744000000005	-0.34586913700000005	0.140087124	5.980624832	0.039886249	0.002688245	0.01714537	0.026748358	0.026748358	WBGene00004928	soc-1
15637	1987	1988	W02F12.6	3.6700000000000004e-05	0.00039040699999999995	-0.34584410600000004	0.083790196	7.475964164	0.023359446000000002	0.0005675519999999999	0.007978294	0.009963643000000001	0.009963643000000001	WBGene00020951	sna-1
17990	5481	5482	Y48C3A.4	0.0162063	0.062504525	-0.34578264799999997	0.143822248	6.760702135	0.061296473	0.001179242	0.029848016	0.015334305	0.029848016	WBGene00012988	ztf-22
9284	4427	4428	F53H8.4	0.006029995	0.028792274	-0.34527394299999997	0.125730374	6.255013898	0.061178243	0.0019161979999999998	0.008688208000000001	0.021795992	0.021795992	WBGene00004893	sms-2
2283	2677	2678	C23G10.7c	0.000327629	0.002585691	-0.34436211200000005	0.09585814699999999	7.650856007000001	0.030268682	0.004583551	0.001726058	0.009199625	0.009199625	WBGene00016014	C23G10.7
626	2949	2950	BE0003N10.1	0.000618207	0.004428680999999999	-0.34354773	0.100349914	7.093192881	0.027346544	0.0008656769999999999	0.014239481000000002	0.012260911000000001	0.014239481000000002	WBGene00015266	BE0003N10.1
18611	1353	1354	Y54G2A.31	1.61e-06	2.51e-05	-0.342914881	0.071476129	8.315861209	0.035658239	0.000255129	0.0040568159999999995	0.007408126	0.007408126	WBGene00006708	ubc-13
16279	3920	3921	Y106G6A.1	0.003208898	0.017303171000000003	-0.34264142799999997	0.116268507	6.622864027	0.05222159	0.001395959	0.018881589	0.016882241	0.018881589	WBGene00013694	Y106G6A.1
14113	4356	4357	T10G3.6b	0.005562458	0.026992666000000002	-0.34243322	0.12350986300000001	6.443056415	0.032574692999999995	0.003791808	0.013756206000000002	0.019090221	0.019090221	WBGene00001808	gut-2
9141	3631	3632	F53B1.2	0.002092885	0.012183333999999999	-0.341969321	0.11114719599999999	6.599156203	0.098011208	0.001368315	0.0070616540000000005	0.017162234	0.017162234	WBGene00018735	F53B1.2
724	2185	2186	C01G10.8.2	7.890000000000001e-05	0.000762685	-0.34045048200000005	0.086236848	8.695342343	0.026207817999999997	0.001632373	0.009522818	0.0070023030000000005	0.009522818	WBGene00007235	C01G10.8
7008	2657	2658	F28B3.10	0.000302179	0.0024036689999999998	-0.340213225	0.094152579	7.0692524279999995	0.027929073999999998	0.000848888	0.006005113	0.012448174	0.012448174	WBGene00017889	F28B3.10
7220	1766	1767	F31C3.1	1.4800000000000002e-05	0.000177087	-0.33950979	0.078378912	9.26246438	0.027714789	9.6e-05	0.009118895	0.007071925	0.009118895	WBGene00000881	cyn-5
12461	6240	6241	R06A4.8	0.028447282999999997	0.096372521	-0.33895875200000003	0.154700644	8.122417424	0.09858884400000001	0.000300607	0.035597827	0.007768542	0.035597827	WBGene00011050	agl-1
15884	1450	1451	W06A7.3g.2	2.82e-06	4.11e-05	-0.338631576	0.072299803	8.612637199999998	0.034013075	0.0007821460000000001	0.0042795590000000005	0.007058747	0.007058747	WBGene00004336	ret-1
11306	1444	1445	K08E3.5c	2.63e-06	3.85e-05	-0.337189697	0.071774932	9.665659216	0.025243917	0.000103359	0.005183772	0.007624102	0.007624102	WBGene00010665	K08E3.5
13758	4370	4371	T06H11.4	0.005644975	0.027305352999999997	-0.33670599799999995	0.121654599	6.345734527	0.032273953	0.001778676	0.002766701	0.020421086	0.020421086	WBGene00003384	moc-1
8424	1481	1482	F44E7.4b	3.18e-06	4.5299999999999997e-05	-0.336556859	0.072238762	9.197399786	0.028148700000000002	0.0008042839999999999	0.0039496309999999995	0.007023374000000001	0.007023374000000001	WBGene00018426	F44E7.4
7358	2586	2587	F32D8.14a	0.000258714	0.002114411	-0.336020346	0.09197277	7.516875047	0.070756575	0.002758719	0.009929766999999999	0.009772793	0.009929766999999999	WBGene00009336	F32D8.14
7432	3128	3129	F33D4.7	0.0008959160000000001	0.006053804	-0.334401603	0.100683236	6.87522589	0.028808504	0.001041798	0.005234686	0.014163873	0.014163873	WBGene00017999	emc-6
5724	3991	3992	F13B10.2d.2	0.0035408759999999997	0.018744303	-0.334157465	0.114578452	9.060065137999999	0.030327927	0.00068288	0.019009453	0.0069558269999999995	0.019009453	WBGene00004414	rpl-3
12203	4118	4119	MTCE.25	0.004134093	0.021217389	-0.332604975	0.11598138699999999	8.685380953	0.042278185	0.00018037900000000002	0.019997143999999998	0.007008187	0.019997143999999998	WBGene00010963	nduo-4
12763	1393	1394	R10D12.14d	1.96e-06	2.97e-05	-0.332552109	0.06989441	8.691620309	0.043261114	0.000323371	0.004835264000000001	0.0070044719999999994	0.0070044719999999994	WBGene00011195	sao-1
8750	5109	5110	F47G3.3	0.011767152	0.048683453	-0.332473465	0.131983604	6.124000324	0.035125813	0.002117225	0.005983744	0.024012283	0.024012283	WBGene00018578	F47G3.3
5909	5306	5307	F14F3.3	0.014082527	0.056104555	-0.331419368	0.134989382	6.071699869	0.044968575999999996	0.002360143	0.005539538	0.024973057000000003	0.024973057000000003	WBGene00008806	mboa-7
9688	3747	3748	F56A8.3a.2	0.002534968	0.014300115	-0.331028187	0.109643355	7.353888092999999	0.025594522	0.007453678	0.004224368	0.01057882	0.01057882	WBGene00010139	F56A8.3
2489	4318	4319	C25G4.4	0.005288043	0.025890286000000002	-0.330992442	0.118680262	6.407723821	0.047837375999999994	0.0015712360000000002	0.007689146	0.019556271	0.019556271	WBGene00007732	spe-44
12656	6234	6235	R08E5.2a	0.028295132	0.09594931599999999	-0.330069983	0.150499041	6.658718039	0.039694634	0.017508852	0.004648350999999999	0.01646609	0.01646609	WBGene00019962	cysl-3
13349	3074	3075	T02G5.12	0.000792434	0.005448593000000001	-0.329925078	0.098325891	7.569523244	0.034358366	0.000503146	0.013998826	0.009538198000000001	0.013998826	WBGene00020168	mct-5
5046	1681	1682	F01F1.9	9.74e-06	0.000122438	-0.328126971	0.07418891400000001	8.039950059	0.023748857999999998	0.000298869	0.007208318000000001	0.007957123	0.007957123	WBGene00017163	dnpp-1
7364	6066	6067	F32D8.5b	0.02512436	0.08755634300000001	-0.327858512	0.146399049	6.334834105	0.029800068	0.011569619	0.007602930999999999	0.020579404	0.020579404	WBGene00009330	F32D8.5
12903	6080	6081	R11G1.4b.1	0.025303727999999998	0.087978413	-0.3277511	0.146531101	6.314851034	0.061365012000000004	0.011332536	0.017275534	0.020874509	0.020874509	WBGene00004727	sax-1
7781	2000	2001	F37C12.9.2	3.8900000000000004e-05	0.000410447	-0.32749562	0.079604025	10.13391228	0.023179909	0.000611619	0.0064836930000000004	0.008893583	0.008893583	WBGene00004483	rps-14
13628	4378	4379	T05F1.1a	0.005692408	0.027484491	-0.327189454	0.118332848	7.368813482	0.033842183	0.010504129	0.002302858	0.010499865	0.010499865	WBGene00011488	nra-2
13587	1521	1522	T05C12.7	3.86e-06	5.36e-05	-0.32675356	0.070742231	9.56215291	0.027521942	6.75e-05	0.004807901	0.00743917	0.00743917	WBGene00000377	cct-1
11081	3305	3306	K07A1.10	0.001233723	0.007890082	-0.326389878	0.101019265	6.86116796	0.025307799	0.001005857	0.013019178000000001	0.014301481000000001	0.014301481000000001	WBGene00010616	K07A1.10
12397	3572	3573	R05D3.9	0.001903583	0.011264332	-0.325968621	0.104986009	6.748321004	0.030199715	0.001065702	0.014763671	0.015467391	0.015467391	WBGene00019882	R05D3.9
3921	3339	3340	C47D12.6b.3	0.0013119779999999999	0.008305135	-0.32592935300000003	0.101429873	9.287363558	0.04640485900000001	0.008338662	0.005177936	0.007093365999999999	0.007093365999999999	WBGene00006617	tars-1
11434	5044	5045	K09B11.9b	0.011166878	0.046799069000000006	-0.325739543	0.128373659	7.2596855389999995	0.023362186	0.013608077	-0.005025969	0.011111618	0.011111618	WBGene00010713	uso-1
10351	5459	5460	H06I04.4a.2	0.015895341	0.061552233	-0.325429665	0.134959708	9.270678845	0.058476453	0.002437825	0.024883359	0.007078823000000001	0.024883359	WBGene00006725	ubl-1
9286	3304	3305	F54A3.3	0.001230655	0.007872839	-0.325376	0.100683285	9.450682066	0.057884869000000005	8.070000000000001e-05	0.015124948999999999	0.007274223000000001	0.015124948999999999	WBGene00018782	cct-3
6445	1794	1795	F22B3.4	1.62e-05	0.000191123	-0.32488755	0.07535631	10.00791879	0.029688457	4.210000000000001e-05	0.004406159000000001	0.008475805999999999	0.008475805999999999	WBGene00009035	gfat-2
15086	6255	6256	T25D3.3	0.02864194	0.096783848	-0.323868193	0.147994501	5.942796101	0.060627529000000006	0.0030920170000000003	0.029761541000000002	0.027523295	0.029761541000000002	WBGene00020797	T25D3.3
2960	2151	2152	C32E8.2b	6.9e-05	0.0006782569999999999	-0.323814121	0.08136877299999999	9.226905786	0.035526192000000005	0.000151963	0.009779353000000001	0.007044058000000001	0.009779353000000001	WBGene00004425	rpl-13
6036	5385	5386	F16B12.4	0.015010811	0.058925655	-0.323812486	0.133140115	6.256494807	0.090724678	0.0019799179999999998	0.024609517999999997	0.021772501	0.024609517999999997	WBGene00008880	F16B12.4
14366	6268	6269	T14G10.5d	0.028858366	0.09732851	-0.323185029	0.14788262	7.891049529	0.053746619	0.012531607	0.020272296999999998	0.008361419	0.020272296999999998	WBGene00011775	T14G10.5
19584	3284	3285	Y73B6BL.32	0.0011914000000000002	0.0076681169999999995	-0.322991747	0.09966017	7.801415867999999	0.031084586	0.000446625	0.014451598999999999	0.008646699	0.014451598999999999	WBGene00003082	lsm-8
411	4869	4870	B0391.10	0.009497094000000001	0.041228809	-0.32250737	0.124346345	6.289044968	0.062494309000000005	0.001928065	0.012415664	0.021264955	0.021264955	WBGene00007165	B0391.10
14975	5431	5432	T24B8.1a.3	0.015548506	0.060519524000000005	-0.319312822	0.131983195	8.298616597999999	0.051574673	0.004123865	0.02200548	0.007435811	0.02200548	WBGene00004446	rpl-32
7869	5351	5352	F38E9.5.1	0.014651436	0.057880287999999995	-0.319294137	0.13081096	6.308711887	0.06334182099999999	0.004700822	0.011386778	0.020966439	0.020966439	WBGene00018187	F38E9.5
14751	2313	2314	T22A3.5a	0.00012032799999999999	0.001099435	-0.318021076	0.082700461	7.592601417000001	0.034085669	0.000819835	0.00403248	0.009439215	0.009439215	WBGene00011908	pash-1
11184	2203	2204	K07F5.13a	8.56e-05	0.000821201	-0.318003511	0.080955162	7.897847026	0.03524994	0.000999404	0.008831203000000001	0.008341086	0.008831203000000001	WBGene00003787	npp-1
9839	5121	5122	F56H9.5	0.011842915	0.048893096	-0.317394105	0.126110646	6.253672972	0.040958203	0.0020385489999999997	0.0013735120000000001	0.021817292999999998	0.021817292999999998	WBGene00003011	lin-25
16005	2166	2167	W08E12.7.1	7.240000000000001e-05	0.000706603	-0.316340788	0.079719224	10.1101511	0.031719722	3.7e-05	0.009495703000000001	0.008810069	0.009495703000000001	WBGene00021088	W08E12.7
15720	3583	3584	W03F9.1	0.001921306	0.011334312	-0.315275997	0.10163195400000001	8.612040424	0.028356821	0.000177662	0.01531592	0.007059217	0.01531592	WBGene00020999	W03F9.1
10513	1673	1674	H24K24.3a.1	9.18e-06	0.00011598700000000001	-0.31422007399999996	0.070841108	8.517005408	0.023782447	0.000381894	0.0015219810000000002	0.0071458	0.0071458	WBGene00019240	H24K24.3
16733	5867	5868	Y22D7AL.10.2	0.021607305	0.07785331599999999	-0.313569267	0.136500578	7.734975549	0.07680513900000001	0.005571792	0.02237682	0.008879106999999999	0.02237682	WBGene00021248	Y22D7AL.10
8414	5805	5806	F44E2.9	0.02070692	0.075383688	-0.31322126100000003	0.13540101	6.0628814470000005	0.027279562	0.002360852	0.016184531000000002	0.025139299	0.025139299	WBGene00018422	F44E2.9
18138	3726	3727	Y49E10.2	0.002444849	0.01386945	-0.313107578	0.103332935	6.799560051	0.024501636	0.0010917989999999999	0.00145807	0.014924743999999998	0.014924743999999998	WBGene00013029	glrx-5
11724	2002	2003	K12C11.1a	3.8900000000000004e-05	0.000410447	-0.312959351	0.076071559	8.013712894	0.01935665	0.0006581489999999999	0.001524615	0.008022174	0.008022174	WBGene00019673	K12C11.1
6256	3134	3135	F19H6.4	0.0009064580000000001	0.006113316999999999	-0.312405499	0.094153131	7.151382057999999	0.052541998	0.000776853	0.012520366000000002	0.011828683999999999	0.012520366000000002	WBGene00008959	F19H6.4
5423	2316	2317	F09E5.3	0.000123074	0.001123069	-0.312290497	0.08132732200000001	8.045270617	0.022639316	0.00031360599999999997	0.009607594	0.007944251	0.009607594	WBGene00017283	F09E5.3
20613	2885	2886	ZK370.8	0.000516436	0.0037834390000000004	-0.31156255899999996	0.089733605	7.97585865	0.02599869	0.000327628	0.011750552	0.00812066	0.011750552	WBGene00022722	ZK370.8
16388	3560	3561	Y110A7A.6b.1	0.0018718110000000001	0.011113645	-0.31143293	0.100143969	7.631256052	0.063695397	0.005764615	0.0068098609999999995	0.009278606	0.009278606	WBGene00022456	pfkb-1.1
7587	1627	1628	F35G12.10.1	6.94e-06	9.01e-05	-0.311255251	0.06923504400000001	9.218843671	0.019346821	0.00015205	0.0049438170000000005	0.007038187	0.007038187	WBGene00000206	asb-1
4906	4104	4105	E02H1.8	0.00408191	0.021024075	-0.31063206	0.10816778099999999	6.672083351	0.021544	0.001237108	0.009730482	0.016313295	0.016313295	WBGene00008459	mrpl-53
309	4249	4250	B0303.7b	0.004940082	0.024576035	-0.310340195	0.110405396	6.625470288	0.039321125	0.001432337	0.007692639	0.01685169	0.01685169	WBGene00015128	B0303.7
1309	3980	3981	C07A12.5a	0.003483273	0.018499278	-0.310258115	0.106197477	6.800663908	0.03892115	0.0020035639999999998	0.002957042	0.014913292	0.014913292	WBGene00005008	spr-3
3187	5912	5913	C34F11.9a	0.022226887999999997	0.079476253	-0.309596575	0.135403846	6.2873735139999996	0.057909462	0.006210694	0.007589424	0.021290608	0.021290608	WBGene00001101	dsh-1
19024	2994	2995	Y62E10A.12a.1	0.0006642880000000001	0.004689495	-0.30948770600000003	0.09092125300000001	7.1859962710000005	0.02426755	0.000812923	0.007647229	0.011587088999999998	0.011587088999999998	WBGene00003077	lsm-3
4501	2413	2414	C56C10.8.2	0.000157818	0.0013822489999999999	-0.308747706	0.081713156	10.0669134	0.036092619	0.0013517470000000001	0.001352393	0.008663812	0.008663812	WBGene00002045	icd-1
12380	2735	2736	R05D11.3	0.00037122800000000003	0.002868742	-0.308366814	0.08662632199999999	8.029535741	0.024047411	0.00033016800000000004	0.010926011999999999	0.007982631	0.010926011999999999	WBGene00004305	ran-4
20688	5291	5292	ZK512.4	0.013956755	0.055761085999999994	-0.308345684	0.125426653	6.2695704889999995	0.029074488	0.0020311739999999997	0.014987898999999999	0.021566593999999998	0.021566593999999998	WBGene00013984	ZK512.4
9458	3764	3765	F54F7.5	0.002614446	0.014681868	-0.308122592	0.10237409300000001	6.832053773999999	0.049785152	0.001128724	0.003993388	0.014591958	0.014591958	WBGene00003219	mes-1
12457	4210	4211	R06A4.4a	0.004662123	0.023408044	-0.308100891	0.108888925	8.773895847	0.03370392	0.00030744	0.017477757	0.006964576	0.017477757	WBGene00002076	imb-2
2574	1937	1938	C26F1.4.2	3.0299999999999998e-05	0.00033105900000000003	-0.307738637	0.073783036	8.571526913	0.022024772999999997	0.0010726289999999999	0.007063338000000001	0.007093276	0.007093276	WBGene00004499	rps-30
20497	4142	4143	ZK154.7	0.0042440609999999995	0.021658744	-0.307473153	0.10752961	6.701941337	0.046481324000000004	0.001367219	0.005331272	0.015976707	0.015976707	WBGene00000075	adm-4
3852	5952	5953	C46F11.2a	0.022936326	0.081461907	-0.30654232800000003	0.13477388	7.067684967999999	0.048938784000000006	0.014785373000000001	0.006302517	0.012460626	0.012460626	WBGene00008117	gsr-1
17278	2553	2554	Y39B6A.39a	0.000234762	0.0019434489999999999	-0.306212714	0.08324765	7.871488115	0.025566152999999998	0.000378915	0.010016342	0.008420948000000001	0.010016342	WBGene00012697	mrps-35
18482	6326	6327	Y54E10A.9b.2	0.029774352	0.099497255	-0.306185218	0.140899241	9.008346132	0.042920716	0.00052285	0.029256045	0.006942512	0.029256045	WBGene00006888	vbh-1
17379	1846	1847	Y39G10AR.8	2.18e-05	0.00024986400000000003	-0.306083673	0.072098958	9.385518017999999	0.021801917999999997	9.429999999999999e-05	0.007703079	0.007193582	0.007703079	WBGene00021466	Y39G10AR.8
21125	3987	3988	ZK970.4.2	0.0035282390000000003	0.018705508	-0.305984368	0.104878144	7.173306495	0.022899402000000003	0.004824828	0.0027328390000000004	0.01167431	0.01167431	WBGene00006918	vha-9
6607	4704	4705	F23D12.2	0.008032952	0.036097917	-0.305209012	0.115143594	6.499861838999999	0.036604402	0.001514435	0.007959593000000001	0.018372636	0.018372636	WBGene00009086	F23D12.2
2222	2886	2887	C18E3.9a	0.000517988	0.00379218	-0.304435327	0.087701229	7.337671385	0.018516821	0.0008714510000000001	0.0051489809999999995	0.010665807	0.010665807	WBGene00015976	C18E3.9
20321	5093	5094	ZK1058.4.2	0.011629208	0.048267832999999996	-0.304291817	0.12059755800000001	8.441983131	0.06318444	0.009241679000000001	0.012573978000000001	0.007230836	0.012573978000000001	WBGene00014204	ccdc-47
13086	2224	2225	R151.9	9.08e-05	0.00086252	-0.30419233100000004	0.077718427	7.8078863389999995	0.017334518	0.000435204	0.004498753	0.008625027	0.008625027	WBGene00020112	pfd-5
18	6182	6183	AC7.2a.1	0.027369411	0.093590726	-0.303203095	0.137431756	6.1748487679999995	0.046521920999999994	0.00521153	0.001279493	0.023119702000000002	0.023119702000000002	WBGene00004929	soc-2
14050	3547	3548	T10B11.6.2	0.0018300979999999998	0.010905798000000001	-0.303058797	0.097243225	7.25156893	0.022133737	0.0030229790000000003	0.0043412170000000005	0.011161388000000001	0.011161388000000001	WBGene00020402	T10B11.6
3533	1915	1916	C41C4.8.1	2.78e-05	0.000306637	-0.302977351	0.072294489	9.736662472999999	0.027337541	7.03e-05	0.00595578	0.007769486999999999	0.007769486999999999	WBGene00008053	cdc-48.2
12029	4589	4590	M05B5.4	0.007184249	0.033099832999999995	-0.30224332600000003	0.112434152	6.724592689	0.04121956	0.001249223	0.017712935	0.015725865	0.017712935	WBGene00010872	M05B5.4
46	4630	4631	B0001.5	0.007439738	0.033966396	-0.30141426600000004	0.112615425	6.8564449110000005	0.074963301	0.0011548980000000001	0.017868454	0.014348103000000001	0.017868454	WBGene00007090	B0001.5
17962	1774	1775	Y48B6A.12.1	1.53e-05	0.000181799	-0.30139811699999997	0.06968957099999999	8.728923752	0.027158515	0.000300661	0.0032572290000000004	0.006984294	0.006984294	WBGene00012983	men-1
18556	4241	4242	Y54F10BM.2	0.004892428	0.024384866	-0.301204804	0.107036718	8.937040578	0.029142462999999997	0.000138963	0.017046325	0.006934939	0.017046325	WBGene00021857	iffb-1
18481	6201	6202	Y54E10A.9b.1	0.027673936	0.094342151	-0.30096338100000003	0.136684865	7.639897737999999	0.033179026	0.004204115	0.023820012999999998	0.009243580999999999	0.023820012999999998	WBGene00006888	vbh-1
18758	2084	2085	Y56A3A.19	5.610000000000001e-05	0.000568448	-0.300663942	0.07462824900000001	8.01937468	0.024382657999999998	0.000346148	0.0073688980000000005	0.008007915	0.008007915	WBGene00013237	Y56A3A.19
5531	3550	3551	F10E7.6	0.0018455960000000001	0.010985766999999999	-0.300610741	0.096534753	7.0053785060000004	0.039247317999999996	0.001004017	0.010964504	0.012974421000000002	0.012974421000000002	WBGene00017348	F10E7.6
19459	4583	4584	Y71G12B.24a	0.007148625	0.032971942000000004	-0.300416442	0.11168561099999999	7.139013126	0.034217267	0.001184752	0.017525762	0.011917829	0.017525762	WBGene00022159	mppa-1
17814	4466	4467	Y47D3A.14	0.006349372	0.030052557	-0.300206184	0.109999027	6.633061045	0.03265495	0.001386703	0.009482374	0.016762976000000002	0.016762976000000002	WBGene00012927	Y47D3A.14
19815	4641	4642	Y80D3A.1	0.007514226999999999	0.034225183	-0.300051754	0.112246438	8.622359507999999	0.036408191	0.000187231	0.018711663	0.007051213000000001	0.018711663	WBGene00006945	wars-1
10409	1739	1740	H14A12.2b.1	1.3300000000000001e-05	0.00016151299999999998	-0.299740048	0.068822831	8.983589234	0.031459545	0.000166405	0.004282453	0.006938468000000001	0.006938468000000001	WBGene00001503	fum-1
18844	5882	5883	Y57G11B.5	0.021868332	0.078592921	-0.299677888	0.130712613	8.88917	0.036092822000000004	0.00014806700000000002	0.025480614	0.006936854	0.025480614	WBGene00013297	Y57G11B.5
117	3879	3880	B0041.8.2	0.0030422690000000002	0.016578013	-0.299463861	0.101052974	7.213961032	0.032854539	0.003917147	0.00364375	0.011400408999999999	0.011400408999999999	WBGene00015011	B0041.8
13106	2874	2875	R17.2	0.000504804	0.003712374	-0.299131727	0.086002022	7.379065682999999	0.028805111	0.000648279	0.0034091890000000004	0.010446243000000001	0.010446243000000001	WBGene00011268	pde-12
17021	2661	2662	Y37E3.17a	0.000304155	0.002415759	-0.29884337699999997	0.082742327	9.019029147000001	0.044694570999999995	0.000161493	0.010107946	0.0069447219999999995	0.010107946	WBGene00021355	Y37E3.17
17824	2561	2562	Y47D3A.21	0.000241718	0.001994783	-0.29858140000000005	0.081337845	7.600041688999999	0.022879679	0.00051597	0.0054597890000000005	0.009407798	0.009407798	WBGene00012932	Y47D3A.21
9964	1758	1759	F57H12.1	1.42e-05	0.000171089	-0.297686271	0.068587775	9.031645954	0.018386266999999998	0.000108729	0.001855399	0.006947695	0.006947695	WBGene00000183	arf-3
18718	5552	5553	Y55F3AR.3b	0.01700843	0.064759451	-0.297222753	0.12454204199999999	8.000560096000001	0.045688010999999994	0.003979192	0.019286888000000002	0.008055771	0.019286888000000002	WBGene00021934	cct-8
19182	2140	2141	Y67D2.3	6.500000000000001e-05	0.0006423830000000001	-0.296285281	0.07418812400000001	8.043797891	0.020123725	0.000308013	0.004824105	0.007947803	0.007947803	WBGene00022053	Y67D2.3
9711	3063	3064	F56B3.5	0.000775788	0.005353292	-0.296220082	0.08812685599999999	7.584595225	0.029732046	0.000494512	0.011155001999999999	0.00947329	0.011155001999999999	WBGene00001154	ech-5
7777	4451	4452	F37C12.3.2	0.006230531	0.029589422	-0.295397245	0.107990677	7.930470846	0.031892414	0.002524316	0.014968663	0.008246024	0.014968663	WBGene00018151	F37C12.3
21003	5509	5510	ZK829.5	0.016508353	0.063345934	-0.29538892	0.123208165	6.310591969	0.036272145	0.0018321560000000001	0.017125953	0.020938222	0.020938222	WBGene00006555	tbx-36
10304	4385	4386	H02I12.1	0.005765396999999999	0.027792475	-0.294877207	0.10680729300000001	11.32133047	0.037785728	1.1e-05	0.010836903	0.01710073	0.01710073	WBGene00010351	cbd-1
5219	3767	3768	F07H5.5a	0.0026224029999999997	0.014710923	-0.29445264	0.097862252	9.021523151	0.038483933	0.000420301	0.01394523	0.006945279	0.01394523	WBGene00014309	F07H5.5
3785	4726	4727	C45G3.3	0.008213264	0.036736418	-0.293947632	0.111210065	6.6072801839999995	0.049219777	0.001485649	0.009030383000000001	0.017065868999999997	0.017065868999999997	WBGene00001590	C45G3.3
21114	4576	4577	ZK945.2.2	0.007106325	0.032830747	-0.293768038	0.109133605	8.693828418999999	0.05276155	0.010862035	0.00675835	0.007003181	0.007003181	WBGene00003928	pas-7
13063	4745	4746	R148.5a	0.008339186	0.037150317	-0.292606678	0.110919085	6.610526319	0.028535222000000002	0.00142708	0.0048634509999999995	0.017027485	0.017027485	WBGene00020104	R148.5
20141	4950	4951	ZC395.7	0.010180402	0.043474904	-0.292407013	0.113792954	6.530853679	0.019707248	0.0014345179999999999	0.004555834	0.017988737	0.017988737	WBGene00001823	hap-1
20842	4391	4392	ZK637.8a	0.00582245	0.028033858	-0.291308597	0.105637828	7.430689362000001	0.060633172	0.0065553009999999995	0.003250395	0.010183725	0.010183725	WBGene00006768	unc-32
15631	1909	1910	W02F12.3	2.7300000000000003e-05	0.000302133	-0.291172218	0.069412232	9.330505052000001	0.028335638	9.279999999999999e-05	0.005061563	0.007134309	0.007134309	WBGene00020948	W02F12.3
17011	5359	5360	Y37E3.11a	0.014743463	0.058146063	-0.29069000300000003	0.119202666	7.2606298129999995	0.030195287999999997	0.006331183000000001	0.014982731000000001	0.011105868999999999	0.014982731000000001	WBGene00021352	Y37E3.11
15753	5566	5567	W03G9.8	0.017193043	0.06529773900000001	-0.290481406	0.12192021300000001	7.10415733	0.044014802	0.0008200610000000001	0.021476747	0.012176978	0.021476747	WBGene00044431	W03G9.8
14428	6116	6117	T16H12.3a	0.025896151	0.08950831	-0.29007633	0.13020954	6.381426219	0.024540789	0.005515997	0.006735572	0.019915789	0.019915789	WBGene00011813	T16H12.3
14553	6132	6133	T19E10.1b	0.026180736	0.09025588	-0.289977555	0.13041372099999998	7.878458405	0.042094384000000006	0.008495141999999999	0.017016465	0.008399563	0.017016465	WBGene00002297	ect-2
4184	5889	5890	C50F4.7	0.02195351	0.07880527400000001	-0.289668926	0.12642831599999999	7.384649122999999	0.052237320999999996	0.000597551	0.023378627000000003	0.010417248	0.023378627000000003	WBGene00001911	his-37
9767	4156	4157	F56D12.5a.2	0.004344955	0.022098962000000003	-0.28962536899999997	0.101552832	10.95735336	0.026812533	5.3200000000000006e-05	0.015416243999999999	0.013533402	0.015416243999999999	WBGene00006924	vig-1
8154	1888	1889	F42A10.5	2.55e-05	0.000285528	-0.289341578	0.06872529	8.834148821	0.014219176000000002	0.000138745	0.00297494	0.006946004	0.006946004	WBGene00018341	F42A10.5
10996	2270	2271	K05C4.2	0.00010729399999999999	0.0009989060000000001	-0.288273218	0.074422355	8.041902598	0.020216566000000002	0.00035564300000000005	0.0060758259999999994	0.007952387	0.007952387	WBGene00010579	K05C4.2
13415	3976	3977	T03G11.6	0.003471959	0.018458039	-0.288058437	0.098564619	6.932566378	0.04465059	0.000951664	0.008029126	0.013620813	0.013620813	WBGene00020199	T03G11.6
9862	3316	3317	F57B10.10	0.001255898	0.008002849	-0.28799654399999997	0.08927713400000001	8.147778802000001	0.03360624	0.00031612599999999996	0.011639483999999999	0.007714895	0.011639483999999999	WBGene00000896	dad-1
11691	6299	6300	K11H12.1	0.029311046	0.09836879999999999	-0.287972353	0.13214119300000002	6.123678125	0.023606196	0.0021738729999999998	0.0040106790000000005	0.02401807	0.02401807	WBGene00019658	K11H12.1
14939	2178	2179	T23G5.1.1	7.59e-05	0.000736133	-0.28724911399999997	0.072590858	9.492769229	0.031997463	0.000571711	0.003436991	0.007332438	0.007332438	WBGene00004391	rnr-1
16247	2200	2201	Y105E8A.3	8.43e-05	0.000809444	-0.287184363	0.073038876	8.149929359	0.025146755	0.00029157900000000004	0.004990214000000001	0.007710437	0.007710437	WBGene00013668	Y105E8A.3
8853	2646	2647	F49C12.11	0.00029513200000000003	0.002357381	-0.287178807	0.079341346	8.856035172999999	0.034008453	0.00014714399999999999	0.00929543	0.006941473	0.00929543	WBGene00009880	F49C12.11
788	3775	3776	C02B10.1.2	0.002643424	0.014794823	-0.28518195	0.09485761300000001	8.837138085	0.027886377	0.004518257	0.008978693000000001	0.006945315	0.008978693000000001	WBGene00015326	ivd-1
15538	4400	4401	W02A11.3	0.005857785999999999	0.028141599	-0.28496040100000003	0.10340997099999999	7.112959152999999	0.048565774000000006	0.000930493	0.015109941000000002	0.012110434	0.015109941000000002	WBGene00012194	toe-4
15897	4777	4778	W06B4.2	0.008747125	0.038706669	-0.284581073	0.108544885	6.815461771	0.027966551	0.000997315	0.016675673000000002	0.014760766000000002	0.016675673000000002	WBGene00021057	W06B4.2
8678	5626	5627	F46H5.2a	0.017996026000000002	0.067618619	-0.283694432	0.11991987400000001	6.869459155	0.048712856	0.007351053000000001	0.004294882	0.014220111	0.014220111	WBGene00018518	F46H5.2
10143	2927	2928	F59A2.3	0.0005826890000000001	0.00420758	-0.283562657	0.082441865	8.61728364	0.018690973	0.000184433	0.010010559	0.007055116	0.010010559	WBGene00010303	cri-3
19690	2984	2985	Y75B12B.5	0.000652178	0.004619430999999999	-0.283384024	0.083129863	8.593029916	0.026062726	0.000194513	0.010171348	0.007074675	0.010171348	WBGene00000879	cyn-3
2639	4330	4331	C27C12.3	0.005373401999999999	0.02623178	-0.283116066	0.101703031	6.848301416	0.045420697999999995	0.001086314	0.008840763	0.014428946000000002	0.014428946000000002	WBGene00007773	C27C12.3
14658	2804	2805	T20H4.5	0.00042939300000000003	0.003236599	-0.282395472	0.08019576	8.094648726	0.021038106	0.00032208	0.00932496	0.007829581	0.00932496	WBGene00020636	T20H4.5
17505	4768	4769	Y41E3.10a.2	0.008644842	0.03832737	-0.281763815	0.10730634800000001	8.806273825	0.039004336	0.006752649	0.010519329	0.0069534819999999995	0.010519329	WBGene00012768	eef-1B.2
8927	5885	5886	F49E8.1a	0.02189301	0.078641505	-0.280878351	0.122535566	6.947417926	0.031766424	0.009037445	-0.006334483	0.013485002	0.013485002	WBGene00018635	nprl-2
4121	3178	3179	C50B6.2	0.000992691	0.006602222	-0.280070422	0.08506082300000001	10.56143331	0.020636648	2.58e-05	0.002108947	0.010827233	0.010827233	WBGene00008218	nasp-2
4795	6210	6211	D2096.11	0.027767492999999997	0.094523925	-0.279959681	0.127222265	6.589256036	0.030715132000000003	0.00699801	0.014717831	0.017280248	0.017280248	WBGene00017078	D2096.11
13414	5219	5220	T03G11.4	0.013157691000000001	0.05329369	-0.27978755	0.11284156699999999	6.5460592239999995	0.041633602	0.0012975039999999999	0.004445961	0.017802325	0.017802325	WBGene00020197	mans-3
6454	3472	3473	F22B5.9	0.0016513620000000002	0.010053194	-0.27975774	0.088905715	8.374617188	0.019625393999999997	0.000238217	0.011618122	0.007320078000000001	0.011618122	WBGene00001498	fars-3
18265	4544	4545	Y51F10.11	0.006887649	0.032040827	-0.279724016	0.103516063	6.792676349	0.020105661	0.001076975	0.005327865	0.014996387	0.014996387	WBGene00044438	Y51F10.11
16739	4744	4745	Y22D7AL.5a.2	0.008327189	0.037104691	-0.279148637	0.10579793800000001	10.01209569	0.026006092999999997	0.000346438	0.016443367	0.008488689	0.016443367	WBGene00002025	hsp-60
20638	2551	2552	ZK418.5	0.000233537	0.0019348229999999998	-0.278959749	0.07581109700000001	7.920328625	0.023243876	0.00034585199999999995	0.003498989	0.008275131	0.008275131	WBGene00022734	ZK418.5
18427	2103	2104	Y53G8AL.2	5.96e-05	0.000598826	-0.278919597	0.069479338	8.604961401	0.019347867	0.000176203	0.005427929000000001	0.007064865	0.007064865	WBGene00021800	Y53G8AL.2
1306	4070	4071	C07A12.4a.1	0.003928952	0.020405266000000002	-0.278915011	0.096717527	9.619269481	0.02280295	0.000957223	0.013074197	0.0075373359999999995	0.013074197	WBGene00003963	pdi-2
11982	3356	3357	M04B2.4	0.0013424	0.008454683000000001	-0.277703191	0.08659937	7.351258485	0.027999291000000003	0.0006563360000000001	0.005368036	0.01059284	0.01059284	WBGene00010847	M04B2.4
10070	2097	2098	F58F12.1	5.91e-05	0.000595825	-0.275699878	0.068645525	9.076421741	0.021196422000000003	0.0001069	0.006926865999999999	0.006961411999999999	0.006961411999999999	WBGene00019061	F58F12.1
14259	4741	4742	T12G3.8a	0.008310477	0.037045411	-0.274549243	0.104027903	6.815899203	0.021489166	0.0014764210000000001	0.002042944	0.014756286	0.014756286	WBGene00000270	bre-5
9238	4179	4180	F53G12.1.2	0.004456627	0.022542219	-0.274388199	0.09648337	8.906367423999999	0.057035518	0.006758233000000001	0.007205328	0.006935519	0.007205328	WBGene00004274	rab-11.1
18607	2441	2442	Y54G2A.2a	0.00017502400000000002	0.001515366	-0.274336924	0.073106207	8.311035416000001	0.019543984	0.000600988	0.007241536999999999	0.007415788	0.007415788	WBGene00021868	atln-1
7231	2194	2195	F31D4.3	8.32e-05	0.0008015110000000001	-0.274173954	0.069676419	9.387833595	0.028018603	8.6e-05	0.004884885	0.007196251999999999	0.007196251999999999	WBGene00001431	fkb-6
11645	5484	5485	K11D2.5	0.0162345	0.062583927	-0.274080596	0.114029176	6.529653977000001	0.026744805	0.0015004789999999999	0.010690752	0.018003501	0.018003501	WBGene00010771	K11D2.5
16773	4607	4608	Y23H5A.7c.1	0.00731537	0.033565295	-0.274073791	0.102184896	8.707005517	0.040230802999999996	0.006061073	0.009601557	0.0069957280000000005	0.009601557	WBGene00000800	cars-1
15661	3157	3158	W03B1.4a	0.000954251	0.006388766	-0.274020779	0.082944133	7.587722766000001	0.013969097	0.0008596480000000001	0.002450969	0.009459945	0.009459945	WBGene00005662	sars-2
3905	5888	5889	C47B2.9	0.021943054	0.078781117	-0.274005777	0.119582569	6.4000604139999995	0.019628462	0.0017900639999999998	0.008803525	0.019659922	0.019659922	WBGene00008134	C47B2.9
19241	4067	4068	Y67H2A.7a	0.0039100870000000005	0.020322264	-0.272342183	0.094388709	7.068089326	0.034361916	0.0009064310000000001	0.005424646	0.012457411000000002	0.012457411000000002	WBGene00013464	Y67H2A.7
435	2189	2190	B0403.4	8.03e-05	0.000775235	-0.271722653	0.068903835	8.778527163	0.02145636	0.000158778	0.004483539	0.00696283	0.00696283	WBGene00015168	pdi-6
10701	2732	2733	K01G5.7.1	0.00036980300000000004	0.0028608640000000003	-0.270880627	0.07607412599999999	9.722675343999999	0.016316379	0.000941288	0.006716641	0.0077396209999999995	0.0077396209999999995	WBGene00006536	tbb-1
7343	2404	2405	F32D1.5	0.000154926	0.001361992	-0.27070850399999996	0.071558489	9.661310588	0.026571103999999998	6.52e-05	0.0034069029999999998	0.007615696	0.007615696	WBGene00017984	F32D1.5
12832	3942	3943	R119.2	0.003335476	0.01788536	-0.270347849	0.09211170099999999	7.13419794	0.042361612	0.000773916	0.004819220999999999	0.011952933	0.011952933	WBGene00020088	R119.2
13507	4638	4639	T04F8.2	0.007498033	0.034173511000000004	-0.269452366	0.10077222699999999	6.873978285	0.048327873	0.001056548	0.007089987	0.014176015	0.014176015	WBGene00011441	T04F8.2
13319	3740	3741	T02C12.1	0.00251044	0.014191987	-0.269210752	0.089081274	7.272587128	0.05961709900000001	0.0007178530000000001	0.011185357	0.011033836000000002	0.011185357	WBGene00002038	hum-5
15781	2691	2692	W04C9.2	0.000336674	0.002644241	-0.269184265	0.075079707	7.98495421	0.015032675	0.00035895	0.002773174	0.008096494000000001	0.008096494000000001	WBGene00021024	W04C9.2
14407	2773	2774	T16G1.11	0.000401424	0.0030595929999999998	-0.268993848	0.076005303	7.904053997999999	0.012423736000000001	0.000342531	0.002895295	0.008322679	0.008322679	WBGene00001233	eif-3.K
12242	2308	2309	R01H2.6	0.000118302	0.001083403	-0.268033912	0.069626097	8.586787841	0.018990406	0.000191738	0.00601134	0.007079952	0.007079952	WBGene00006713	ubc-18
13629	3240	3241	T05F1.1b	0.00110639	0.007217648	-0.267490258	0.08200255099999999	8.325341285	0.020473965	0.0016108270000000002	0.008475801	0.007393266	0.008475801	WBGene00011488	nra-2
16374	3784	3785	Y110A7A.16	0.002659108	0.014853771000000002	-0.267443513	0.08901069199999999	8.140425474	0.023129706	0.000282567	0.011601788	0.007730245	0.011601788	WBGene00022463	elpc-1
20890	4298	4299	ZK675.1.1	0.005172844	0.025440671	-0.267090532	0.09552360300000001	10.05769857	0.048262157	5.0600000000000003e-05	0.013636549	0.008633578000000001	0.013636549	WBGene00004208	ptc-1
2686	2381	2382	C27H6.4c.1	0.000146267	0.001298288	-0.26663987899999997	0.070217851	8.624717144	0.019529879	0.00034639800000000004	0.002827935	0.007049422	0.007049422	WBGene00007786	rmd-2
6430	2272	2273	F21H12.6	0.000107766	0.0010024230000000001	-0.26640901	0.06879677599999999	9.155167001	0.019655521000000002	0.00010190600000000001	0.006767252	0.006997589	0.006997589	WBGene00017686	tpp-2
20378	3867	3868	ZK1127.9a	0.0030051970000000003	0.016426806999999998	-0.266002904	0.089647608	8.65495153	0.040648169	0.0007946839999999999	0.011260356000000001	0.007027709	0.011260356000000001	WBGene00022855	tcer-1
9505	5366	5367	F55A3.2	0.014794188	0.058280886	-0.264682147	0.108592964	6.668491809	0.024439867999999997	0.00133442	0.0036777240000000003	0.016354227	0.016354227	WBGene00018848	F55A3.2
18361	3796	3797	Y53C10A.6a	0.0027254270000000003	0.015176114	-0.264641444	0.08829855800000001	7.57664364	0.023197572000000003	0.0021875429999999997	0.00364901	0.00950741	0.00950741	WBGene00013137	Y53C10A.6
13403	4425	4426	T03F1.8b	0.005987681999999999	0.028605861	-0.264016621	0.096060005	7.267130106000001	0.020175579	0.0027747509999999998	0.010475513	0.011066536	0.011066536	WBGene00020190	guk-1
8349	5374	5375	F43H9.3	0.014923378000000001	0.058680487	-0.263916716	0.108418831	6.665755164	0.017851083	0.001246485	0.0059647	0.016385478999999998	0.016385478999999998	WBGene00018399	F43H9.3
7030	2743	2744	F28C1.1	0.000378054	0.002912609	-0.263016146	0.073985942	8.084144067	0.018040336	0.000295234	0.007915646	0.007853307	0.007915646	WBGene00009200	F28C1.1
13296	3466	3467	T01H3.2	0.001629187	0.009943803000000001	-0.262181818	0.08321568	7.4994967589999995	0.017662128	0.000534333	0.0006471140000000001	0.009852941	0.009852941	WBGene00011348	T01H3.2
5542	5524	5525	F10E9.5	0.016643287	0.063678796	-0.261773601	0.109323111	6.871211366	0.032431576000000004	0.001038185	0.016889128	0.014202992	0.016889128	WBGene00017357	F10E9.5
9203	3164	3165	F53F1.2	0.000971438	0.00648945	-0.26156171100000003	0.07929306400000001	8.035263137000001	0.028366163	0.000307572	0.009123513	0.007968552	0.009123513	WBGene00009980	F53F1.2
16678	2825	2826	Y18D10A.19	0.00044431300000000005	0.003324171	-0.26128495	0.074392255	9.263819266	0.023838934	9.65e-05	0.008204766	0.0070730509999999995	0.008204766	WBGene00001427	fkb-2
19411	2379	2380	Y71F9B.3	0.000145234	0.0012902010000000002	-0.260929812	0.068682356	9.106728447	0.030172632999999997	0.000102389	0.00343408	0.00697351	0.00697351	WBGene00022127	yop-1
18775	3981	3982	Y56A3A.31	0.00348409	0.018499278	-0.260085634	0.08902629199999999	7.25227703	0.015253498	0.0007315010000000001	0.006966524	0.01115702	0.01115702	WBGene00013243	Y56A3A.31
13748	4740	4741	T06E8.1a	0.008312133000000001	0.037045411	-0.259955221	0.09850068699999999	7.111268575	0.02250687	0.00243042	0.008574505	0.012123156999999999	0.012123156999999999	WBGene00011543	acl-2
16404	3068	3069	Y111B2A.15	0.000781408	0.005383289	-0.25953876800000003	0.077259829	7.825329306	0.021491779	0.00038617699999999997	0.00615368	0.008567444	0.008567444	WBGene00013737	tpst-1
9667	4010	4011	F56A11.5a	0.0036055220000000003	0.019000884	-0.259342892	0.089098034	7.567286041	0.030088202999999997	0.002359772	0.0077866590000000005	0.009547918	0.009547918	WBGene00018925	F56A11.5
5186	4989	4990	F07C3.4	0.010594862	0.044891218	-0.258861238	0.101284443	6.857498377000001	0.024037471	0.00105012	0.012194348999999998	0.014337687	0.014337687	WBGene00017195	glo-4
5305	3151	3152	F08F1.7	0.0009423360000000001	0.006321006	-0.258554041	0.078179138	7.7894416689999995	0.028203751000000003	0.000480713	0.005115956	0.008687253	0.008687253	WBGene00006472	tag-123
8555	2706	2707	F45H10.3	0.000353224	0.002758853	-0.257169267	0.071980344	8.266596998999999	0.02796249	0.000282286	0.002830948	0.007489469	0.007489469	WBGene00009740	F45H10.3
17062	5182	5183	Y38A10A.5.2	0.012628598000000001	0.051515810999999995	-0.256959168	0.10302785699999999	10.17867373	0.030741042000000003	0.0068649919999999994	0.008817069	0.009057118000000001	0.009057118000000001	WBGene00000802	crt-1
9218	2476	2477	F53F4.10	0.00018959	0.0016182920000000001	-0.256656047	0.068762545	8.839237533	0.013014808999999999	0.000147586	0.001840037	0.006944845	0.006944845	WBGene00009992	F53F4.10
4987	3429	3430	EEED8.9	0.001528139	0.00941966	-0.25536072600000004	0.08057357799999999	7.647058724	0.012773834	0.0005233530000000001	0.001582713	0.009214799000000001	0.009214799000000001	WBGene00017137	pink-1
7620	5005	5006	F35H10.6	0.010779011000000002	0.04550731400000001	-0.254924076	0.099978749	6.9052091110000005	0.019307935	0.001117399	0.010848855	0.013876226	0.013876226	WBGene00018071	F35H10.6
19741	5936	5937	Y75D11A.3	0.022708482000000002	0.08087004099999999	-0.25428175399999997	0.111610116	6.5926809870000005	0.043305152	0.0014458770000000001	0.00630697	0.017239348999999998	0.017239348999999998	WBGene00022292	Y75D11A.3
15615	2880	2881	W02D7.7	0.000510895	0.003750999	-0.253351066	0.072907237	8.163945363	0.014210448999999998	0.000291466	0.005483989	0.007681731	0.007681731	WBGene00004766	sel-9
10565	4055	4056	H34C03.2a	0.003830842	0.019969305	-0.25333528	0.08760576	9.037252074	0.021905900000000002	0.00021485099999999998	0.011297303	0.006949141	0.011297303	WBGene00019259	H34C03.2
19726	4212	4213	Y75B8A.31	0.004671829000000001	0.023445639	-0.253161588	0.089493343	7.230019143	0.018297557	0.0007169289999999999	0.0041577590000000005	0.011296658000000001	0.011296658000000001	WBGene00013561	Y75B8A.31
830	5633	5634	C02F12.8	0.018041769	0.067706271	-0.25275475199999997	0.10688390199999999	6.7170637179999995	0.016101233	0.001327451	0.004517161	0.015808802	0.015808802	WBGene00015357	C02F12.8
12834	3413	3414	R119.4	0.001500308	0.009291448	-0.252088637	0.079407399	10.27127054	0.01639324	3.6099999999999997e-05	0.007708355	0.009422203	0.009422203	WBGene00004143	pqn-59
12831	5455	5456	R119.1	0.015845606	0.061404627	-0.251832638	0.104388645	6.76930751	0.011871021	0.001102949	0.001332525	0.015242535	0.015242535	WBGene00020087	R119.1
19149	4709	4710	Y66H1A.2a	0.008076518000000001	0.036255162	-0.251737093	0.09503622199999999	7.052461775	0.023497336	0.000965055	0.00763112	0.01258277	0.01258277	WBGene00022044	dpm-1
7194	3175	3176	F30B5.4a	0.000983267	0.006545721	-0.25076983199999997	0.076099903	8.08850314	0.024440986	0.0008433739999999999	0.002904776	0.007843419	0.007843419	WBGene00017934	F30B5.4
19000	2936	2937	Y60A3A.9	0.000597036	0.004298036	-0.250213319	0.07288565	8.161408778	0.013190491	0.000281595	0.002978674	0.007686882	0.007686882	WBGene00013360	Y60A3A.9
370	3745	3746	B0348.6b.1	0.002530979	0.01428486	-0.24997672399999998	0.082784359	8.347257946000001	0.013065028000000001	0.002919998	0.00165435	0.007359877	0.007359877	WBGene00002061	ife-3
13219	4615	4616	T01C3.7.2	0.007354153	0.033684761	-0.249829943	0.093207372	7.54141848	0.048495984000000006	0.00336952	0.004022035	0.009661901	0.009661901	WBGene00001423	fib-1
17243	4518	4519	Y39A3CR.4	0.006722721	0.03144657	-0.249824698	0.09217684300000001	7.335217192000001	0.028989041	0.000691113	0.012053742	0.010679081000000002	0.012053742	WBGene00000941	ddp-1
18721	6150	6151	Y55F3BL.2b	0.026505478	0.091108002	-0.249220553	0.112326051	7.102512266000001	0.024033093	0.001430316	0.017495396	0.012189496999999999	0.017495396	WBGene00021936	Y55F3BL.2
19507	4024	4025	Y71H2AM.3	0.003665602	0.01925511	-0.246741396	0.084919519	7.420770356	0.017020864	0.000583786	0.009424858000000001	0.010233200999999999	0.010233200999999999	WBGene00022168	Y71H2AM.3
6375	4861	4862	F21C3.5	0.009432757	0.041019493	-0.245951874	0.09474416199999999	7.872045797	0.018158516	0.000343351	0.013121333	0.00841923	0.013121333	WBGene00009004	pfd-6
12260	3524	3525	R02D3.5	0.001753878	0.010519785	-0.24552408899999997	0.078466661	7.760297986	0.013538673000000001	0.000447129	0.001782943	0.008788397	0.008788397	WBGene00019823	fnta-1
18670	4873	4874	Y55B1BM.1c	0.009511138	0.041258512000000004	-0.24497028899999998	0.09446955900000001	7.162715999	0.02204858	0.001638449	0.010712497	0.011748298	0.011748298	WBGene00021910	stim-1
13689	6305	6306	T05H4.5.2	0.02939918	0.098570705	-0.24481690899999997	0.112399704	7.8035057629999995	0.04986267	0.01031086	0.00019345099999999997	0.00863968	0.00863968	WBGene00020268	hpo-19
13361	3307	3308	T02G5.9a	0.001240284	0.007927245999999999	-0.244173986	0.075608528	9.465956145	0.015361121	0.00012361299999999998	0.008451361999999999	0.007294788000000001	0.008451361999999999	WBGene00002238	kars-1
14276	6321	6322	T13C2.4	0.029694181	0.099307824	-0.243976921	0.112217364	6.922925297999999	0.027153521	0.0009849589999999999	0.017904146	0.013710051000000001	0.017904146	WBGene00020480	ssup-72
17718	4414	4415	Y45G12B.3	0.005939437	0.028441736000000002	-0.24305244399999998	0.088347165	7.280022935	0.012643446000000001	0.000718083	0.0031149629999999997	0.010989748999999998	0.010989748999999998	WBGene00021564	Y45G12B.3
17467	6272	6273	Y41D4A.5	0.028880905	0.09737212599999999	-0.242346162	0.110908077	8.456021935	0.029989356	0.000215312	0.018235591000000002	0.007213785	0.018235591000000002	WBGene00021507	Y41D4A.5
13718	5966	5967	T06D4.1a	0.023109422	0.081870393	-0.241717863	0.10640766300000001	7.705978891	0.048767505999999995	0.000918929	0.016064957	0.008986240999999999	0.016064957	WBGene00020290	T06D4.1
4255	3265	3266	C52E4.3.1	0.0011549330000000001	0.007474363	-0.241583393	0.074338326	8.302643444	0.019693938	0.000331865	0.007957415	0.00742927	0.007957415	WBGene00004917	snr-4
12894	5141	5142	R11E3.8a.2	0.012096972	0.049740623	-0.24123178	0.09613498	8.56486002	0.044052722	0.005375326	0.008487576	0.007099285	0.008487576	WBGene00001058	dpf-5
9198	6086	6087	F53E2.1	0.02537919	0.088153805	-0.24113226	0.107861085	6.677984503999999	0.028395708	0.001204774	0.011070357	0.016246247	0.016246247	WBGene00018757	tag-304
6570	3932	3933	F23B12.5	0.0032608579999999997	0.017529701	-0.241049758	0.08193360200000001	8.947310047	0.017818817	0.000123135	0.009946538000000001	0.00693526	0.009946538000000001	WBGene00009082	dlat-1
12959	5076	5077	R12E2.2	0.011459753	0.047723767	-0.240521003	0.09512934199999999	9.216542184	0.019402884	0.00010578200000000001	0.013468606000000001	0.007036542	0.013468606000000001	WBGene00020031	R12E2.2
11277	3433	3434	K08D12.3b.2	0.001538906	0.009474985	-0.24047556399999998	0.07592578700000001	8.040855046	0.014810143999999999	0.0006921610000000001	0.006091963000000001	0.007954926	0.007954926	WBGene00019537	K08D12.3
8589	5180	5181	F46B6.5c	0.012622068	0.051509049	-0.240235917	0.096315576	7.803457193	0.023803886	0.005275192	0.0061511859999999995	0.008639843000000001	0.008639843000000001	WBGene00009770	F46B6.5
19413	4278	4279	Y71F9B.4.2	0.005065727	0.025030304	-0.24002653	0.08563738300000001	7.803799242999999	0.025250292999999997	0.00044588	0.010554761999999999	0.008638696	0.010554761999999999	WBGene00004920	snr-7
20824	5739	5740	ZK632.9.1	0.019660059	0.072416836	-0.23942110100000003	0.10263368699999999	7.9032121360000005	0.030031945	0.0008499089999999999	0.014950602	0.008325166	0.014950602	WBGene00014016	ZK632.9
1658	6115	6116	C10C6.9	0.025837466	0.089320069	-0.239270365	0.107361314	6.90171471	0.021905927000000002	0.001068954	0.016220723	0.013909336999999999	0.016220723	WBGene00045175	C10C6.9
41	2961	2962	B0001.2	0.0006307519999999999	0.004501858	-0.238613651	0.069810205	8.542649807	0.012361289	0.000190065	0.004220585	0.007120133000000001	0.007120133000000001	WBGene00007087	B0001.2
18400	3280	3281	Y53F4B.22a	0.00118294	0.007622961	-0.238612378	0.073578529	8.214858712	0.014257003999999998	0.000538237	0.005855914	0.007582463	0.007582463	WBGene00013168	arp-1
10211	2948	2949	F59C6.5	0.000615845	0.004415328	-0.237880993	0.069463665	8.621497799	0.012563002	0.00018593	0.004657584	0.0070518709999999995	0.0070518709999999995	WBGene00010326	F59C6.5
13864	4489	4490	T07G12.12a	0.00650493	0.030631121	-0.23770319399999998	0.087352979	7.317553932999999	0.015755962	0.00067029	0.006667646	0.010775525	0.010775525	WBGene00001867	him-8
7799	6136	6137	F37F2.2.2	0.026292786000000002	0.090568324	-0.23635241699999998	0.106375939	6.729781032999999	0.015475771000000001	0.001304792	0.00231469	0.015668968999999998	0.015668968999999998	WBGene00018159	F37F2.2
14697	5557	5558	T21C9.2a	0.017064493	0.064914462	-0.235382124	0.09867967300000001	7.864690256	0.019148331	0.002139895	0.012466621	0.00844199	0.012466621	WBGene00006934	vps-54
19590	3674	3675	Y73B6BL.4	0.002287119	0.013158248	-0.23447999	0.07687440200000001	7.847423859	0.014799958	0.00036825	0.006433625	0.008496261	0.008496261	WBGene00022233	Y73B6BL.4
17446	6117	6118	Y41C4A.14	0.025902444	0.089515425	-0.233932273	0.105012026	6.753571264	0.011217396000000001	0.001130483	0.00038660800000000004	0.015410805	0.015410805	WBGene00003417	mrt-2
20855	5475	5476	ZK652.11	0.016130892	0.062281856	-0.233876644	0.097207991	7.049879832	0.018883225	0.000877235	0.013296855	0.012603705	0.013296855	WBGene00000835	cuc-1
12856	4311	4312	R11A8.5	0.00526824	0.025833892	-0.23384612800000001	0.083811085	8.195662991	0.019842238999999998	0.000269031	0.010267416	0.007618975	0.010267416	WBGene00011239	pges-2
331	5417	5418	B0334.15	0.015423922	0.060189735	-0.233581545	0.09643088	7.013435179	0.014273526000000002	0.001042448	0.003923449	0.012905924	0.012905924	WBGene00195248	emc-5
5812	5194	5195	F13H10.3c.2	0.012763076000000002	0.051944122	-0.23335668899999998	0.093705779	7.67037088	0.019246585	0.004048545	0.005829416	0.009122614	0.009122614	WBGene00008774	F13H10.3
20408	4386	4387	ZK1236.1	0.005767955	0.027798469	-0.233250767	0.08449005300000001	7.448945196	0.014917689	0.000614002	0.007035979	0.010093852	0.010093852	WBGene00022862	ZK1236.1
20787	4236	4237	ZK616.6a	0.004845704	0.024180487	-0.232468355	0.082519984	7.672963625	0.013552887	0.001101818	0.0033878520000000002	0.009112504	0.009112504	WBGene00022776	perm-3
14511	4766	4767	T19B4.3	0.008619982	0.038232071	-0.232387841	0.08846908099999999	7.279241638999999	0.017559164	0.0007458110000000001	0.007858964	0.010994356	0.010994356	WBGene00020557	T19B4.3
19639	6256	6257	Y73F8A.24c	0.028637664	0.096783848	-0.232283057	0.106140995	7.262988722	0.034080136000000004	0.0058073180000000005	0.001400009	0.011091548	0.011091548	WBGene00013529	Y73F8A.24
4712	5582	5583	D2023.4	0.017340616	0.065657707	-0.23216735800000002	0.097573706	6.962827172000001	0.018258734	0.0009347139999999999	0.012866192	0.013346228	0.013346228	WBGene00008408	D2023.4
3900	4270	4271	C47B2.6a	0.005034872	0.024924442999999998	-0.231803332	0.082645398	7.740723458	0.014385608999999999	0.001387108	0.006165736	0.008858285	0.008858285	WBGene00008132	gale-1
3104	3779	3780	C34B7.2	0.002649424	0.014819253000000001	-0.231661885	0.077073368	7.837168564	0.011620243999999998	0.000381398	0.0028885359999999997	0.008529058	0.008529058	WBGene00007912	C34B7.2
8931	3234	3235	F49E8.3a	0.001091472	0.007133539	-0.231621854	0.070923011	9.484668487	0.027920128	0.000224256	0.005856264	0.007320854	0.007320854	WBGene00003914	pam-1
13399	3070	3071	T03F1.3	0.0007829089999999999	0.0053901159999999995	-0.231220996	0.068841025	8.812249208999999	0.016443773000000002	0.00015691200000000002	0.004550286	0.006951718000000001	0.006951718000000001	WBGene00020185	pgk-1
16007	3067	3068	W08E3.1	0.0007813439999999999	0.005383289	-0.230865037	0.068723731	9.097213997999999	0.019916407	0.00011496	0.005103943	0.006969466999999999	0.006969466999999999	WBGene00004915	snr-2
20903	3230	3231	ZK686.3.1	0.001079221	0.007062199	-0.23074382	0.070585092	8.420622879	0.013318398	0.000215585	0.001486171	0.007257797	0.007257797	WBGene00022793	ZK686.3
7207	3711	3712	F30H5.1	0.002390699	0.013617067	-0.230387712	0.075864215	8.00157458	0.019061609	0.000322062	0.008311006999999999	0.008053156	0.008311006999999999	WBGene00006781	unc-45
5990	5232	5233	F15D4.3	0.013327097	0.053845749000000005	-0.230372445	0.093083283	7.108020464	0.023664211	0.0008490660000000001	0.009147993	0.01214768	0.01214768	WBGene00008860	rmo-1
12445	6222	6223	R05H5.3.1	0.027999603999999997	0.095130265	-0.229896097	0.10462701599999999	8.943391342	0.047475847	0.000144336	0.016275883	0.006935106999999999	0.016275883	WBGene00011038	R05H5.3
19725	4051	4052	Y75B8A.30	0.003800108	0.019833225	-0.229205054	0.07919201099999999	7.711340599	0.01314516	0.000440894	0.004307255	0.008966168	0.008966168	WBGene00004085	pph-4.1
16491	4211	4212	Y116A8C.26a	0.004667724	0.023430602000000002	-0.22867723	0.080830015	7.736075141000001	0.014766139	0.000925123	0.008127039	0.008875113	0.008875113	WBGene00013803	snx-13
5763	5748	5749	F13D12.7b	0.019796493999999998	0.072792568	-0.228249502	0.097953476	7.342128387000001	0.041274412	0.002509394	0.011882931000000001	0.010641774	0.011882931000000001	WBGene00001679	gpb-1
18220	4778	4779	Y50D7A.9	0.008755721	0.038728494	-0.228205842	0.087053366	7.322583561	0.019798719	0.0006195630000000001	0.007205409	0.01074787	0.01074787	WBGene00021757	taco-1
16443	3790	3791	Y113G7B.16	0.0026956470000000002	0.015030078	-0.228129389	0.076031257	7.914908446	0.015166319	0.000380276	0.00519679	0.008290852	0.008290852	WBGene00013765	cdkr-3
1032	3301	3302	C05C10.2b.2	0.0012262739999999999	0.007851943	-0.227788427	0.07046389	8.622315697000001	0.021781582999999997	0.00039649300000000004	0.005060755	0.007051246	0.007051246	WBGene00007329	C05C10.2
9820	5588	5589	F56G4.6	0.017395614	0.065807027	-0.227333217	0.09558894400000001	7.026596861	0.017427737	0.000910534	0.009464553	0.012795335	0.012795335	WBGene00010161	F56G4.6
19686	5295	5296	Y75B12B.2.1	0.013984111	0.055828184	-0.227216295	0.092451866	10.86426278	0.01897391	1.99e-05	0.005765243000000001	0.012801106000000001	0.012801106000000001	WBGene00000883	cyn-7
17268	4076	4077	Y39B6A.2a	0.003952245	0.02050056	-0.22648553899999999	0.078587647	7.761943147999999	0.015005346000000001	0.000481433	0.007768081	0.008782594	0.008782594	WBGene00012665	pph-5
18832	3717	3718	Y57E12AL.6.1	0.002398944	0.013641978	-0.22647324800000002	0.074600721	8.040172635	0.018686504	0.000391319	0.00519081	0.007956583	0.007956583	WBGene00021959	Y57E12AL.6
16950	6147	6148	Y37D8A.18	0.026459947	0.090995878	-0.226355568	0.10198981800000001	6.840782400000001	0.011703831000000001	0.001098784	0.002460754	0.014504099999999999	0.014504099999999999	WBGene00012556	mrps-10
13067	6028	6029	R151.10.2	0.02453449	0.086039595	-0.225834805	0.100431085	6.883464474	0.01167101	0.0010455660000000002	0.004797995	0.014084038	0.014084038	WBGene00020113	R151.10
3343	5153	5154	C36E8.5.2	0.012254086	0.050269330999999993	-0.22565316800000002	0.090090395	10.76956581	0.019066168999999997	5.42e-05	0.001963587	0.012120253000000001	0.012120253000000001	WBGene00006537	tbb-2
1707	5096	5097	C11D2.7	0.011659814	0.048356894000000004	-0.225416864	0.089370415	7.243325748999999	0.011960213999999999	0.000768012	0.0047054259999999995	0.011212595	0.011212595	WBGene00015703	C11D2.7
19752	3566	3567	Y76A2B.5.2	0.001878501	0.01113461	-0.22537343399999998	0.07249536200000001	8.198497717	0.012642583	0.000269852	0.004608587	0.007613514	0.007613514	WBGene00013577	Y76A2B.5
5387	5235	5236	F09B9.3	0.013351176999999999	0.053912133	-0.22460096300000001	0.090774934	7.190356422000001	0.044516764	0.000802651	0.006417194	0.011557481000000001	0.011557481000000001	WBGene00001331	erd-2
2993	4000	4001	C33A12.1	0.003567044	0.018849792	-0.22451469699999999	0.077044008	7.846777537	0.013923578999999998	0.000405353	0.007492812	0.008498316	0.008498316	WBGene00007880	C33A12.1
9754	5172	5173	F56D1.3	0.012526246000000001	0.051197065	-0.224404587	0.089871054	7.216230705	0.010501159	0.000729618	0.002847523	0.011385592	0.011385592	WBGene00018961	mrps-16
12599	3417	3418	R07G3.5	0.001507422	0.009324585	-0.22146577399999998	0.069791449	8.539317582	0.014138752	0.000182899	0.004703184	0.007123371	0.007123371	WBGene00019941	pgam-5
19045	5930	5931	Y62E10A.6	0.022570434	0.080464148	-0.22129790300000002	0.097033732	6.971494794	0.014447348	0.000854189	0.005563861999999999	0.013269129	0.013269129	WBGene00013376	Y62E10A.6
14576	4329	4330	T20B12.1	0.005355264	0.02614927	-0.22067636699999998	0.079241768	7.714241819	0.011740713	0.000463531	0.005850503000000001	0.008955356	0.008955356	WBGene00020600	T20B12.1
11077	3831	3832	K06H7.6	0.0028628340000000003	0.015795641000000003	-0.22052108	0.073948381	8.084609764	0.009480873	0.00035029699999999996	0.003460012	0.007852247	0.007852247	WBGene00000143	apc-2
3161	4458	4459	C34E10.11	0.006310658	0.029922906000000003	-0.21969178600000003	0.08043819599999999	7.645893882	0.013311045	0.00048598900000000004	0.004579212	0.009219465999999999	0.009219465999999999	WBGene00016412	mrps-26
10149	4984	4985	F59A3.12	0.01056574	0.044812727000000004	-0.21853862100000002	0.08547541300000001	7.39855046	0.01459829	0.000613374	0.0026765440000000003	0.010345695	0.010345695	WBGene00185086	F59A3.12
16143	3894	3895	Y102A5A.1	0.0030939970000000002	0.01679878	-0.21806049600000002	0.07371287900000001	8.942170797000001	0.029550884	0.00012681299999999998	0.00802357	0.006935067	0.00802357	WBGene00013606	cand-1
19705	5443	5444	Y75B8A.16	0.015739753000000002	0.06112887400000001	-0.216224907	0.089538021	7.230201659	0.015647756999999998	0.000730092	0.0041627209999999994	0.011295494	0.011295494	WBGene00013551	Y75B8A.16
15373	3985	3986	T28D6.6a	0.003524595	0.018695563000000002	-0.21533034	0.07379773099999999	8.105756	0.010301995999999999	0.00036428199999999995	0.003733759	0.007804875	0.007804875	WBGene00012126	T28D6.6
16009	4812	4813	W08E3.3a	0.009066654	0.039828852000000005	-0.2147768	0.082304764	9.229387249	0.017920306	9.89e-05	0.010062259	0.007045898	0.010062259	WBGene00012344	ola-1
13338	6252	6253	T02E1.3a	0.028607617999999998	0.096754806	-0.214741128	0.09810674900000001	8.446955836	0.017943118	0.0005293730000000001	0.013908028000000001	0.007224736	0.013908028000000001	WBGene00011376	gla-3
16540	5350	5351	Y119C1B.4	0.014628328999999999	0.057799807	-0.21473531199999998	0.087953932	7.282937135	0.01211296	0.000631223	0.002453055	0.010972619	0.010972619	WBGene00022470	mrpl-19
9714	5453	5454	F56B3.8a	0.015818538	0.061322215	-0.21446765	0.088877303	7.268985735	0.01332653	0.0007933780000000001	0.005457927	0.011055384	0.011055384	WBGene00018932	mrpl-2
11713	3587	3588	K11H3.3	0.00192539	0.011352273000000001	-0.21433168600000002	0.069105681	8.735819409	0.015340016000000001	0.00018244900000000003	0.0029620109999999996	0.006980944	0.006980944	WBGene00010780	K11H3.3
12593	5134	5135	R07E5.7	0.012025308	0.049513355	-0.214282307	0.08532381900000001	7.8873608729999996	0.016351562	0.00037124300000000005	0.010548988	0.008372529	0.010548988	WBGene00011115	R07E5.7
5500	6127	6128	F10C2.6	0.026133177	0.09016543099999999	-0.21397576699999998	0.09620230699999999	7.003159417999999	0.019978608999999998	0.0008889319999999999	0.002013216	0.012993393999999998	0.012993393999999998	WBGene00001095	dars-2
13677	4782	4783	T05H4.1	0.008787742	0.03884575	-0.21384493899999998	0.081613879	7.5843947410000006	0.018227738	0.000517091	0.006377949	0.009474146999999999	0.009474146999999999	WBGene00020264	acl-8
16162	5853	5854	Y102E9.2b	0.021409574	0.077321325	-0.212206478	0.092236309	7.802766975	0.016439126000000002	0.004119145	0.000456756	0.008642159	0.008642159	WBGene00022420	Y102E9.2
4829	4695	4696	DY3.1	0.007917297	0.035646383999999996	-0.211203986	0.079532255	7.687821402000001	0.015385083	0.000432954	0.00685148	0.009055115	0.009055115	WBGene00006574	tin-13
14736	3710	3711	T21H3.3	0.002387433	0.013602128	-0.210664922	0.069360299	9.315074252999999	0.018588567	9.719999999999999e-05	0.002778045	0.007119109	0.007119109	WBGene00000552	cmd-1
14701	4163	4164	T21C9.5a	0.004374575	0.022212209	-0.21045614699999998	0.07384926	8.106076932999999	0.013998867	0.00037640300000000003	0.001524825	0.007804167	0.007804167	WBGene00003065	lpd-9
20368	5862	5863	ZK1127.11	0.021508244	0.077562479	-0.20962034899999998	0.091181234	7.176614156	0.014589365	0.000819602	0.004691288	0.011651423999999999	0.011651423999999999	WBGene00001872	him-14
8548	6224	6225	F45G2.8	0.028025886	0.095188964	-0.209322357	0.095279751	7.0354644120000005	0.021517092999999998	0.0008956	0.008487685	0.012721747	0.012721747	WBGene00009734	F45G2.8
9753	4663	4664	F56D1.2	0.007713426999999999	0.034966762	-0.208788387	0.07836334	7.760939307999999	0.017789035	0.000425086	0.003377116	0.008786133	0.008786133	WBGene00018960	F56D1.2
9391	4339	4340	F54D7.2	0.005446278000000001	0.02653241	-0.208538983	0.075030758	7.993645054	0.008506386	0.00037072099999999996	0.002643083	0.008073700999999999	0.008073700999999999	WBGene00018797	F54D7.2
10481	5371	5372	H20J04.5	0.014868288	0.058518281	-0.20849629999999997	0.085604674	7.3925614920000005	0.014576407	0.00061583	0.007151755	0.01037641	0.01037641	WBGene00019220	pfd-2
15463	5051	5052	W01A11.2	0.011218761	0.04695136	-0.208444517	0.08220037200000001	7.552839871000001	0.014661297	0.000524142	0.006298413	0.009611209	0.009611209	WBGene00020910	dgtr-1
15777	6221	6222	W04B5.4	0.027968236	0.09503896199999999	-0.208308639	0.094783474	7.049110072	0.016708885	0.000865902	0.006272186999999999	0.012609958000000001	0.012609958000000001	WBGene00021021	mrpl-30
99	5790	5791	B0035.4	0.020578449	0.07510904	-0.20723847199999998	0.089495481	7.6603944	0.014647726000000002	0.000508046	0.011506116	0.009161782	0.011506116	WBGene00007107	pfd-4
14000	4661	4662	T09B4.1.2	0.007690626	0.034878357	-0.207194412	0.077736035	9.02205784	0.023144571	0.000169536	0.0088948	0.006945399999999999	0.0088948	WBGene00020375	pigv-1
12136	4107	4108	M18.7a.1	0.004092795	0.021064742999999997	-0.20696656300000002	0.072090684	8.3974239	0.017108414	0.00050712	0.001983689	0.00728848	0.00728848	WBGene00000122	aly-3
15000	3836	3837	T24C4.1	0.002876482	0.015850261	-0.20684401600000002	0.069395875	8.640244893	0.011113375	0.0001857	0.007000841999999999	0.007037981	0.007037981	WBGene00020757	ucr-2.3
19508	4926	4927	Y71H2AM.4	0.009906916	0.042513076	-0.20668650800000002	0.080140203	7.657848688	0.013865998999999999	0.000461834	0.002064943	0.009171844	0.009171844	WBGene00022169	Y71H2AM.4
18338	4927	4928	Y52B11A.3a.2	0.009913597	0.042533114000000004	-0.206594749	0.08011185900000001	7.67705355	0.008772182	0.000530251	0.002852747	0.009096614	0.009096614	WBGene00013123	Y52B11A.3
14227	4102	4103	T12D8.8.1	0.004066425	0.020954529	-0.206070246	0.071727443	9.426878667	0.016651633	0.0004738	0.0055231030000000006	0.00724344	0.00724344	WBGene00011735	hip-1
7892	5935	5936	F39B2.3	0.022669582	0.08074511	-0.20594467600000002	0.090367926	7.202804812	0.009286543000000001	0.0007755739999999999	0.000778576	0.011473968999999999	0.011473968999999999	WBGene00009554	F39B2.3
4895	4120	4121	E02D9.1b	0.004142733	0.021249346000000002	-0.20544306399999998	0.071655758	8.37994446	0.02240419	0.000389252	0.00516351	0.0073125690000000005	0.0073125690000000005	WBGene00017098	E02D9.1
17324	4876	4877	Y39E4B.2	0.009551176	0.041406707	-0.205187488	0.079171965	8.320793539	0.013861568000000001	0.00023971799999999998	0.009162581999999999	0.007400363	0.009162581999999999	WBGene00012715	snpc-1.2
9625	4882	4883	F55F8.9b	0.009599765	0.041569351000000004	-0.204952788	0.07913473	7.760416602	0.014931393000000001	0.00052339	0.008870068	0.008787978	0.008870068	WBGene00018897	F55F8.9
1177	4279	4280	C06A8.1a	0.005080295	0.02509642	-0.20484050899999998	0.073107771	8.298371825	0.016290666000000002	0.000580909	0.004886687	0.00743621	0.00743621	WBGene00015512	mthf-1
8451	4357	4358	F44G4.2	0.005569755	0.027021875	-0.204118558	0.07363344	8.104193917	0.008273325	0.000324499	0.0018189529999999999	0.007808326	0.007808326	WBGene00009712	F44G4.2
1365	4957	4958	C07G2.2b	0.010299665	0.043922109	-0.20199704699999999	0.078732777	8.446402962999999	0.021567637	0.001441304	0.007856970999999999	0.007225411	0.007856970999999999	WBGene00000223	atf-7
19378	4242	4243	Y71F9AL.16	0.004908963	0.024461512999999997	-0.201980117	0.071803721	8.302171582	0.024582398	0.000303627	0.004474736	0.007430034	0.007430034	WBGene00000199	arx-1
113	4722	4723	B0041.5	0.008181149	0.036620743	-0.201823373	0.076318133	7.895601417999999	0.015225406	0.000388903	0.002218382	0.008347783000000001	0.008347783000000001	WBGene00015009	B0041.5
16228	5146	5147	Y105E8A.19	0.012162801	0.049962717000000004	-0.201697992	0.08044155900000001	8.056749029	0.021048402	0.00032085	0.009385417	0.007916845	0.009385417	WBGene00013677	Y105E8A.19
18148	5311	5312	Y49E10.3a	0.014110111000000002	0.056172029000000005	-0.201228085	0.08198507099999999	7.993396685	0.022036048	0.000824639	0.009257689	0.008074348	0.009257689	WBGene00004086	pph-4.2
15562	5026	5027	W02B12.15a	0.01096009	0.04609099	-0.201015748	0.079016595	7.777667872	0.009619993	0.000637737	0.003887733	0.008727697	0.008727697	WBGene00044026	W02B12.15
10410	4994	4995	H14A12.3	0.010632796000000002	0.045006849	-0.20084079	0.078621093	7.74678708	0.013323818999999999	0.000435447	0.005248966	0.008836466999999999	0.008836466999999999	WBGene00019196	H14A12.3
16093	4020	4021	W09H1.6a	0.003643289	0.019156942	-0.200613973	0.068998758	9.180669446	0.015000176	0.00012862	0.004659518	0.007012623000000001	0.007012623000000001	WBGene00002264	lec-1
19902	5009	5010	Y92C3B.3b	0.010817348000000001	0.045650935	-0.20045327	0.078654019	7.857501064	0.01172885	0.00081524	0.004650917	0.008464441999999999	0.008464441999999999	WBGene00004277	rab-18
18306	5705	5706	Y51H4A.3b	0.019036261999999998	0.070536923	-0.20030669899999998	0.08542518800000001	7.492687898	0.012724407	0.00106148	0.00777214	0.009884714000000001	0.009884714000000001	WBGene00004357	rho-1
13981	6061	6062	T09A12.5	0.025048189	0.08736289400000001	-0.199413237	0.088997594	7.255749073	0.020117135	0.0007451830000000001	0.0103944	0.011135675	0.011135675	WBGene00020374	T09A12.5
19923	5429	5430	Y92H12BR.8	0.015539991000000001	0.060506458	-0.19844023800000002	0.082015561	7.562863186	0.01397853	0.000522631	0.007622158	0.009567198	0.009567198	WBGene00022373	mrpl-15
14413	6247	6248	T16G1.9	0.028580334	0.096713306	-0.197778313	0.090341614	7.19797655	0.022066191000000002	0.0007362289999999999	0.004511858	0.011506181	0.011506181	WBGene00011802	T16G1.9
7338	4423	4424	F32D1.10	0.005973931	0.028550369	-0.197372385	0.07179243099999999	9.689536401	0.009032166	5.9999999999999995e-05	0.002631027	0.007671273	0.007671273	WBGene00003159	mcm-7
722	6122	6123	C01G10.7	0.026030833	0.08988566	-0.197187599	0.088593718	7.267505569	0.011159046	0.000708993	0.005734854	0.011064276999999999	0.011064276999999999	WBGene00007234	C01G10.7
3106	5057	5058	C34B7.4	0.011270496999999999	0.04711133	-0.196819892	0.077665548	7.807865337999999	0.01459519	0.000422809	0.006684941999999999	0.008625097	0.008625097	WBGene00007914	mys-4
18762	4285	4286	Y56A3A.20	0.005110091	0.02520827	-0.196499218	0.07017802299999999	8.472341445	0.01151834	0.00019280599999999998	0.0031391640000000003	0.007194626	0.007194626	WBGene00000369	ccf-1
2228	5491	5492	C18E9.2a	0.016328902	0.062862704	-0.19607937600000003	0.08164939	7.80708771	0.010359094000000001	0.001372242	0.00037003	0.008627692	0.008627692	WBGene00007683	C18E9.2
7449	4419	4420	F33G12.5	0.005955228000000001	0.028480295	-0.195372077	0.07103828400000001	8.362271275	0.008951556999999999	0.00023187599999999997	0.004451489	0.00733778	0.00733778	WBGene00018017	F33G12.5
8304	5362	5363	F43D9.3b	0.014761738	0.058196425999999996	-0.19406373899999999	0.079593942	7.690864276	0.011577023	0.000459317	0.007688365	0.009043477	0.009043477	WBGene00009654	F43D9.3
2238	5508	5509	C18E9.6	0.016493036000000003	0.063298648	-0.192732583	0.080378304	8.532161121	0.014284261000000001	0.000212488	0.00947852	0.007130423	0.00947852	WBGene00007686	tomm-40
3316	4681	4682	C36B1.4.1	0.007832415	0.03536966	-0.19196241100000003	0.072187762	8.606927931	0.018526406999999998	0.000753326	0.0054096840000000005	0.007063283	0.007063283	WBGene00003925	pas-4
13663	5003	5004	T05H10.1	0.010723988	0.045311205	-0.19190987899999998	0.075212574	9.033541301	0.013258289	0.00011960100000000001	0.008365796	0.006948175	0.008365796	WBGene00011507	T05H10.1
867	4724	4725	C03B1.12	0.008194752	0.036669132	-0.191167342	0.07230400299999999	8.224248858	0.022750378999999998	0.000276802	0.00745944	0.007565001	0.007565001	WBGene00003053	lmp-1
14446	6281	6282	T17E9.2a	0.02905613	0.09779270400000001	-0.19041596800000002	0.087237761	8.174864629	0.017629808	0.0016384729999999999	0.009777168000000001	0.007659783000000001	0.009777168000000001	WBGene00020549	nmt-1
9638	5343	5344	F55G1.8.1	0.014585663	0.057706714000000006	-0.190100231	0.07782997700000001	9.249884705	0.015012976	0.000209953	0.008876305	0.007061698000000001	0.008876305	WBGene00004044	plk-3
135	4402	4403	B0205.7	0.0058717430000000004	0.028195834	-0.18906594899999998	0.06862999	9.012155966	0.012793473	0.000121845	0.0048319159999999995	0.006943268000000001	0.006943268000000001	WBGene00002191	kin-3
10274	4582	4583	F59G1.3	0.007140948	0.032943718999999996	-0.188695455	0.070141828	8.496632925	0.010168398	0.00021239599999999998	0.0070364930000000004	0.007167418	0.007167418	WBGene00006933	vps-35
551	4585	4586	B0511.10	0.007159942	0.033009738999999996	-0.18861313600000001	0.07013434	8.503850757999999	0.008410415	0.000218605	0.004496155999999999	0.007159634000000001	0.007159634000000001	WBGene00001228	eif-3.E
17354	5878	5879	Y39G10AR.14a.1	0.021840532000000003	0.078546415	-0.188574947	0.082234745	8.972369887000001	0.010787078	0.0032066990000000004	0.001112603	0.006937131	0.006937131	WBGene00003156	mcm-4
16370	4643	4644	Y110A7A.14.1	0.007525426	0.034261431	-0.188317823	0.070461032	9.03604999	0.012730015	0.000173948	0.0072731869999999995	0.006948825	0.0072731869999999995	WBGene00003924	pas-3
10577	4546	4547	H37A05.1	0.006905565	0.032110044	-0.18790063	0.069557679	8.70245299	0.01099447	0.000175734	0.007081672	0.006998254000000001	0.007081672	WBGene00010425	lpin-1
11094	5732	5733	K07A1.8.1	0.019539453000000002	0.072047898	-0.18747824100000002	0.080287855	8.447296409	0.017952251000000002	0.0014130579999999998	0.008256152	0.007224321	0.008256152	WBGene00002070	ile-1
9871	6068	6069	F57B10.5	0.025179612999999997	0.087710458	-0.18655876600000001	0.083335911	7.502037952999999	0.012337218	0.000576174	0.004904091	0.009841137	0.009841137	WBGene00019003	F57B10.5
15750	4595	4596	W03G9.4.1	0.007222241	0.033224507	-0.185408464	0.06901695099999999	8.817236273999999	0.013816296	0.000194697	0.003189998	0.0069503130000000005	0.0069503130000000005	WBGene00000155	app-1
2556	5498	5499	C26E6.3	0.016378965	0.062975169	-0.18515626899999998	0.077136882	7.836457524	0.012307143999999999	0.00039380000000000003	0.006640315999999999	0.008531348000000001	0.008531348000000001	WBGene00016139	ntl-9
17600	4759	4760	Y43F4B.5a	0.008535102	0.037915992999999995	-0.185110799	0.070380727	8.463772273	0.00749561	0.000225572	0.002523242	0.007204598	0.007204598	WBGene00012803	Y43F4B.5
19446	4998	4999	Y71G12B.15a.1	0.010648033999999999	0.045049254000000004	-0.184593599	0.07227507700000001	8.244362309	0.00964143	0.000307057	0.00507862	0.007528473000000001	0.007528473000000001	WBGene00006702	ubc-3
5323	5348	5349	F08F8.2	0.014627397	0.057799807	-0.184169962	0.075433889	7.943632147000001	0.008814124	0.000326558	0.005297919	0.00820885	0.00820885	WBGene00017268	hmgr-1
8413	4712	4713	F44E2.8	0.008105886999999999	0.036363836000000004	-0.18415451100000002	0.069554548	8.600052774	0.008510231	0.00018789599999999998	0.004132697	0.007068857	0.007068857	WBGene00018421	F44E2.8
15141	4775	4776	T26C12.1	0.008702396999999999	0.038524868999999996	-0.182074347	0.06940054	8.637380165	0.014016126	0.00018460599999999997	0.005841481	0.0070400459999999995	0.0070400459999999995	WBGene00020831	T26C12.1
20729	5630	5631	ZK546.15	0.018016436	0.067649158	-0.181354635	0.076673638	7.886228537999999	0.022702801	0.000367397	0.008450873000000001	0.00837595	0.008450873000000001	WBGene00006619	try-1
9705	6034	6035	F56B3.12	0.024599285	0.086197855	-0.17996372600000002	0.080067933	7.673887692	0.006349368	0.000507403	0.0021266979999999998	0.009108908	0.009108908	WBGene00018935	skr-18
17330	5511	5512	Y39E4B.5	0.016531239	0.063407881	-0.17981691	0.075018397	7.977312802	0.011359046000000001	0.000324865	0.007486321	0.008116775	0.008116775	WBGene00012716	Y39E4B.5
8041	5002	5003	F40G9.3	0.010698143	0.04521104	-0.17873317600000002	0.07002534	8.513443078	0.012922833	0.000205821	0.005887009	0.007149501	0.007149501	WBGene00006715	ubc-20
20574	5892	5893	ZK328.4	0.022021178	0.079007936	-0.178534954	0.077962781	7.779981577	0.010290073	0.00039758800000000004	0.002527818	0.008719704	0.008719704	WBGene00022694	ZK328.4
11827	6273	6274	M01E11.5.1	0.028938866	0.097506685	-0.178354862	0.081652414	10.17197901	0.014426002	7.57e-05	0.00992498	0.009032135	0.00992498	WBGene00000474	cey-3
5702	6283	6284	F12F6.6	0.029080843999999998	0.097844729	-0.177865568	0.08150039999999999	8.98769861	0.018092791	0.000128928	0.009834545	0.006939035	0.009834545	WBGene00004755	sec-24.1
11273	4907	4908	K08D12.1	0.009827381999999999	0.042335032	-0.177396487	0.068709203	9.115287643	0.016688988999999998	0.000104092	0.0015436129999999999	0.00697734	0.00697734	WBGene00003947	pbs-1
19941	6009	6010	Y94H6A.9d	0.023957257000000003	0.084280911	-0.17715168899999997	0.078461595	7.812348775	0.014374953999999999	0.000624154	0.008411155	0.008610179	0.008610179	WBGene00022381	ubxn-2
8594	5452	5453	F46B6.7.2	0.015789415	0.061220538	-0.176878448	0.07327960900000001	9.624835425	0.011793156	0.000250734	0.007804116999999999	0.00754741	0.007804116999999999	WBGene00009772	ztf-7
10736	6089	6090	K02B2.3	0.025412463	0.088225896	-0.17642988	0.078936915	7.7251157589999995	0.010376953000000001	0.000431411	0.0037356670000000002	0.008915144	0.008915144	WBGene00019296	mcu-1
13394	5575	5576	T03F1.1.1	0.017264788	0.065464386	-0.176403385	0.07408732700000001	8.065881132000001	0.00838643	0.00033800599999999996	0.004519967	0.007895392	0.007895392	WBGene00020184	uba-5
7743	5145	5146	F37A4.1.1	0.01214276	0.049890084	-0.175308506	0.06990061	8.530820108	0.008155015	0.000197383	0.0020515629999999997	0.00713176	0.00713176	WBGene00018131	F37A4.1
1666	5075	5076	C10F3.1	0.011459106	0.047723767	-0.17451160899999998	0.069021183	8.748396629	0.015292331999999999	0.000170747	0.0050251029999999995	0.006975139	0.006975139	WBGene00015677	cpg-4
2226	5852	5853	C18E9.11a	0.021393004	0.077278707	-0.174056226	0.07564453	7.960831226	0.010634026000000001	0.000421859	0.007004076999999999	0.008161284	0.008161284	WBGene00003870	ooc-5
9805	5622	5623	F56F11.4a	0.017936665	0.067443518	-0.17120803699999998	0.07233359	8.219470364	0.006834901	0.000274368	0.002327578	0.007573855	0.007573855	WBGene00018991	F56F11.4
7553	6165	6166	F35D6.1a	0.026802894	0.09190138	-0.17113468	0.077283463	7.840287849	0.012468578999999999	0.00044006300000000003	0.00495588	0.008519038	0.008519038	WBGene00001411	fem-1
19589	5368	5369	Y73B6BL.38	0.014812811	0.058332514	-0.171040324	0.07018698799999999	9.47918517	0.008431922	7.62e-05	0.005230708	0.007313116	0.007313116	WBGene00022257	puf-11
506	6036	6037	B0464.6.1	0.024627955	0.086252917	-0.17032952699999998	0.07579671	8.264838094	0.012190996	0.00112521	0.004600433	0.007492502	0.007492502	WBGene00007186	B0464.6
9983	5260	5261	F58A4.10	0.013620785	0.054731612	-0.16962943	0.068756282	9.119582968	0.010632763	0.000111809	0.0063753640000000006	0.00697933	0.00697933	WBGene00006704	ubc-7
8764	5677	5678	F47G9.1	0.018640864	0.06941243	-0.167555235	0.07122020700000001	8.34253782	0.009686077	0.000241522	0.0034227640000000004	0.007366954	0.007366954	WBGene00009829	F47G9.1
11861	6276	6277	M01G5.3	0.028961407	0.09755154199999999	-0.166000921	0.07600735	7.915644905	0.007777671	0.00037696699999999997	0.002518406	0.008288709	0.008288709	WBGene00019716	M01G5.3
[truncated: 2,141 more rows]
