# Supplementary material for: The Caenorhabditis elegans Female-Like State: Decoupling the Transcriptomic Effects of Aging and Sperm Status
Source: G3 (Bethesda). 2017 Jul 26;7(9):2969–77. doi: 10.1534/g3.117.300080 (PMC5592924; doi:10.1534/g3.117.300080)
Supplement: Supplementary file 2 [file 2969FileS2.csv]

	index	Unnamed: 0	target_id	pval	qval	b	se_b	mean_obs	var_obs	tech_var	sigma_sq	smooth_sigma_sq	final_sigma_sq	ens_gene	ext_gene
1370	176	177	C07G2.3b.2	1.15e-06	0.00013702700000000001	-6.122355817000001	1.258563905	4.312197166	8.261869712000001	0.975944962	1.4000296909999999	0.081431676	1.4000296909999999	WBGene00000380	cct-5
13123	476	477	R31.2b.1	9.240000000000001e-05	0.004095237	-5.679831937	1.452734894	2.038539098	6.616839833999999	2.707660042	-0.8977350190000001	0.457997964	0.457997964	WBGene00011270	R31.2
5194	1611	1612	F07C6.4c.1	0.005204409	0.068176471	-5.540339482	1.982869585	2.9350616869999997	8.987454283	2.5652745169999998	3.33238317	0.22315174699999998	3.33238317	WBGene00008555	F07C6.4
8157	1495	1496	F42A10.7.2	0.004166141	0.058840832	-5.288600781	1.8457405759999999	2.823092289	7.8050749129999994	0.997272272	4.112865141	0.24381447399999998	4.112865141	WBGene00018343	F42A10.7
19283	1401	1402	Y69A2AR.7b.1	0.00346534	0.052343611	-5.241341635	1.793059217	3.843491273	8.025183487	1.520600159	3.3019918739999996	0.112579775	3.3019918739999996	WBGene00022078	epg-9
20131	1237	1238	ZC376.7b.1	0.002343252	0.040018887999999996	-5.235392216	1.720538126	1.881067127	7.192153026000001	2.8599385219999998	1.580438644	0.520556317	1.580438644	WBGene00013878	atfs-1
1369	116	117	C07G2.3b.1	1.33e-07	2.4100000000000003e-05	-5.1884739280000005	0.9837157670000001	2.353844491	5.87663047	0.675091375	0.776453691	0.35477094600000003	0.776453691	WBGene00000380	cct-5
13228	1230	1231	T01C8.5.1	0.002292085	0.039367635	-5.039799465	1.652654175	3.259813761	6.537178549	3.3398328669999997	0.757065867	0.17292169899999998	0.757065867	WBGene00020146	got-1.2
5453	456	457	F09F7.5c.2	7.659999999999999e-05	0.003535644	-5.016468399	1.2684410640000001	1.9451427680000002	4.6477771180000005	1.9192915590000001	-0.7160646540000001	0.49412253899999997	0.49412253899999997	WBGene00017302	F09F7.5
10987	616	617	K05B2.2b.2	0.000243952	0.008359616	-4.812942681	1.311955222	2.58481285	6.2089261	2.287114121	-0.108727846	0.294725637	0.294725637	WBGene00019403	K05B2.2
3358	531	532	C37A2.5c	0.000132398	0.00526182	-4.802916752	1.256664934	3.3281622019999997	5.399952455	2.204851943	-1.842874605	0.163958191	0.163958191	WBGene00004111	pqn-21
4490	1239	1240	C56C10.13b	0.00235647	0.040179713	-4.655616865	1.530854898	5.126708755	7.687540628	0.9166169120000001	2.598658167	0.048406198	2.598658167	WBGene00001026	dnj-8
20389	1229	1230	ZK1128.6b.1	0.002289785	0.039360097000000004	-4.4043135389999994	1.444122404	3.746825626	10.31467	1.619323602	1.5089106730000001	0.120476786	1.5089106730000001	WBGene00014232	ttll-4
12423	1290	1291	R05G6.10e	0.002750027	0.04502363400000001	-4.206935506000001	1.404943482	2.6386790280000003	4.819784397	2.678482451	-1.703115418	0.282316831	0.282316831	WBGene00019902	R05G6.10
20068	1255	1256	ZC239.6.1	0.00252353	0.042480091	-4.14119123	1.3710258180000001	3.542539825	5.671391876	2.6800332069999997	-1.5578637080000002	0.139534482	0.139534482	WBGene00022569	ZC239.6
5351	1257	1258	F08G5.1c	0.002530581	0.042490663	-4.117122265	1.363438766	4.621089658	6.683588639	0.876073724	1.912374178	0.066130146	1.912374178	WBGene00008580	dsb-1
4859	1630	1631	E01F3.1b	0.005349875	0.069351562	-3.988080177	1.431895428	1.681402504	5.284202303	2.398586873	0.6768999	0.61234821	0.6768999	WBGene00008443	pde-3
10516	1170	1171	H24K24.4.1	0.001980338	0.035756003	-3.8499049660000004	1.24464894	5.68841794	4.201899313999999	1.242781503	1.080944973	0.033270472	1.080944973	WBGene00019241	H24K24.4
14246	679	680	T12G3.2a.1	0.00035761800000000003	0.011119298	-3.7966109460000004	1.0636156079999999	4.501755778	4.5994296530000005	1.402209236	0.294708007	0.071487674	0.294708007	WBGene00011738	T12G3.2
3156	1346	1347	C34D4.15a	0.0031269320000000002	0.049079850999999994	-3.733758632	1.263549494	2.1827955080000003	3.183635137	1.987438311	-1.796321347	0.407397675	0.407397675	WBGene00000687	col-113
14453	1669	1670	T17H7.4f.2	0.005677206999999999	0.07187616599999999	-3.6800622560000003	1.330528634	3.9706094939999996	4.465481965	2.396206729	0.25925294	0.103087148	0.25925294	WBGene00003936	pat-12
11790	1926	1927	M01A8.1c	0.008577403	0.094111069	-3.62366734	1.37863084	1.637713687	3.997758137	1.307963792	1.5429706980000002	0.634486012	1.5429706980000002	WBGene00010795	M01A8.1
16529	1978	1979	Y116F11B.12a.2	0.009210263	0.098399486	-3.5906214710000004	1.378807841	5.227970258	4.758396241	1.528047107	1.323619486	0.045459973	1.323619486	WBGene00001629	gly-4
11550	988	989	K10C3.5b	0.001166828	0.024943632	-3.5578511980000003	1.095779676	2.8232376169999998	2.934282205	1.5573132490000001	-0.663574311	0.243786397	0.243786397	WBGene00010732	K10C3.5
2204	1392	1393	C18D4.6a	0.003420003	0.051908915	-3.531480658	1.2064257	4.525576646	4.363343867	0.6023732479999999	1.580821205	0.070368155	1.580821205	WBGene00007675	C18D4.6
20093	1404	1405	ZC308.1c	0.0034839479999999997	0.052427837000000005	-3.523246982	1.205988359	4.293348138	3.385207092	1.726671035	0.45494084700000004	0.08250941	0.45494084700000004	WBGene00001596	gld-2
3021	1878	1879	C33D9.1d	0.008029759000000001	0.09030488800000001	-3.49089132	1.316911999	2.90469146	4.722484863	2.3728169340000003	-1.353645138	0.228568887	0.228568887	WBGene00001366	exc-5
10237	1234	1235	F59E11.8b	0.002318282	0.039688606	-3.39218508	1.113614585	1.2513730920000001	3.036986735	0.877811327	0.98239484	0.867715725	0.98239484	WBGene00019114	nhr-194
4051	1281	1282	C49A9.9b	0.0027123629999999998	0.044732835	-3.3823403689999996	1.1279787479999999	0.925409622	2.975511369	0.78113763	0.856491375	1.1273664540000001	1.1273664540000001	WBGene00016763	C49A9.9
8655	1443	1444	F46F3.4b	0.0037475620000000003	0.054871674	-3.336274195	1.150969587	5.542474552000001	3.5013275389999996	1.9501606059999999	-0.976249543	0.036935881000000004	0.036935881000000004	WBGene00000146	ape-1
14250	1054	1055	T12G3.2c.1	0.001435289	0.028771988	-3.277046695	1.028106389	3.949790505	4.16295649	1.338248134	0.247255986	0.104578936	0.247255986	WBGene00011738	T12G3.2
17797	1473	1474	Y46H3A.5	0.0040033740000000005	0.05742424	-3.274291106	1.137737899	3.5564052569999998	3.870751937	0.122450653	1.8192206359999998	0.138124672	1.8192206359999998	WBGene00021601	Y46H3A.5
20463	1025	1026	ZK131.11a	0.0013195	0.02719122	-3.2532380610000002	1.012931933	4.280523489	3.0131254210000002	0.545690716	0.993355935	0.083249373	0.993355935	WBGene00013934	ZK131.11
3320	724	725	C36B1.6b	0.00042589999999999994	0.012404085	-3.2404583639999998	0.91967238	2.505470095	2.7770195230000003	0.954642932	0.031859744	0.314052997	0.314052997	WBGene00007973	C36B1.6
3658	1423	1424	C43G2.4.2	0.003620988	0.053763294	-3.202347219	1.1006819429999999	2.60105248	2.44594391	1.5263254880000001	-0.536520529	0.290925621	0.290925621	WBGene00016613	best-9
15585	714	715	W02B9.1c.2	0.000407264	0.012043047	-3.1640979939999996	0.8949932840000001	4.637036848999999	2.090425043	1.1360607409999999	-0.25867944800000003	0.06545872700000001	0.06545872700000001	WBGene00001980	hmr-1
5066	1925	1926	F01G4.2b.2	0.008574489	0.094111069	-3.087888664	1.174741209	5.524673719	3.097688531	2.032627535	-0.275623446	0.037397829	0.037397829	WBGene00000181	ard-1
18710	902	903	Y55F3AM.7c	0.0008536269999999999	0.019986969	-3.0565720460000003	0.916570042	2.7610911639999998	2.748158547	0.40039042399999997	0.85976054	0.25610666	0.85976054	WBGene00043705	egrh-2
14075	590	591	T10C6.15a	0.000207286	0.007415656999999999	-3.033442664	0.8176468029999999	2.903081945	2.0067309819999997	0.242617015	0.7602024279999999	0.228859777	0.7602024279999999	WBGene00050899	T10C6.15
5039	1636	1637	F01F1.5.1	0.005394863000000001	0.069668645	-2.981282803	1.0714560229999999	5.837467125	2.392039581	1.692233642	-0.127961179	0.029793372000000002	0.029793372000000002	WBGene00001057	dpf-4
10292	1792	1793	F59H6.5	0.007063446	0.083286287	-2.945469812	1.093410092	1.827094802	3.861615265	1.24939778	0.115097059	0.5439206639999999	0.5439206639999999	WBGene00019136	F59H6.5
2626	555	556	C27A7.8b	0.000158234	0.006017154	-2.9290979339999996	0.775349403	3.9937019730000003	1.8354274169999998	0.018503581	0.8832464640000001	0.10145923300000001	0.8832464640000001	WBGene00007758	C27A7.8
2625	554	555	C27A7.8a	0.000158234	0.006017154	-2.9290979339999996	0.775349403	3.9937019730000003	1.8354274169999998	0.018503581	0.8832464640000001	0.10145923300000001	0.8832464640000001	WBGene00007758	C27A7.8
2023	432	433	C16C4.15	5.96e-05	0.002912156	-2.8774524089999995	0.716812751	1.76017597	1.6010565780000001	0.19638048600000002	0.16443792599999998	0.574350295	0.574350295	WBGene00015839	math-10
18711	1654	1655	Y55F3AM.7d	0.00555266	0.070936493	-2.8760511760000003	1.037128333	3.226642688	3.511291757	0.323585063	1.289867707	0.177464685	1.289867707	WBGene00043705	egrh-2
7953	3	4	F40B1.1	1.25e-24	6.63e-21	-2.8615303489999997	0.279325848	4.753758395	2.9495452089999996	0.024121566	0.092912828	0.060819987	0.092912828	WBGene00018223	bath-13
4050	1876	1877	C49A9.9a.2	0.008005649	0.090138119	-2.8582957089999996	1.0778572240000002	1.306581377	3.28720367	0.912785856	-0.155065661	0.8298784359999999	0.8298784359999999	WBGene00016763	C49A9.9
1461	13	14	C08F11.7	1.27e-17	1.89e-14	-2.7496871069999997	0.321729934	3.834270427	1.962549535	0.04195911099999999	0.039877643	0.113306115	0.113306115	WBGene00007454	C08F11.7
12897	1776	1777	R11F4.2b	0.006850125	0.081503764	-2.730411737	1.009751278	0.954653405	2.154163001	0.428070355	0.27675372600000003	1.1013261090000002	1.1013261090000002	WBGene00020008	R11F4.2
10501	64	65	H23L24.5	1.58e-09	5.15e-07	-2.682600619	0.44445438600000003	4.3703616080000005	1.939556385	0.035620652	0.260688899	0.078180777	0.260688899	WBGene00004052	pme-4
19665	866	867	Y74C10AR.2	0.000766222	0.018695842	-2.658226976	0.7900299009999999	1.411667384	1.8790091519999998	0.173985705	0.598032366	0.7622351620000001	0.7622351620000001	WBGene00022282	Y74C10AR.2
13467	1606	1607	T04C12.5.1	0.005168457	0.0680396	-2.6549735269999997	0.949444995	1.69349409	3.051420213	0.47013182200000003	0.882036877	0.606357501	0.882036877	WBGene00000064	act-2
14076	384	385	T10C6.15b	3.69e-05	0.0020265070000000003	-2.564662305	0.6215749429999999	3.1651232539999996	1.5583483969999998	0.39331247399999997	0.05122846	0.18622064	0.18622064	WBGene00050899	T10C6.15
13812	1661	1662	T07D1.1c	0.005623335	0.07146632900000001	-2.558245556	0.923896995	1.567483205	2.155950744	0.570131388	0.710247098	0.671740294	0.710247098	WBGene00001551	gcy-31
6130	521	522	F17E9.3	0.000127785	0.005173424	-2.550179883	0.665723662	2.588233362	2.308378585	0.110566879	0.5542151120000001	0.293920953	0.5542151120000001	WBGene00017540	F17E9.3
3369	1570	1571	C37A5.5	0.004830496	0.06501029700000001	-2.546896826	0.903755718	2.260522243	2.474650122	0.84261501	-0.385622691	0.382546586	0.382546586	WBGene00014699	C37A5.5
14052	1339	1340	T10B11.7b	0.003077137	0.048552175999999996	-2.485772107	0.839809094	5.90601622	2.018045093	1.0296215340000001	-0.014585743	0.028297437	0.028297437	WBGene00020403	T10B11.7
15165	185	186	T26G10.5	1.5e-06	0.00016973900000000002	-2.471005902	0.513608584	2.753022842	1.588235645	0.137937409	0.215507438	0.257753257	0.257753257	WBGene00012062	T26G10.5
10636	1995	1996	JC8.5b	0.009369844	0.09921031599999999	-2.425098868	0.933356174	4.810881434	2.13732103	1.248023192	-0.10802346300000001	0.058707428	0.058707428	WBGene00010437	cox-11
16463	6	7	Y113G7B.5b	5.7799999999999994e-21	1.7499999999999998e-17	-2.396689534	0.255133364	5.448169163999999	1.737065184	0.058226260999999994	-0.025611632999999998	0.039413289	0.039413289	WBGene00001482	fog-2
16462	621	622	Y113G7B.5a	0.000254207	0.008639932	-2.395764679	0.654941358	5.225570888	2.245553626	0.597893928	-0.532189567	0.045528346	0.045528346	WBGene00001482	fog-2
7098	1101	1102	F28G4.1	0.0016699739999999999	0.032040158	-2.37131369	0.7543785590000001	4.458857611	1.666152249	0.019627949	0.8340025679999999	0.073572835	0.8340025679999999	WBGene00009226	cyp-37B1
2828	601	602	C30D11.1a	0.00022067400000000002	0.0077503319999999995	-2.3162083019999997	0.627003338	3.8514524210000003	2.556669646	0.477742768	-0.42570869899999997	0.111957011	0.111957011	WBGene00006830	unc-103
5653	1882	1883	F11E6.8c	0.008079085	0.09071487199999999	-2.305750953	0.870506393	1.877193841	1.579532516	0.614473056	0.039823343	0.522199014	0.522199014	WBGene00008711	F11E6.8
17139	120	121	Y38F2AL.12	1.5e-07	2.6300000000000002e-05	-2.291611849	0.436318163	3.068297907	1.724061221	0.08463905	0.07182666	0.20092125800000002	0.20092125800000002	WBGene00219413	Y38F2AL.12
5503	766	767	F10C5.2.1	0.000513012	0.014123205	-2.196861367	0.632396238	7.244869414	1.868840962	0.494846745	0.10504075800000001	0.011202955	0.10504075800000001	WBGene00017328	F10C5.2
5384	489	490	F09B9.1	0.00010614	0.004561203	-2.151904309	0.555171113	6.422844877	1.0556845940000001	0.002474795	0.45984765200000005	0.019354441	0.45984765200000005	WBGene00008602	oac-14
13625	79	80	T05F1.10	9.45e-09	2.5e-06	-2.13183115	0.37138366899999997	3.38702172	1.185022772	0.050167851	0.146305354	0.156720894	0.156720894	WBGene00000968	dhs-4
12049	510	511	M106.3b.1	0.000120225	0.004974417	-2.113888339	0.5496806989999999	4.697248837	0.796165351	0.39021533700000005	-0.30144402	0.06300797	0.06300797	WBGene00010911	M106.3
1460	189	190	C08F11.6	1.68e-06	0.000186365	-2.108583055	0.44035486	3.2531605189999997	1.038926861	0.117045458	0.015201507	0.173823146	0.173823146	WBGene00014672	C08F11.6
14912	1460	1461	T23F11.6	0.003835549	0.05550651	-2.099648929	0.726175542	4.771144843	2.087782733	0.020089574	0.7709068020000001	0.060166914	0.7709068020000001	WBGene00011957	T23F11.6
1438	1150	1151	C08E8.3	0.0018931170000000002	0.034775121	-2.0784371580000003	0.669059167	2.034061298	1.374186796	0.211792967	0.20116048	0.459667285	0.459667285	WBGene00007439	C08E8.3
1794	279	280	C13G3.1	1.1599999999999999e-05	0.000871417	-2.073812669	0.472884204	3.9190567169999997	1.179664981	0.035232222	0.30019698300000003	0.106824553	0.30019698300000003	WBGene00007553	C13G3.1
7643	133	134	F36A2.14	2.91e-07	4.59e-05	-2.055426944	0.40071228600000003	3.342762858	1.45365686	0.07873372	0.124222476	0.162121784	0.162121784	WBGene00023490	F36A2.14
15947	262	263	W07A12.6	9.01e-06	0.000724708	-2.0374084040000002	0.458922299	3.1341780860000004	1.264992688	0.10919581	0.20671870399999998	0.190793353	0.20671870399999998	WBGene00012323	oac-54
3553	375	376	C41G11.1b	3.3100000000000005e-05	0.0018610579999999999	-2.027104648	0.488336284	6.288568232	0.970169673	0.134493903	0.22321458600000002	0.021272267	0.22321458600000002	WBGene00016568	C41G11.1
7488	1457	1458	F35B12.10b	0.0038082740000000004	0.055257771	-2.023632341	0.6993425329999999	3.25027503	1.106592316	0.544704529	0.188915439	0.174215612	0.188915439	WBGene00009389	F35B12.10
7954	112	113	F40B1.2	1.0199999999999999e-07	1.91e-05	-2.021529347	0.37977986	3.3481215339999997	1.163369098	0.054894389	0.103049078	0.161454724	0.161454724	WBGene00018224	bath-18
2296	358	359	C23H3.7	2.8100000000000002e-05	0.0016542999999999998	-1.968720452	0.470038065	4.266686316	0.8382701690000001	0.020126368000000002	0.311277307	0.084053967	0.311277307	WBGene00006611	tre-5
15906	1895	1896	W06D4.2	0.008109657	0.09086580699999999	-1.924132365	0.7267815679999999	1.7912933659999999	1.115282551	0.188586842	0.60373033	0.559994773	0.60373033	WBGene00012296	spe-46
5723	231	232	F13B10.2d.1	5.16e-06	0.00047048300000000006	-1.908942231	0.41880486100000003	4.684087385	0.9019426770000001	0.199563565	0.056225428	0.063532703	0.063532703	WBGene00004414	rpl-3
8943	1552	1553	F49F1.7b	0.00459797	0.062598115	-1.900062516	0.670469591	2.665492724	0.677220388	0.397949292	-0.148388518	0.276344916	0.276344916	WBGene00018647	F49F1.7
4733	1129	1130	D2030.2b.2	0.0018106729999999998	0.033729576000000004	-1.894463339	0.607268323	7.009328845	1.211840135	0.500909806	0.052252417999999995	0.012940759	0.052252417999999995	WBGene00008412	D2030.2
9722	318	319	F56B6.4a	1.87e-05	0.00124457	-1.888190543	0.441234174	5.364497621	1.01654953	0.021394215	0.27063718	0.041663955	0.27063718	WBGene00006863	gyg-1
5842	24	25	F13H8.8	3.56e-14	3.01e-11	-1.8845862869999999	0.248750742	5.935267883	0.766433855	0.00390761	0.088907788	0.0276801	0.088907788	WBGene00017441	F13H8.8
9405	519	520	F54D8.3b.4	0.000126993	0.005163474	-1.8647970790000001	0.486610276	7.342164815	0.817104353	0.320754098	0.034430243	0.010641578	0.034430243	WBGene00000107	alh-1
15800	978	979	W04G3.13	0.001109771	0.023967207999999997	-1.8564758140000002	0.569277347	2.35352012	0.775265805	0.131251297	0.196383029	0.354863749	0.354863749	WBGene00194793	W04G3.13
4202	1298	1299	C51E3.10c	0.002805415	0.045661959	-1.854265246	0.62051008	2.636381521	0.9844947540000001	0.168454305	0.409094835	0.28283477100000004	0.409094835	WBGene00008255	C51E3.10
13618	1677	1678	T05E12.8	0.005714891	0.072025003	-1.854219216	0.6709175470000001	2.0087186040000002	0.9048994570000001	0.205963526	0.036475463	0.46923200600000003	0.46923200600000003	WBGene00045382	T05E12.8
2655	1142	1143	C27D8.2	0.001866107	0.034462308999999997	-1.840864491	0.591774482	2.306203511	0.8336008890000001	0.156618446	0.16442638099999998	0.368677111	0.368677111	WBGene00007778	C27D8.2
2205	349	350	C18D4.6b	2.57e-05	0.001554036	-1.832314255	0.43540077	3.751545094	1.637137696	0.14926802	0.135092726	0.120076146	0.135092726	WBGene00007675	C18D4.6
12345	729	730	R04B5.3	0.00043035800000000004	0.012464451000000001	-1.8318305780000002	0.520298233	2.631222041	0.941168696	0.122063848	0.06652614700000001	0.284001528	0.284001528	WBGene00011002	nhr-205
3673	1073	1074	C44B12.2b.1	0.0015391720000000001	0.030300478999999998	-1.8126534280000002	0.572321431	6.671061744	0.849462671	0.47500280100000003	0.005037219	0.016324929	0.016324929	WBGene00003893	ost-1
7727	1016	1017	F36H5.2a.1	0.001282968	0.026672354	-1.778326228	0.5523159320000001	3.859411708	0.6381123470000001	0.34624096299999996	-0.1623744	0.11133837099999999	0.11133837099999999	WBGene00018101	math-27
18303	1261	1262	Y51H4A.25d	0.0025393489999999998	0.042543147	-1.733937099	0.574415214	2.918395621	1.1007304740000001	0.268821574	0.118391315	0.22610768399999998	0.22610768399999998	WBGene00013119	Y51H4A.25
3051	274	275	C33G8.2	1.06e-05	0.0008148999999999999	-1.7258687769999999	0.391905481	3.575668893	0.784330327	0.039137652	0.191247206	0.136196396	0.191247206	WBGene00016360	C33G8.2
6495	1719	1720	F22D6.5b	0.0061083069999999995	0.075086006	-1.7164367530000002	0.626000389	6.8682201439999995	0.743997418	0.573582499	-0.25220868399999996	0.014232232	0.014232232	WBGene00004186	prpf-4
2829	14	15	C30D11.1f	1.3400000000000001e-17	1.89e-14	-1.715739874	0.200901937	5.203511713999999	0.935962863	0.01438237	0.004659969	0.046160012	0.046160012	WBGene00006830	unc-103
6134	1012	1013	F17H10.2a	0.0012652310000000001	0.026407489	-1.712619486	0.531250462	4.845287337	0.9219537179999999	0.08939241199999999	0.333948168	0.05747885900000001	0.333948168	WBGene00008926	F17H10.2
14466	1592	1593	T18D3.7c.1	0.005030992	0.066773553	-1.697182728	0.605047032	2.485413344	0.944244256	0.229977118	0.198561006	0.319145748	0.319145748	WBGene00011824	T18D3.7
12050	960	961	M106.3b.2	0.001040001	0.022881112999999998	-1.647820967	0.502464748	6.961429094	0.650924826	0.365347505	-0.284690856	0.013358729	0.013358729	WBGene00010911	M106.3
5520	344	345	F10D7.3	2.45e-05	0.0015037479999999998	-1.623579752	0.38482449	5.503206064	1.045202253	0.005910884	0.216223949	0.037958662000000004	0.216223949	WBGene00017340	F10D7.3
5198	437	438	F07D3.2	6.36e-05	0.0030741490000000004	-1.5878963130000001	0.397060585	6.990613691	0.7054362909999999	0.001179336	0.235306326	0.013101526	0.235306326	WBGene00001449	flp-6
5108	136	137	F02E8.6	3.25e-07	5.02e-05	-1.579444801	0.30919653199999997	5.953375277999999	0.580298612	0.002968792	0.140434951	0.027304388	0.140434951	WBGene00003561	ncr-1
9836	447	448	F56H9.2b	6.99e-05	0.0032967659999999996	-1.575941644	0.396286049	6.293259425	0.7441032759999999	0.023566792000000003	0.211997157	0.021200469	0.211997157	WBGene00010174	F56H9.2
2822	1165	1166	C30B5.6b	0.001944664	0.035262457999999997	-1.5710770669999998	0.507035274	2.6949713	0.6042902410000001	0.115695428	-0.077190282	0.269931725	0.269931725	WBGene00016247	C30B5.6
559	1911	1912	B0511.4	0.008374048	0.092600679	-1.568190705	0.5947766879999999	2.237892731	0.581253541	0.141022747	0.122696584	0.389616216	0.389616216	WBGene00015230	tag-344
13846	298	299	T07F10.1b	1.52e-05	0.001074254	-1.564892288	0.361743288	6.727567712999999	0.524365015	0.013472797	0.182814513	0.015693215	0.182814513	WBGene00011587	T07F10.1
18232	1665	1666	Y51A2A.9	0.00562517	0.07146632900000001	-1.55062749	0.56002251	2.44113968	0.49988352799999997	0.139741736	0.09023848	0.330696082	0.330696082	WBGene00014907	fbxa-117
3450	264	265	C38H2.3	9.31e-06	0.000742755	-1.52717105	0.344530083	4.687832366	0.628146411	0.010471082	0.167580385	0.06338278900000001	0.167580385	WBGene00008020	C38H2.3
20199	734	735	ZC443.6	0.000436979	0.01258614	-1.5081402019999999	0.42885329	3.3851507819999997	0.604636246	0.046744873	0.229127843	0.15694428900000001	0.229127843	WBGene00013901	ugt-16
12270	1259	1260	R02E12.5	0.002534074	0.042490663	-1.50191895	0.497448895	2.68778462	0.442925377	0.09970237400000001	-0.020835682	0.27148073	0.27148073	WBGene00019829	R02E12.5
18239	763	764	Y51A2D.14.2	0.0005078999999999999	0.014055666999999999	-1.496332112	0.430406567	4.286336451	0.5729636029999999	0.050334095	0.227540625	0.082913295	0.227540625	WBGene00013081	Y51A2D.14
12172	966	967	M60.7	0.001060841	0.023194782999999997	-1.4627053380000001	0.446781256	4.8150972869999995	1.1075278990000001	0.013151005	0.28626923	0.058555185	0.28626923	WBGene00019782	M60.7
15026	1426	1427	T24D8.5	0.003634827	0.053763294	-1.4444632919999998	0.49668150200000005	2.669448514	0.45578677799999995	0.094563635	0.066626634	0.275475137	0.275475137	WBGene00003740	nlp-2
9228	1627	1628	F53F4.5b	0.005328984	0.069189709	-1.4442934280000002	0.518328546	5.3879492110000005	0.585913444	0.36196858200000004	-0.251519225	0.04102814	0.04102814	WBGene00001479	fmo-4
13929	1454	1455	T08D10.3	0.003797216	0.055178378	-1.442691885	0.49841937	2.621991168	0.417827326	0.086531234	0.028992719	0.286101569	0.286101569	WBGene00011616	T08D10.3
11379	1421	1422	K08F9.1a	0.003615529	0.053757474000000006	-1.442114519	0.49559027899999997	2.79278328	0.63778407	0.118670044	0.027448845	0.24974454199999999	0.24974454199999999	WBGene00010684	K08F9.1
3223	1183	1184	C35A5.2	0.002054399	0.036685946000000004	-1.432209267	0.464663059	2.87980358	0.601869413	0.09075724800000001	0.227273662	0.23311039	0.23311039	WBGene00007946	ugt-33
7755	471	472	F37A8.5	8.72e-05	0.0039058070000000003	-1.4305838030000002	0.364599325	5.444380353	0.488805041	0.004394106	0.195004895	0.039514187	0.195004895	WBGene00009503	F37A8.5
15630	764	765	W02F12.2	0.000511669	0.014122998000000001	-1.4254271580000002	0.410245388	4.527444363	0.508361183	0.012621661000000001	0.239830257	0.070281491	0.239830257	WBGene00020947	W02F12.2
9979	597	598	F58A3.3	0.00021549700000000001	0.007606418	-1.4137807919999998	0.38209041	3.2756453660000004	0.427115335	0.048193535999999995	0.032299044	0.170796086	0.170796086	WBGene00010223	F58A3.3
9656	706	707	F55H2.2.1	0.00040003099999999997	0.011961038	-1.396851456	0.394583762	7.638559702999999	0.338450301	0.224295535	-0.126185514	0.009248983	0.009248983	WBGene00010130	vha-14
539	1739	1740	B0496.7	0.006365483000000001	0.07734793	-1.376636428	0.504570064	4.822485297	0.987703302	0.012321528	0.36956489600000003	0.058289550999999995	0.36956489600000003	WBGene00015216	valv-1
7029	795	796	F28B4.4	0.000574171	0.015250878999999998	-1.3556988680000002	0.393694417	3.174058482	0.444958335	0.047571359	0.143853373	0.184921581	0.184921581	WBGene00017893	F28B4.4
4296	215	216	C53B7.2	3.65e-06	0.00035770699999999997	-1.324148665	0.285985278	6.505518062999999	0.343213469	0.001654012	0.121027356	0.01830219	0.121027356	WBGene00016893	C53B7.2
8131	191	192	F41G4.8	1.7e-06	0.00018725	-1.297226059	0.271039582	4.167889102	0.597614915	0.020195731	0.086742155	0.08999795199999999	0.08999795199999999	WBGene00018311	F41G4.8
11297	1138	1139	K08D9.9	0.001844294	0.034211179	-1.296648459	0.416363264	4.552140898	0.419538023	0.012079713	0.24795783899999999	0.069150327	0.24795783899999999	WBGene00235094	K08D9.9
1621	646	647	C10A4.8	0.000296533	0.009690253000000001	-1.296076067	0.35819926799999996	3.4223915639999998	0.418741068	0.039883813	0.11504318300000001	0.15257626	0.15257626	WBGene00003380	mnm-2
6195	671	672	F18G5.2	0.000339806	0.010687307	-1.284119805	0.358402726	5.001730879	0.36589962200000004	0.007916008	0.184762762	0.052247413	0.184762762	WBGene00003981	pes-8
8301	1251	1252	F43D2.7	0.00249795	0.042183824	-1.256993162	0.415728748	3.01409456	0.301878851	0.049572622999999996	0.032010929	0.209672964	0.209672964	WBGene00045516	F43D2.7
1587	1651	1652	C09G5.7	0.005523396999999999	0.070690784	-1.233764279	0.444630184	5.632985478999999	1.02011676	0.005762481999999999	0.290781518	0.034635207	0.290781518	WBGene00007489	C09G5.7
1625	193	194	C10B5.3	1.81e-06	0.000196862	-1.227331978	0.257088535	5.916776117	0.34759574200000004	0.0030919640000000004	0.09604980800000001	0.028068872999999998	0.09604980800000001	WBGene00015671	C10B5.3
4656	294	295	D1086.10a	1.31e-05	0.0009394960000000001	-1.213189471	0.278363807	7.408562187	0.359660071	0.010392693	0.105836921	0.010294724	0.105836921	WBGene00044080	D1086.10
1118	557	558	C05D9.9b	0.00016016	0.006064906	-1.2077071940000002	0.31994260399999996	4.499431381	0.46259151	0.027908767999999997	0.12563613699999998	0.07159834799999999	0.12563613699999998	WBGene00015476	C05D9.9
6455	441	442	F22B7.1	6.65e-05	0.0031743709999999996	-1.182661385	0.29652282399999996	3.8757115860000004	0.25598154	0.021804999	0.023032571	0.110083678	0.110083678	WBGene00017692	F22B7.1
3774	575	576	C45E1.4	0.00018679400000000003	0.006856555	-1.178342374	0.315382003	3.703392198	0.23897860899999998	0.024957126	0.024261397	0.124241585	0.124241585	WBGene00016663	C45E1.4
17569	249	250	Y43B11AR.1	7.61e-06	0.000645551	-1.175368839	0.262596008	6.952966443999999	0.35637922299999997	0.001053075	0.10238192	0.013434781000000002	0.10238192	WBGene00021543	Y43B11AR.1
6055	670	671	F16C3.2	0.000339505	0.010687307	-1.1605562040000001	0.323894804	5.255457912	0.319965066	0.0057068990000000005	0.151654868	0.04468116	0.151654868	WBGene00008886	F16C3.2
13071	1561	1562	R151.2b.3	0.004684731	0.063399263	-1.152753744	0.40762894	6.829115012000001	0.40058383200000003	0.234620343	-0.049095874000000005	0.014621686000000002	0.014621686000000002	WBGene00020107	R151.2
7613	1449	1450	F35G8.2	0.003780313	0.055105050999999995	-1.147841015	0.39636290399999996	3.1704915419999997	0.300984979	0.050216294	0.058050489000000004	0.185439033	0.185439033	WBGene00044788	ttr-38
13498	924	925	T04D3.4c.1	0.0009253689999999999	0.021159366000000002	-1.147766965	0.346518085	3.63664584	0.415601854	0.049796408	0.071052844	0.130315767	0.130315767	WBGene00001555	gcy-35
13070	1970	1971	R151.2b.2	0.009122575	0.09780862300000001	-1.146631379	0.439756035	6.3358189220000005	0.39543769	0.23215368399999997	0.057924370999999995	0.020565023	0.057924370999999995	WBGene00020107	R151.2
14933	645	646	T23G11.6c	0.00029340700000000003	0.009602939	-1.14134089	0.315195878	4.202636527	0.505053934	0.036304036	0.112718626	0.087866054	0.112718626	WBGene00011971	lron-9
14	1097	1098	AC3.8	0.001647194	0.031693517000000004	-1.134895711	0.36057994299999996	4.8666644119999996	0.320641342	0.009251866	0.18577497699999998	0.056730968	0.18577497699999998	WBGene00007073	ugt-2
13708	1440	1441	T06C12.10	0.003702385	0.054323055999999995	-1.1255647359999998	0.38779614	4.16031133	0.5207580470000001	0.019917308	0.20566146100000002	0.090469157	0.20566146100000002	WBGene00011517	cgt-1
1218	1383	1384	C06C6.4	0.003394553	0.05181388	-1.124899275	0.383983888	3.281516554	0.576958005	0.051150752	0.025688362000000003	0.170014688	0.170014688	WBGene00003653	nhr-63
13450	756	757	T04B2.6	0.00048047599999999997	0.013419688999999999	-1.1047123890000001	0.316408553	3.757633227	0.291338028	0.026843474	0.123328085	0.11956170199999999	0.123328085	WBGene00011424	dhs-31
8814	363	364	F48E3.8b	3.05e-05	0.0017707920000000002	-1.102947149	0.264508137	4.397068629	0.467836861	0.02820275	0.05963537	0.076744082	0.076744082	WBGene00018607	F48E3.8
2134	1956	1957	C17H12.11.3	0.008966105	0.096708124	-1.092274482	0.41796049700000004	3.227016921	0.431751755	0.084623718	0.17737952399999998	0.177412748	0.177412748	WBGene00015936	C17H12.11
13827	1222	1223	T07D4.1	0.002228699	0.038529343	-1.082441239	0.353978156	3.693516887	0.329827175	0.02688687	0.16106393300000002	0.125117679	0.16106393300000002	WBGene00011578	npr-20
4131	1011	1012	C50B8.4	0.001263284	0.026392896000000002	-1.080317747	0.335066128	3.575373305	0.335446525	0.032178245	0.029998896	0.136225721	0.136225721	WBGene00008226	C50B8.4
5538	929	930	F10E9.12	0.000953293	0.021649216000000002	-1.079979565	0.326874257	6.507938812999999	0.43851896	0.001715699	0.15855447	0.018272091	0.15855447	WBGene00017361	F10E9.12
16983	1093	1094	Y37E11AR.2	0.001628359	0.0314909	-1.0727572459999999	0.34047371299999996	7.650331484	0.288846805	0.000527819	0.17335570399999997	0.009201718000000001	0.17335570399999997	WBGene00021369	siah-1
12036	659	660	M05D6.4	0.000322797	0.010340742	-1.069774807	0.297466805	6.487599678	0.31878670600000003	0.0015213070000000002	0.131208443	0.018525917	0.131208443	WBGene00010877	lact-4
14223	807	808	T12D8.5	0.00060471	0.015823502	-1.068830161	0.31165837	7.012965847	0.275077284	0.001035123	0.144661286	0.012909897	0.144661286	WBGene00011733	T12D8.5
14766	586	587	T22B7.3	0.00020104700000000001	0.007241443	-1.0651533359999998	0.286508851	5.386762585	0.45010101	0.005520304	0.11761067900000001	0.041060212	0.11761067900000001	WBGene00020672	T22B7.3
552	40	41	B0511.11	2.01e-11	1.04e-08	-1.062372488	0.15843874900000002	5.662539701	0.244809709	0.003751145	0.017175027	0.033903111	0.033903111	WBGene00015236	B0511.11
4506	1456	1457	C56E10.4b	0.00381052	0.055257771	-1.058323695	0.365767109	3.868294736	0.376878836	0.090025794	0.051819002999999995	0.110652574	0.110652574	WBGene00003727	nhr-137
7520	1270	1271	F35C5.5a	0.0025985360000000002	0.043226473	-1.054759814	0.350229494	6.387937668999999	0.48883604399999997	0.029430092	0.154560956	0.019825762	0.154560956	WBGene00009393	clec-62
5301	1675	1676	F08F1.4a	0.005710949	0.072025003	-1.047531492	0.37900049399999997	5.837080472999999	0.32584134600000003	0.004850078	0.210611983	0.029802001	0.210611983	WBGene00017258	F08F1.4
2378	1018	1019	C24G7.4	0.001299938	0.026972108999999998	-1.043792517	0.324563001	3.633027313	0.25930192399999996	0.027356102	0.11972834199999999	0.13065561	0.13065561	WBGene00016066	acd-2
8441	1855	1856	F44F4.2.1	0.007745591	0.088235472	-1.042116974	0.391337373	7.845272147	0.27812027	0.221214302	-0.15833240099999998	0.008503108	0.008503108	WBGene00009701	egg-3
6067	1594	1595	F16G10.15	0.005047886	0.06691376	-1.034256235	0.36885529899999997	3.3201610410000004	0.325004074	0.039104932	0.145617682	0.164976415	0.164976415	WBGene00017529	F16G10.15
12041	1135	1136	M05D6.6.3	0.0018290589999999998	0.034031736	-1.022013102	0.32791824399999997	5.05471005	0.278598607	0.057074248	0.10422131400000001	0.050587685	0.10422131400000001	WBGene00010879	M05D6.6
12179	542	543	M7.8	0.00014208	0.0055322109999999996	-1.017139911	0.267350422	4.3318282130000005	0.24234024699999998	0.013611247	0.093603125	0.080321358	0.093603125	WBGene00010884	M7.8
13564	1624	1625	T05A8.3	0.005309574	0.069083279	-1.016339415	0.36458954	5.979209906	0.289621127	0.002630472	0.196757827	0.026776951	0.196757827	WBGene00020229	T05A8.3
2693	836	837	C28A5.3	0.0006768739999999999	0.017090536	-1.011795746	0.297693907	6.72626279	0.349058815	0.0013018419999999999	0.131630651	0.015707527	0.131630651	WBGene00003590	nex-3
10879	1027	1028	K03H1.4.1	0.0013413960000000001	0.027588646	-1.00988824	0.314903876	9.077209961	0.469540589	0.00035229300000000005	0.148394384	0.0069616980000000005	0.148394384	WBGene00010539	ttr-2
21068	750	751	ZK896.4	0.00046348300000000005	0.013048487	-0.99494384	0.284186923	3.976268475	0.246695365	0.018457668	0.089743871	0.10268564300000001	0.10268564300000001	WBGene00014135	ZK896.4
7271	1140	1141	F31F6.6	0.001847057	0.034226399	-0.9897737390000001	0.317868632	4.830628924	0.426562693	0.009324407	0.142236294	0.057998445999999995	0.142236294	WBGene00003517	nac-1
1802	1684	1685	C14A11.1	0.0057903880000000005	0.072613394	-0.986033853	0.35733360399999997	3.8729867860000002	0.345472712	0.025320992999999997	0.16620996400000002	0.11029229	0.16620996400000002	WBGene00006632	tsp-6
6135	648	649	F17H10.2b	0.000303057	0.009872931	-0.98597954	0.272922452	6.389027119	0.256737483	0.003897467	0.10783253	0.019810763999999998	0.10783253	WBGene00008926	F17H10.2
12986	1891	1892	R13A5.15	0.008148398000000001	0.09086580699999999	-0.9803253690000001	0.37051319899999996	3.3336172580000003	0.270899863	0.042651222999999995	0.0027237470000000003	0.163268823	0.163268823	WBGene00194726	R13A5.15
1151	572	573	C06A12.3b.1	0.00018035099999999998	0.006653912	-0.978231042	0.261205769	4.66849382	0.14445991	0.038180489	-0.019933401	0.064162192	0.064162192	WBGene00007357	C06A12.3
5606	820	821	F11A6.1a.1	0.00063365	0.016301377	-0.967314892	0.283106625	7.138690316	0.240356276	0.0008833669999999999	0.11934067400000001	0.011920175	0.11934067400000001	WBGene00002232	kpc-1
5709	317	318	F13A7.11	1.88e-05	0.00124457	-0.964033745	0.22529683	4.6637399969999995	0.276569389	0.011782181000000001	0.043596827000000005	0.064355812	0.064355812	WBGene00008726	F13A7.11
10865	1175	1176	K03E6.1b	0.002017046	0.036233134	-0.9594395240000001	0.310728416	4.237775516	0.2644366	0.059071803	0.034886036	0.08575642	0.08575642	WBGene00002988	lim-6
19592	1095	1096	Y73B6BL.44	0.0016342429999999999	0.03152627	-0.94496793	0.30001602	5.386465836	0.223636274	0.0048228659999999994	0.130191552	0.041068235	0.130191552	WBGene00044350	Y73B6BL.44
8575	999	1000	F46A8.7	0.001211098	0.025606246000000003	-0.943485208	0.291536255	5.259943761000001	0.379266912	0.005756054	0.12173402800000001	0.044554820999999994	0.12173402800000001	WBGene00009750	F46A8.7
4374	662	663	C54E10.5	0.000327934	0.010457789	-0.940504773	0.261820697	4.241444567	0.18571291899999998	0.017286386	0.027714813999999997	0.08553873099999999	0.08553873099999999	WBGene00008309	nhr-170
4629	1477	1478	D1053.3	0.004028978	0.057596130999999995	-0.936548838	0.325655988	3.6316853210000004	0.271275115	0.028295802000000002	0.098561156	0.130781932	0.130781932	WBGene00008368	D1053.3
10296	1295	1296	H01A20.1	0.0027808409999999996	0.045366762000000005	-0.934493345	0.312437222	5.473035046000001	0.31396460800000003	0.004978505	0.141447022	0.038753312000000005	0.141447022	WBGene00003602	nhr-3
1394	674	675	C08A9.11	0.000343604	0.01076269	-0.9319291120000001	0.26031592600000003	4.213087604	0.238225223	0.014412723999999998	0.004776507	0.087233848	0.087233848	WBGene00045273	C08A9.11
15237	1026	1027	T27E4.7	0.00133709	0.027526861	-0.9317927640000001	0.29046833699999997	5.119663902	0.217802928	0.006441888000000001	0.120115894	0.048616202000000004	0.120115894	WBGene00020865	T27E4.7
1045	602	603	C05C12.3	0.00022255	0.007790346	-0.9315128220000001	0.25230983	6.2366440889999994	0.223149535	0.0018730720000000001	0.093617304	0.022090291	0.093617304	WBGene00001795	gtl-1
18899	290	291	Y57G11C.51.1	1.24e-05	0.000904227	-0.930863908	0.213009082	5.746888266	0.16857784399999998	0.036187801	0.019929641	0.031871502999999995	0.031871502999999995	WBGene00044258	Y57G11C.51
7730	1488	1489	F36H5.2a.4	0.004095119	0.058148492999999996	-0.928730539	0.323516052	4.803061915	0.306807205	0.098002851	0.03226622	0.058991102999999996	0.058991102999999996	WBGene00018101	math-27
19830	1833	1834	Y81G3A.1	0.007500978	0.086473925	-0.926682638	0.346586203	3.926722977	0.311983365	0.073923535	0.067396055	0.106259459	0.106259459	WBGene00013590	Y81G3A.1
4223	1034	1035	C52B9.3a	0.001352792	0.027634852	-0.9221167240000001	0.28775335399999996	6.013684372999999	0.210768768	0.02017586	0.10402712900000001	0.026089054	0.10402712900000001	WBGene00016866	coel-1
11084	159	160	K07A1.13	7.31e-07	9.71e-05	-0.916330766	0.185005009	5.226546688	0.17270202699999998	0.0058397480000000005	0.032060521	0.045500532	0.045500532	WBGene00010617	K07A1.13
8327	155	156	F43G6.4	6.520000000000001e-07	8.87e-05	-0.90565164	0.182036773	5.277332766000001	0.20733541	0.005639071	0.017900288	0.044067009000000004	0.044067009000000004	WBGene00009657	F43G6.4
18896	1584	1585	Y57G11C.46	0.004954214	0.066086403	-0.901351811	0.320766244	3.651944178	0.17949899800000002	0.025445216	0.050597037000000004	0.128891259	0.128891259	WBGene00013335	Y57G11C.46
3883	1886	1887	C46H11.4b	0.00812933	0.09086580699999999	-0.896899242	0.338880863	4.698465627	0.253250555	0.084957547	0.087302813	0.06295975599999999	0.087302813	WBGene00002979	lfe-2
6198	753	754	F18G5.6	0.000474549	0.013306887	-0.8886785629999999	0.25429136199999997	6.778964155	0.178857238	0.001166549	0.095829596	0.015140273999999999	0.095829596	WBGene00017582	F18G5.6
14692	1707	1708	T21C12.8b	0.005990946	0.074175207	-0.884959397	0.322005225	4.115551902	0.19676539199999998	0.062230798	0.033190968	0.093300249	0.093300249	WBGene00043998	T21C12.8
19493	1554	1555	Y71H2AM.16	0.004611489	0.062701418	-0.88248732	0.311503904	5.523115447	0.229537687	0.004173351	0.141378673	0.037438402999999995	0.141378673	WBGene00022181	pho-9
8024	741	742	F40F9.2	0.000449941	0.012820902	-0.879762045	0.250722071	6.437269507000001	0.305157145	0.002253984	0.09203835199999999	0.019165223999999998	0.09203835199999999	WBGene00006470	tag-120
9092	1341	1342	F52H2.4	0.003087778	0.048575071	-0.876319517	0.296167803	3.9203489	0.188456158	0.024843981	0.005164716	0.10672907	0.10672907	WBGene00018716	F52H2.4
4354	150	151	C54D1.4	5.59e-07	7.829999999999999e-05	-0.86431107	0.17269272	5.850544885	0.147689887	0.0027993959999999996	0.041934767000000005	0.02950274	0.041934767000000005	WBGene00000116	alh-10
6854	1084	1085	F26D11.6	0.0015996889999999998	0.031172558	-0.864226763	0.273839282	4.0971706260000005	0.164049519	0.017994505	0.062142972000000005	0.094487423	0.094487423	WBGene00017823	F26D11.6
18083	1832	1833	Y48G8AL.13a.1	0.0074981069999999995	0.086473925	-0.859218382	0.32133864100000004	6.553188481	0.21380981300000002	0.137172399	-0.026971747	0.017715384	0.017715384	WBGene00021691	Y48G8AL.13
10880	1424	1425	K03H1.4.2	0.003635173	0.053763294	-0.856908124	0.294652538	7.504883712000001	0.360897701	0.004556835	0.125673342	0.009827952	0.125673342	WBGene00010539	ttr-2
11049	787	788	K06A9.2	0.000561971	0.015078373	-0.852303155	0.247092096	4.594183685	0.239466017	0.011035904	0.080545853	0.067285487	0.080545853	WBGene00019436	K06A9.2
5601	227	228	F11A5.10	4.91e-06	0.000451191	-0.83964821	0.183783776	5.470680194	0.148154112	0.00444371	0.046221005	0.038815634	0.046221005	WBGene00001591	glc-1
6131	340	341	F17E9.4	2.3899999999999998e-05	0.001482585	-0.8368618409999999	0.19808151699999998	7.26241331	0.146536373	0.000738661	0.05811577	0.011095036	0.05811577	WBGene00017541	F17E9.4
7648	365	366	F36A2.3	3.11e-05	0.001798401	-0.8332801190000001	0.200067169	6.90243835	0.14985177	0.001035517	0.059004790999999994	0.013902471000000001	0.059004790999999994	WBGene00009453	F36A2.3
1886	717	718	C14F5.1b	0.000411495	0.012117321	-0.821275383	0.232484694	6.021133449	0.192259283	0.015640705	0.06543299400000001	0.025942827999999998	0.06543299400000001	WBGene00015776	dct-1
17112	1542	1543	Y38E10A.22b	0.004516931	0.061865300000000005	-0.818752795	0.288333255	7.076647834	0.22658652699999998	0.091620855	0.033083244	0.012389743	0.033083244	WBGene00012600	Y38E10A.22
14850	1037	1038	T23B12.11.1	0.001360597	0.027713968999999998	-0.816791135	0.25501755	4.373938506	0.22219699399999998	0.019564987	0.007862908	0.077985939	0.077985939	WBGene00044553	T23B12.11
17585	151	152	Y43E12A.2	5.86e-07	8.149999999999999e-05	-0.814884295	0.163114323	5.685267955	0.202626563	0.003395655	0.036513769	0.033347049	0.036513769	WBGene00012794	Y43E12A.2
7102	1862	1863	F28H1.3.2	0.007881905	0.089450949	-0.813060825	0.305997041	8.248691062999999	0.133864225	0.132930517	-0.090332602	0.007520766999999999	0.007520766999999999	WBGene00000197	aars-2
19801	1224	1225	Y79H2A.2a	0.002238235	0.038631016000000004	-0.8090174840000001	0.264674325	4.805939241	0.200292074	0.046192224000000004	0.035239871	0.058886522999999996	0.058886522999999996	WBGene00013579	Y79H2A.2
3385	1061	1062	C37C3.6b.1	0.001472467	0.029314849	-0.804258335	0.25290698899999997	5.895350608999999	0.30701571699999997	0.016072103	0.079870815	0.02852569	0.079870815	WBGene00003242	mig-6
5079	417	418	F02A9.2b	5.13e-05	0.002593753	-0.802673394	0.19820464399999999	7.201593257000001	0.167415749	0.001853691	0.057073930999999994	0.011482031	0.057073930999999994	WBGene00001385	far-1
5823	234	235	F13H6.1a	6.22e-06	0.000557571	-0.800191234	0.17708653600000002	5.444394482000001	0.159459137	0.007074844	0.039964618	0.039513811	0.039964618	WBGene00017430	F13H6.1
21137	1010	1011	ZK973.8	0.00125081	0.026194392	-0.799216734	0.24766301	4.897252443	0.195075618	0.008257078000000001	0.083748372	0.055680288	0.083748372	WBGene00022834	ZK973.8
8330	177	178	F43G6.8	1.2e-06	0.00014209	-0.797803321	0.164283499	5.630233465	0.13930941800000002	0.003847109	0.036636493	0.034703883	0.036636493	WBGene00009660	F43G6.8
8733	1353	1354	F47D12.6	0.003177229	0.049613118	-0.7936060009999999	0.269014462	4.141059985	0.224229862	0.016876501999999998	0.076569717	0.09167667	0.09167667	WBGene00018562	F47D12.6
6787	532	533	F25H5.8	0.00013461299999999998	0.005309948	-0.790554258	0.207067296	6.3074368839999995	0.136312241	0.001805001	0.06251029599999999	0.020985606	0.06251029599999999	WBGene00009130	F25H5.8
13472	1185	1186	T04C12.7	0.002066955	0.036847915	-0.789825482	0.25640027600000004	4.271855206000001	0.129666411	0.014859003999999999	0.032674835	0.083752648	0.083752648	WBGene00011429	T04C12.7
413	443	444	B0391.8	6.759999999999999e-05	0.0032205420000000003	-0.7853832709999999	0.197111108	5.023973342	0.152188297	0.00673464	0.040401299	0.051544543	0.051544543	WBGene00014643	B0391.8
13103	1113	1114	R166.5a	0.0017131420000000002	0.032514334	-0.7846067259999999	0.250199622	7.65924727	0.18171220100000002	0.002600545	0.091299232	0.009166313	0.091299232	WBGene00011304	mnk-1
11488	1143	1144	K09F6.7	0.001866308	0.034462308999999997	-0.780952091	0.251051743	4.345044683999999	0.158024193	0.014959823999999998	0.06223916	0.07958064299999999	0.07958064299999999	WBGene00019590	K09F6.7
20982	1917	1918	ZK813.2	0.008438072	0.093016763	-0.779465979	0.295922665	8.678032537	0.24503583399999998	0.000167472	0.13118786300000002	0.007012688	0.13118786300000002	WBGene00022821	ZK813.2
18552	1059	1060	Y54F10BM.12	0.0014677289999999999	0.029275651	-0.765785525	0.240738139	4.428776719	0.159342003	0.011841349	0.032939381000000004	0.075090929	0.075090929	WBGene00021866	Y54F10BM.12
8148	266	267	F42A10.2a	9.67e-06	0.000760625	-0.763913319	0.172658223	6.439593405	0.160784116	0.003085767	0.041630526	0.019135041999999998	0.041630526	WBGene00003593	nfm-1
11908	713	714	M02F4.3	0.00040576800000000004	0.012039085	-0.761037477	0.215207044	4.737830271	0.118799056	0.008044727	0.02048355	0.06142638	0.06142638	WBGene00019737	M02F4.3
14397	843	844	T15H9.7b	0.000682329	0.017092977	-0.7594115370000001	0.22358103199999999	7.453827189	0.15046191	0.0031149690000000004	0.071867748	0.010070077	0.071867748	WBGene00001038	dnj-20
7905	927	928	F39C12.3a	0.0009396119999999999	0.021407568999999998	-0.756369935	0.228647975	4.890329331	0.217644408	0.008406895	0.07001295	0.05591614599999999	0.07001295	WBGene00006640	tsp-14
7731	1221	1222	F36H5.2c	0.002211416	0.038261842000000004	-0.751811619	0.245668838	6.378977047	0.179965989	0.002467775	0.08806199199999999	0.019949823000000002	0.08806199199999999	WBGene00018101	math-27
2101	845	846	C17G1.5	0.0006883939999999999	0.017204156	-0.74695073	0.22006937899999998	4.7730933030000005	0.194608258	0.008219898	0.06442589900000001	0.060094287999999996	0.06442589900000001	WBGene00007652	C17G1.5
3023	1277	1278	C33D9.3b.1	0.0026785940000000003	0.044314174000000005	-0.745914365	0.24843931800000002	4.4850920080000005	0.158284538	0.020296279	0.04599978	0.07228686299999999	0.07228686299999999	WBGene00007898	C33D9.3
2720	1957	1958	C28G1.10	0.008967049	0.096708124	-0.744811015	0.285006993	3.975803467	0.12907853	0.019124907	0.039070993	0.102718572	0.102718572	WBGene00219376	C28G1.10
14976	582	583	T24B8.1b.1	0.000195535	0.0070912480000000005	-0.744797508	0.199960873	7.5287620770000006	0.186114085	0.034995473	0.024981053	0.00971875	0.024981053	WBGene00004446	rpl-32
16620	700	701	Y17D7C.3	0.00039300800000000003	0.011853595	-0.7360151559999999	0.207636161	4.898842281	0.28995808300000003	0.00904288	0.022255911	0.055626283	0.055626283	WBGene00045366	Y17D7C.3
16101	1936	1937	W10D5.1	0.008648449	0.094480963	-0.7331170859999999	0.27921389399999996	5.568309687999999	0.170784212	0.004176075	0.112764523	0.036270708	0.112764523	WBGene00003182	mef-2
16558	536	537	Y119D3B.17	0.00013596799999999998	0.005353383000000001	-0.725273205	0.19009147699999998	5.755128035	0.17140224199999998	0.003245086	0.050957069	0.03167788	0.050957069	WBGene00003978	pes-4
15403	254	255	T28F2.5	8.05e-06	0.000667123	-0.72277669	0.161913922	5.833542126	0.18585704600000003	0.003244113	0.036080064	0.029881072	0.036080064	WBGene00000368	ccb-1
7263	1125	1126	F31F4.12	0.0017883970000000002	0.033604874	-0.710930242	0.227622021	4.583272571	0.145465079	0.009955347	0.065084346	0.06776232900000001	0.06776232900000001	WBGene00017961	nhr-180
12818	357	358	R10F2.6	2.8000000000000003e-05	0.00165222	-0.7080709629999999	0.169017053	5.855497776	0.126746165	0.0030413479999999997	0.039808799	0.029393307	0.039808799	WBGene00019997	R10F2.6
1517	979	980	C09D4.2	0.0011189210000000002	0.024115551000000002	-0.707010535	0.21695554600000003	6.411697669	0.123010362	0.0016486460000000001	0.068955917	0.019502883999999998	0.068955917	WBGene00015633	C09D4.2
8075	558	559	F41C3.5.2	0.00016035	0.006064906	-0.706438765	0.18716252100000003	7.867531736	0.182981595	0.016962416	0.035582298	0.008433172	0.035582298	WBGene00018271	F41C3.5
13458	465	466	T04C10.2a	8.149999999999999e-05	0.003697085	-0.6978638	0.177123267	7.1713691520000005	0.193020367	0.031606842999999996	0.015452134	0.011687763	0.015452134	WBGene00001329	epn-1
2441	1829	1830	C25B8.6	0.007465408000000001	0.08625197400000001	-0.697411091	0.26068154600000004	4.7362397210000005	0.222672548	0.009332445	0.09259985800000001	0.061487368	0.09259985800000001	WBGene00003710	nhr-120
8385	1328	1329	F44C8.3	0.003025875	0.048102305	-0.697037888	0.23508096899999997	4.967171381	0.166635633	0.008024215	0.074870378	0.053358027999999995	0.074870378	WBGene00003617	nhr-18
14459	1731	1732	T17H7.7	0.006243601	0.076253024	-0.695545205	0.254340026	4.76344926	0.14759185	0.0097735	0.08725977300000001	0.060454857	0.08725977300000001	WBGene00020551	T17H7.7
3065	271	272	C33H5.12b	9.99e-06	0.0007765589999999999	-0.694281813	0.157170346	6.24439968	0.12755709699999998	0.006710496	0.030343281	0.021965386	0.030343281	WBGene00004703	rsp-6
20659	411	412	ZK470.2b.1	4.59e-05	0.002354588	-0.692564885	0.16992320800000002	6.277616835	0.142518409	0.013303859	0.030006986	0.021441235	0.030006986	WBGene00022745	ZK470.2
9227	1276	1277	F53F4.5a	0.002660828	0.04405473099999999	-0.6858934179999999	0.22829435899999997	6.25243768	0.15323353	0.012824631999999999	0.06535284	0.021836942	0.06535284	WBGene00001479	fmo-4
8381	1226	1227	F44C8.10	0.0022669820000000003	0.039031597	-0.683972693	0.22404583399999997	4.6304080889999994	0.11745534699999999	0.009558169	0.029603152999999997	0.065736634	0.065736634	WBGene00003716	nhr-126
3254	1865	1866	C35C5.9.1	0.007919902	0.089629974	-0.679653628	0.255945187	4.950424946	0.146216246	0.006622551999999999	0.09163935599999999	0.053904731	0.09163935599999999	WBGene00007958	C35C5.9
6486	95	96	F22D6.14	2.8199999999999998e-08	6.22e-06	-0.678890232	0.12227492	6.406008565	0.12490967	0.002847343	0.009390679	0.019579391	0.019579391	WBGene00009055	F22D6.14
10067	1534	1535	F58E6.1	0.004479112	0.061695022999999995	-0.6722061109999999	0.236501823	5.105059237	0.15940332599999998	0.006735079000000001	0.077164589	0.049053853	0.077164589	WBGene00010251	sta-2
12613	187	188	R07H5.4	1.52e-06	0.00017145599999999998	-0.669560122	0.139259894	6.88736964	0.153182945	0.001062486	0.028027491	0.014046406	0.028027491	WBGene00011124	sdz-27
12924	1273	1274	R11H6.4a	0.0026286290000000004	0.043624098	-0.668694792	0.222296032	4.776384012	0.100662849	0.014151403	0.011956393999999999	0.059971885999999995	0.059971885999999995	WBGene00011252	R11H6.4
217	1575	1576	B0252.2	0.004882774	0.065505389	-0.668280811	0.237427986	5.631752325	0.152166819	0.00351681	0.081041263	0.03466597	0.081041263	WBGene00000211	asm-1
15109	1148	1149	T25G12.3	0.001886736	0.034718247	-0.6677054689999999	0.21486865300000002	4.767176285	0.097498549	0.008937623	0.035706194	0.060315184	0.060315184	WBGene00020811	T25G12.3
9698	1694	1695	F56A8.7b	0.005878977	0.073332865	-0.665268735	0.241524533	4.826806236	0.176268654	0.029366277000000003	0.038010787000000004	0.058134874	0.058134874	WBGene00006798	unc-64
16922	1781	1782	Y37A1B.2d	0.006933391	0.082216869	-0.663953731	0.245906355	6.098954062000001	0.158756181	0.036637411	0.054067492	0.024467002999999998	0.054067492	WBGene00003086	lst-4
20111	1827	1828	ZC373.1a	0.0074466309999999996	0.086144717	-0.663405617	0.24789261	6.738292916	0.13051895800000002	0.0018336910000000001	0.090342428	0.015576083999999999	0.090342428	WBGene00013866	cbs-1
3243	1200	1201	C35B8.4	0.002115555	0.037227342999999996	-0.661630277	0.21526852	4.761198601	0.144244306	0.0089714	0.033443453	0.060539404000000005	0.060539404000000005	WBGene00044743	C35B8.4
7261	1580	1581	F31E9.6	0.004932695	0.065976162	-0.658218407	0.23412507	4.503854088	0.279545383	0.010833835	0.023950073	0.071387987	0.071387987	WBGene00009299	F31E9.6
15546	1897	1898	W02A2.2	0.008170186	0.09103086199999999	-0.647316943	0.24473649600000003	7.542169124	0.24646648399999999	0.000570053	0.089273875	0.009658551999999999	0.089273875	WBGene00001390	far-6
4416	604	605	C54G7.2	0.00022365	0.007794219	-0.64705634	0.175321434	6.741873202000001	0.093425019	0.001138608	0.0449678	0.015537186000000001	0.0449678	WBGene00016934	mboa-3
1350	556	557	C07E3.9	0.000158991	0.00603508	-0.6414509820000001	0.16984928800000001	6.296808978	0.13857329999999998	0.001800694	0.041472477	0.021146376	0.041472477	WBGene00007419	C07E3.9
13707	746	747	T06C10.4	0.000454914	0.012875845	-0.630138387	0.179732005	5.2973359989999995	0.100272375	0.004945866	0.028531146	0.043509524	0.043509524	WBGene00001453	flp-10
11734	1700	1701	K12C11.6	0.0059323990000000005	0.073694893	-0.630021346	0.228974221	5.288438023	0.134301076	0.004972331	0.07367146	0.043757036	0.07367146	WBGene00045052	K12C11.6
1779	1482	1483	C13C4.5	0.004061839	0.057909284000000005	-0.625836536	0.21780963600000003	5.589022645	0.125986595	0.003443578	0.067717978	0.035742157000000004	0.067717978	WBGene00007549	spin-1
18031	1485	1486	Y48G10A.1.2	0.004074088	0.057966649	-0.624132357	0.217288471	5.420618967	0.17982478300000002	0.030672368	-0.006028968000000001	0.040149051	0.040149051	WBGene00013018	Y48G10A.1
15469	1496	1497	W01A11.6	0.004161537	0.058840832	-0.621210265	0.216778117	4.751521706	0.133864141	0.009584462	0.009282664	0.060904665999999996	0.060904665999999996	WBGene00003385	moc-2
8053	1526	1527	F40H6.6	0.004383593	0.060695679	-0.619869649	0.21756285399999997	4.786087396	0.07576651200000001	0.011387598999999998	0.005414539	0.059612794000000004	0.059612794000000004	WBGene00044412	F40H6.6
19670	1470	1471	Y74C9A.2a.1	0.003949763	0.056802077	-0.613247048	0.212774436	7.844673346	0.104481234	0.0008143460000000001	0.067095095	0.008505015999999999	0.067095095	WBGene00022276	nlp-40
10715	562	563	K02A11.3	0.000162745	0.0061062469999999995	-0.612977494	0.162560344	6.357569938999999	0.115356155	0.0017584879999999999	0.03788031	0.020251309	0.03788031	WBGene00010488	K02A11.3
18631	1837	1838	Y54G2A.52	0.007524131	0.086552072	-0.604369464	0.226126109	5.32004877	0.17183603600000003	0.005015536	0.07168399	0.042881037000000004	0.07168399	WBGene00045397	Y54G2A.52
3521	1915	1916	C41A3.2a	0.00840329	0.092730042	-0.597767035	0.226820291	4.628550526000001	0.080559412	0.011356355	0.00999271	0.065814812	0.065814812	WBGene00016559	C41A3.2
18448	649	650	Y53G8B.4b	0.000304168	0.009891012	-0.594985179	0.164737146	6.60401759	0.086689324	0.008230674	0.032476817000000005	0.017104517	0.032476817000000005	WBGene00021820	nipa-1
10454	1210	1211	H19N07.2b	0.00216091	0.037727606000000004	-0.594914525	0.193961606	6.5580013720000006	0.075483913	0.038774796	-0.012982745	0.017656861	0.017656861	WBGene00010406	math-33
4227	946	947	C52B9.7a	0.0010081019999999999	0.022525825	-0.593467229	0.180480864	5.845758262	0.141890119	0.0031601990000000003	0.045699815	0.029608832	0.045699815	WBGene00003907	paf-2
3225	1906	1907	C35A5.6a	0.008302865999999999	0.091957829	-0.592932825	0.224638394	4.733795314	0.08719933099999999	0.014112361	0.023595188	0.061581251	0.061581251	WBGene00007950	C35A5.6
17411	933	934	Y40B10A.9	0.0009583619999999999	0.02169449	-0.592402594	0.179381496	5.300242863	0.087308564	0.0048377559999999995	0.0322973	0.043428826	0.043428826	WBGene00021493	Y40B10A.9
851	1988	1989	C02F5.7b.1	0.009304343	0.09888268900000001	-0.589955323	0.226847928	6.460711785	0.107296067	0.022566267	0.054623705999999994	0.018864591	0.054623705999999994	WBGene00015350	C02F5.7
6111	1849	1850	F17C11.9b.1	0.007668193	0.087637086	-0.589418079	0.22105879899999997	8.015846489	0.187947047	0.065283703	-0.007318231	0.008016786	0.008016786	WBGene00008920	eef-1G
980	1017	1018	C04F12.3	0.0012933839999999999	0.026862498999999998	-0.587583445	0.182624315	5.242564677	0.10492608	0.004982005	0.038532586	0.045045456	0.045045456	WBGene00002069	ikb-1
16259	751	752	Y105E8B.1c	0.000464491	0.013059474	-0.5870882629999999	0.167718413	6.509758444	0.11217680599999999	0.007042825999999999	0.035151373	0.018249487	0.035151373	WBGene00002978	lev-11
10018	1515	1516	F58B6.2	0.004290767	0.059911637999999996	-0.583361001	0.20426131100000003	4.913947149	0.09742410900000001	0.007467951	0.013021351	0.055116073	0.055116073	WBGene00019030	exc-6
10658	1888	1889	K01A2.8a	0.00814363	0.09086580699999999	-0.5822931720000001	0.22006077899999998	4.7840283139999995	0.180915162	0.012951353	0.035300665	0.059688767000000004	0.059688767000000004	WBGene00019282	mps-2
18110	184	185	Y48G9A.9a	1.45e-06	0.000165878	-0.581445872	0.12068676	6.379353986	0.073172904	0.001903362	0.019718929	0.019944579	0.019944579	WBGene00021702	Y48G9A.9
644	1872	1873	C01B10.3	0.00796144	0.089865863	-0.581157768	0.218998986	6.282258893	0.10020667	0.001994773	0.06994606	0.021369381	0.06994606	WBGene00015278	C01B10.3
16664	1933	1934	Y17G9B.4a	0.008640163000000001	0.094456548	-0.5798725229999999	0.22082195300000002	5.044894593	0.13918334300000001	0.022252018	0.025337211000000002	0.050891484	0.050891484	WBGene00021201	Y17G9B.4
16948	584	585	Y37D8A.16	0.00019931400000000002	0.007191305	-0.579726202	0.155845243	5.693865197	0.156727499	0.0032932770000000003	0.03065117	0.033138333	0.033138333	WBGene00012554	Y37D8A.16
14463	1710	1711	T18D3.6	0.00602595	0.07446327	-0.573955644	0.208987311	4.84495314	0.06462316	0.008022900999999999	0.009734654	0.057490643	0.057490643	WBGene00011823	T18D3.6
19939	1356	1357	Y94H6A.9b	0.0031961620000000002	0.049798422	-0.5728705510000001	0.194311079	6.580240767	0.102631327	0.039246936	0.006047983000000001	0.017388257	0.017388257	WBGene00022381	ubxn-2
1017	574	575	C05A2.1	0.00018353599999999999	0.0067486840000000005	-0.5671678920000001	0.15162229800000002	5.762355437999999	0.08105045	0.002975198	0.031294659	0.031508784	0.031508784	WBGene00004083	pph-1
18355	1172	1173	Y53C10A.13	0.0019938589999999997	0.03593876	-0.565437637	0.18292171699999998	5.248265841	0.064040415	0.005306376999999999	0.014710293999999999	0.044884155	0.044884155	WBGene00014917	fbxa-122
16939	1176	1177	Y37B11A.3	0.0020158420000000003	0.036233134	-0.563771865	0.182575207	5.3781071229999995	0.12442810300000001	0.008706088	0.006026188000000001	0.041294472	0.041294472	WBGene00021345	Y37B11A.3
2030	1079	1080	C16C8.13	0.0015719870000000002	0.030768776	-0.560620534	0.17735234	5.352199869	0.08773428	0.005181713	0.01063661	0.041999065	0.041999065	WBGene00015851	C16C8.13
3892	1714	1715	C47B2.1	0.006074404	0.074886958	-0.5509609679999999	0.200806717	4.959453717	0.10119024199999999	0.00687574	0.01354164	0.053609265999999996	0.053609265999999996	WBGene00008130	fbxa-140
2495	1546	1547	C25G6.2	0.004549699	0.06220687	-0.550147166	0.193898204	5.5490491870000005	0.12147304099999999	0.004060205	0.052334565	0.036766001	0.052334565	WBGene00006635	tsp-9
20885	219	220	ZK673.2	4.15e-06	0.00039844699999999996	-0.543250711	0.11799724699999999	8.445776825	0.063263357	0.000224672	0.020660354	0.007226176999999999	0.020660354	WBGene00014058	ZK673.2
9272	1240	1241	F53H2.3c	0.0023589920000000003	0.040190306	-0.540961412	0.17789718699999998	6.616741154	0.07648052	0.010014123	0.03745699	0.016954194	0.03745699	WBGene00010006	F53H2.3
20679	1532	1533	ZK488.2	0.004439306	0.061226511	-0.540624788	0.190017488	5.1347356930000005	0.068028342	0.005992194	0.030589952000000004	0.048167775	0.048167775	WBGene00003680	nhr-90
20154	496	497	ZC410.3a	0.000109304	0.004651485	-0.537910863	0.139032712	6.725839896	0.073862153	0.013282974	0.004645466	0.015712168999999998	0.015712168999999998	WBGene00013881	mans-4
6620	685	686	F23F1.6	0.000367094	0.011314105	-0.534330921	0.14998023900000002	5.789961107999999	0.08789017800000001	0.002871776	0.023190636	0.030869332000000003	0.030869332000000003	WBGene00017747	F23F1.6
9545	485	486	F55B12.5.1	0.00010099	0.0043934790000000005	-0.519301758	0.133558361	6.83854236	0.09523716300000001	0.008547204000000001	0.01820955	0.014526585	0.01820955	WBGene00003812	nrf-5
20966	581	582	ZK795.1	0.00019351400000000002	0.007032158	-0.5164844270000001	0.13856660199999998	5.998285455	0.064075452	0.0024069960000000002	0.011379651000000001	0.026394058999999997	0.026394058999999997	WBGene00014081	ZK795.1
2806	1806	1807	C29G2.6	0.007233175	0.084632556	-0.514765231	0.19165367	5.632101483	0.087898511	0.00360407	0.051492624	0.034657257999999996	0.051492624	WBGene00016234	C29G2.6
15342	964	965	T28B8.1.1	0.001053944	0.02309176	-0.514171145	0.156964502	7.434966017000001	0.074120133	0.000813848	0.036142934	0.010162533	0.036142934	WBGene00012113	T28B8.1
8268	77	78	F42G9.7	8.14e-09	2.21e-06	-0.512743599	0.08893275	7.250641428	0.073602262	0.000696435	0.007477808000000001	0.011167116000000001	0.011167116000000001	WBGene00004922	snt-2
11130	1679	1680	K07C10.1	0.005731376999999999	0.072130057	-0.512402589	0.18546721300000002	6.409686231	0.073513038	0.001662228	0.049934902999999996	0.019529876	0.049934902999999996	WBGene00004227	ptr-13
4608	1588	1589	D1044.1	0.005000098	0.066530569	-0.5108021629999999	0.181972628	5.263938236	0.105264774	0.005228561	0.035915983	0.044442495	0.044442495	WBGene00017027	D1044.1
20114	990	991	ZC373.4	0.001173933	0.025045886	-0.50687504	0.156195174	5.742868442000001	0.074143334	0.0031933079999999997	0.033402091	0.031966285	0.033402091	WBGene00013869	ZC373.4
9337	1023	1024	F54C9.10.1	0.001312183	0.027093242000000003	-0.502992511	0.15653447	6.769389937000001	0.065169742	0.021512901	0.007988069	0.015241659	0.015241659	WBGene00000187	arl-1
254	1065	1066	B0280.3.1	0.001487644	0.029505878	-0.5015714960000001	0.157871699	7.121759312000001	0.056813407999999996	0.025340562999999997	0.0021971770000000002	0.012044647	0.012044647	WBGene00015101	rpia-1
20667	1266	1267	ZK484.1a	0.0025726570000000003	0.042897236	-0.5006911629999999	0.166085338	7.933493583	0.084835873	0.02207137	0.019305139	0.008237427	0.019305139	WBGene00022748	ZK484.1
15774	278	279	W04B5.3a	1.15e-05	0.000867872	-0.497673925	0.11342318800000001	6.8908539939999995	0.054696363	0.001950213	0.017347017	0.014012944	0.017347017	WBGene00021020	W04B5.3
19100	337	338	Y65B4BL.5b	2.33e-05	0.001455747	-0.49595340200000004	0.11722074	9.258618328999999	0.07518059	0.001952315	0.018658738	0.007068756	0.018658738	WBGene00022037	acs-13
19141	1070	1071	Y66D12A.24	0.001528922	0.030182999999999998	-0.490355241	0.15472830699999998	5.714328526	0.059852975	0.003266065	0.031985988	0.032645209	0.032645209	WBGene00013448	Y66D12A.24
3671	940	941	C44B12.1	0.000979338	0.022004397000000002	-0.48649275700000005	0.147583215	10.30479463	0.09025715	3.3600000000000004e-05	0.032637577	0.009563667	0.032637577	WBGene00016636	perm-2
6013	383	384	F15G9.1b	3.69e-05	0.0020265070000000003	-0.481555907	0.11670954	6.557139015	0.09934613800000001	0.002764339	0.014633878999999999	0.017667336999999998	0.017667336999999998	WBGene00008865	F15G9.1
16932	1771	1772	Y37A1C.1d	0.006781926	0.080962096	-0.481022548	0.177671725	6.930030485	0.076406373	0.019468601999999998	0.027882261000000002	0.013644203	0.027882261000000002	WBGene00012543	nkcc-1
8665	1935	1936	F46G10.2	0.008660270999999999	0.094480963	-0.474613386	0.18079257699999998	5.293102332	0.074228949	0.005401736	0.015530825	0.043627198	0.043627198	WBGene00009797	F46G10.2
301	1919	1920	B0302.5	0.00847243	0.093298227	-0.474067561	0.18007312399999997	6.218575442000001	0.078851392	0.001905075	0.04673442	0.022385	0.04673442	WBGene00015122	B0302.5
17645	1076	1077	Y44A6C.1	0.0015514720000000001	0.030481377999999996	-0.46747299	0.147706413	6.500871161	0.063689328	0.0015282720000000002	0.031197505	0.018360053	0.031197505	WBGene00012850	Y44A6C.1
18048	1607	1608	Y48G1BL.1	0.005174652	0.0680396	-0.46560300200000004	0.166527329	5.609236577999999	0.044719471	0.006366421999999999	0.01160891	0.035230605	0.035230605	WBGene00021662	snpc-3.3
602	1241	1242	B0546.4c.3	0.002376897	0.040462754	-0.458107828	0.150763394	5.85135511	0.053098409000000006	0.004609587	0.017773038999999997	0.029484813999999998	0.029484813999999998	WBGene00015251	B0546.4
16147	883	884	Y102A5C.2	0.0008043530000000001	0.019233247	-0.455751731	0.135992831	6.046371515	0.034317317	0.00228726	0.004936452	0.025453815	0.025453815	WBGene00013611	Y102A5C.2
3621	487	488	C42D8.8a	0.000103404	0.004479428	-0.446229149	0.114934564	8.13130938	0.05101599	0.000387759	0.019427172	0.007749506	0.019427172	WBGene00000149	apl-1
10803	1590	1591	K02F3.12b	0.005018314	0.06666867900000001	-0.44099555799999995	0.15716971400000002	7.199070708	0.054239040999999995	0.024235617	0.012817862	0.011498862	0.012817862	WBGene00019334	K02F3.12
13186	1597	1598	T01B11.5a	0.005068143	0.067056166	-0.43949315	0.156812284	5.842040491000001	0.064932534	0.0071936790000000006	0.024324252	0.029691459	0.029691459	WBGene00006220	str-176
11792	1820	1821	M01A8.2b	0.007407455	0.085939679	-0.43355692	0.161898887	5.771346621	0.076077523	0.008017485	0.020598067	0.031299389	0.031299389	WBGene00010796	clip-1
7867	925	926	F38E9.1	0.0009294080000000001	0.02122082	-0.431884938	0.130436772	6.176785649	0.12299535800000001	0.0019101189999999998	0.023610508	0.023086514	0.023610508	WBGene00018184	F38E9.1
9697	1243	1244	F56A8.7a	0.002388387	0.040592979	-0.42636699299999997	0.140384617	6.026569167999999	0.056109567	0.0037250940000000004	0.023443799999999997	0.025836667999999997	0.025836667999999997	WBGene00006798	unc-64
17914	1461	1462	Y47H9C.11	0.0038459709999999997	0.055619268	-0.426298478	0.147481257	5.838943415	0.082952948	0.00286564	0.012103191000000001	0.029760442	0.029760442	WBGene00012954	fbxa-217
18197	1835	1836	Y50D4A.5	0.007512367	0.08648273	-0.40802647799999997	0.152633989	5.764992399	0.046914372	0.003498442	0.016639772	0.03144726	0.03144726	WBGene00021739	Y50D4A.5
3143	1728	1729	C34D4.10	0.006235330999999999	0.076248475	-0.40718745	0.148872492	5.811685505	0.033106722000000005	0.002871125	0.010807375	0.030373404	0.030373404	WBGene00016402	C34D4.10
20788	801	802	ZK616.6b	0.000587031	0.015475803	-0.40346124	0.117369285	6.768239518	0.04204405	0.005409432	-0.003002206	0.015253892	0.015253892	WBGene00022776	perm-3
10807	773	774	K02F3.4.1	0.000524784	0.014335283999999998	-0.390460989	0.11259693900000001	8.158659477999999	0.10438034800000001	0.000427774	0.018589331	0.007692487	0.018589331	WBGene00019327	zip-2
16079	745	746	W09G3.2	0.00045388599999999997	0.012873176000000002	-0.38940976299999996	0.111050803	6.606283098	0.05099039	0.001420749	0.014395567	0.017077673	0.017077673	WBGene00012366	maea-1
9431	1330	1331	F54E7.7	0.003032863	0.048177171	-0.38743494799999995	0.130696465	6.153979743	0.076327837	0.002141284	0.021347178999999997	0.023481065	0.023481065	WBGene00004321	rcn-1
13378	1780	1781	T03D3.5	0.00693285	0.082216869	-0.385571979	0.142801652	5.922471671	0.032665475	0.0026398840000000003	0.007380305	0.027948584	0.027948584	WBGene00020183	T03D3.5
11702	1727	1728	K11H12.8c	0.00618781	0.07571114799999999	-0.37905836	0.138460738	6.6152547	0.052803114000000005	0.011785364	0.009592307	0.016971700000000003	0.016971700000000003	WBGene00019664	K11H12.8
12882	760	761	R11D1.9	0.000494454	0.013737491000000001	-0.378033293	0.10851353300000001	6.669790623	0.027511326000000003	0.001323366	0.0070028519999999995	0.016339414	0.016339414	WBGene00011247	mrpl-49
9499	971	972	F55A12.7	0.001083974	0.023558472999999996	-0.37757616	0.11554542300000001	6.480669692	0.045712353	0.001413242	0.013964852	0.018612875	0.018612875	WBGene00000150	apm-1
736	615	616	C01G5.5	0.000243156	0.00834585	-0.37076983799999996	0.101044749	6.869593706	0.036171913	0.001096266	0.005232271	0.014218795	0.014218795	WBGene00015307	C01G5.5
5209	895	896	F07F6.8	0.000832637	0.019653924	-0.36912090000000003	0.110458659	7.694972375	0.035405471	0.000497438	0.017804235	0.009027825	0.017804235	WBGene00017220	F07F6.8
7094	1242	1243	F28F8.9c	0.002379337	0.040471695	-0.364326949	0.119912282	6.558271082	0.046771578	0.003914848	0.002516029	0.017653585	0.017653585	WBGene00044188	F28F8.9
18620	1480	1481	Y54G2A.4	0.00404056	0.057683704	-0.36402341	0.12661782	6.243664363	0.047105222	0.002070921	0.015841219	0.021977187000000002	0.021977187000000002	WBGene00021870	samt-1
11350	1644	1645	K08F11.4b.1	0.005491501	0.07053876	-0.361901307	0.130335365	6.5831765639999995	0.041277597	0.008127933	0.009323024000000001	0.017353028	0.017353028	WBGene00006968	yars-1
2766	1186	1187	C29E4.5a	0.002074727	0.036955313999999996	-0.359099871	0.116616561	6.46977402	0.051036874	0.001649069	0.011186972	0.018750064	0.018750064	WBGene00016203	tag-250
912	1235	1236	C03G6.19	0.002323927	0.03975307	-0.35828877200000003	0.117650251	6.537896687999999	0.032626124	0.001519666	0.019242707	0.017902229	0.019242707	WBGene00005647	srp-6
15933	1572	1573	W06H8.1a	0.004845035	0.065123056	-0.34785251	0.123476295	7.305827204	0.037398686	0.005005977	0.017863616000000002	0.010840971000000001	0.017863616000000002	WBGene00004373	rme-1
4866	1039	1040	E01G4.1	0.00137768	0.028007962999999997	-0.342583378	0.10708116599999999	7.788628292	0.031472192	0.000388008	0.016811556000000002	0.008690029	0.016811556000000002	WBGene00008444	tbc-14
15286	814	815	T27E9.7.1	0.000621169	0.016123182	-0.34133782799999995	0.099742254	9.258048445	0.031112139	0.001463039	0.013459737	0.007068289	0.013459737	WBGene00012097	abcf-2
4407	1505	1506	C54G4.7.2	0.004256033	0.059711544000000005	-0.337864701	0.118195089	7.235098997000001	0.023913108	0.009690756	-1.4000000000000001e-05	0.011264362	0.011264362	WBGene00008317	C54G4.7
18484	1726	1727	Y54E10A.9c.2	0.006171662	0.075557297	-0.335858462	0.122642377	7.158615383	0.075020995	0.006814527	0.015747202	0.011777238	0.015747202	WBGene00006888	vbh-1
10679	1310	1311	K01C8.7a	0.0029171220000000003	0.046973889000000005	-0.33028070800000003	0.110968781	6.642641837999999	0.042655501	0.001819533	0.0067536340000000005	0.016651572	0.016651572	WBGene00010459	K01C8.7
14795	1618	1619	T22D1.3e.4	0.005226472	0.068269725	-0.321907938	0.11526625300000001	7.26901884	0.076181925	0.006610326999999999	0.013319137	0.011055185	0.013319137	WBGene00020682	T22D1.3
16952	963	964	Y37D8A.2	0.001052314	0.023079959	-0.31593961600000003	0.096436152	8.10341138	0.047307577	0.00029991	0.013649986999999999	0.007810058000000001	0.013649986999999999	WBGene00012544	Y37D8A.2
16648	1085	1086	Y17G7B.3	0.0016012029999999998	0.031173332999999998	-0.315351079	0.09993102300000001	6.8872202289999995	0.028174183	0.000931471	0.0066147390000000006	0.014047843	0.014047843	WBGene00012459	Y17G7B.3
3969	1845	1846	C47G2.5b	0.0076187040000000004	0.087260158	-0.314424249	0.11782735800000001	7.852433027999999	0.070737225	0.0034641520000000003	0.017360777	0.008480394	0.017360777	WBGene00008166	saps-1
19885	1429	1430	Y87G2A.3b	0.003633786	0.053763294	-0.31277313	0.10754433599999999	6.637535724	0.024267302999999997	0.00063781	0.002179639	0.016710866	0.016710866	WBGene00013595	atg-4.1
19884	1428	1429	Y87G2A.3a	0.003633786	0.053763294	-0.31277313	0.10754433599999999	6.637535724	0.024267302999999997	0.00063781	0.002179639	0.016710866	0.016710866	WBGene00013595	atg-4.1
4130	916	917	C50B8.3	0.000895965	0.020635489	-0.307128222	0.092472056	7.116356047000001	0.019451781	0.00074167	0.0044495690000000004	0.012084952	0.012084952	WBGene00008225	nuaf-1
9237	1045	1046	F53G12.1.1	0.0014008360000000001	0.028315366	-0.305218304	0.09554557300000001	8.957158591	0.017894906000000002	0.006757623000000001	0.000150082	0.006935811	0.006935811	WBGene00004274	rab-11.1
12283	450	451	R02F2.1d.1	7.099999999999999e-05	0.003330337	-0.304232616	0.076579311	9.141013492	0.022973901	0.00040379699999999996	0.00839279	0.006989948	0.00839279	WBGene00019831	R02F2.1
13773	1020	1021	T07A9.14	0.001305915	0.027057536	-0.299872707	0.093282381	7.720646562000001	0.024148278999999998	0.000479761	0.012572643	0.008931612	0.012572643	WBGene00044789	T07A9.14
18889	1621	1622	Y57G11C.4	0.005262597	0.068598692	-0.298618049	0.10701220800000001	6.696320373	0.019669927	0.001137857	0.00303265	0.016039562	0.016039562	WBGene00013302	vti-1
18027	1213	1214	Y48E1C.3	0.002165377	0.037741112	-0.295248128	0.096279929	7.278729027000001	0.027095992000000003	0.0006973789999999999	0.013207358	0.010997382	0.013207358	WBGene00013016	tbc-15
18442	1094	1095	Y53G8AR.8	0.001632855	0.03152627	-0.293766421	0.09325997800000001	7.105538947	0.024056652999999997	0.000879652	0.008676521999999999	0.012166483	0.012166483	WBGene00021815	Y53G8AR.8
19624	1822	1823	Y73E7A.9a	0.007408100999999999	0.085939679	-0.28581630399999997	0.10673072900000001	7.149872621	0.037061726	0.001207295	0.015879878	0.011839483999999999	0.015879878	WBGene00044440	adpr-1
2997	837	838	C33A12.3a	0.000681003	0.017090536	-0.281170759	0.082767512	7.526776228999999	0.021350339	0.000547957	0.004947932	0.009727735	0.009727735	WBGene00007882	C33A12.3
18673	1843	1844	Y55B1BR.4	0.0075644169999999995	0.086751469	-0.274827343	0.102896219	6.8138428	0.029845827000000002	0.001104084	0.011549926	0.014777363	0.014777363	WBGene00021914	magu-1
16060	462	463	W09D10.4	7.75e-05	0.003552436	-0.274084418	0.069353741	8.620227646	0.01500413	0.000162068	0.003001015	0.007052844	0.007052844	WBGene00012362	W09D10.4
16386	1315	1316	Y110A7A.6a.1	0.0029341140000000003	0.047142182000000005	-0.273652112	0.091997585	7.930103363	0.020719629	0.003640683	0.00905465	0.008247072	0.00905465	WBGene00022456	pfkb-1.1
608	1499	1500	B0563.4	0.004204405	0.059262487	-0.269790873	0.094253245	7.0661259439999995	0.017487348	0.000852478	0.008264489	0.012473033	0.012473033	WBGene00006479	tmbi-4
4617	1486	1487	D1046.1c.1	0.0040920259999999995	0.05814362	-0.264367517	0.092082704	7.617408416	0.02516939	0.0033834359999999996	0.003145259	0.009335401	0.009335401	WBGene00008362	cfim-2
19684	1793	1794	Y75B12B.1b	0.0070669059999999995	0.083286287	-0.264288481	0.09811446900000001	7.53462461	0.030693646	0.001779091	0.012660583000000001	0.009692329	0.012660583000000001	WBGene00013567	Y75B12B.1
18519	1803	1804	Y54E5A.6	0.007173911999999999	0.084078728	-0.262540796	0.097647396	6.966800623999999	0.015777552	0.0009917230000000001	0.0038662270000000003	0.013310798	0.013310798	WBGene00013201	Y54E5A.6
18035	1201	1202	Y48G10A.3	0.00211641	0.037227342999999996	-0.260612053	0.084796259	7.43224179	0.015495600000000002	0.000609586	0.006799352	0.010176022	0.010176022	WBGene00013020	Y48G10A.3
13921	1893	1894	T08B2.8	0.008141961999999999	0.09086580699999999	-0.251909991	0.095199565	7.039301612	0.020873168	0.000904302	0.009222936999999999	0.012690133000000001	0.012690133000000001	WBGene00020348	mrpl-23
125	1099	1100	B0205.11	0.001653125	0.031745706	-0.250888033	0.079738963	7.68493218	0.011758288	0.000471251	0.0036620690000000004	0.009066201999999999	0.009066201999999999	WBGene00015025	mrpl-9
6395	1378	1379	F21D5.5	0.003356068	0.051455653	-0.24785917899999999	0.084504463	7.431067465	0.017371356	0.000529659	0.0011574019999999999	0.010181848	0.010181848	WBGene00009010	F21D5.5
16855	1114	1115	Y32H12A.5	0.00171691	0.032556621	-0.24340470399999997	0.077634157	7.798177354	0.01479571	0.000382984	0.005732795	0.00865761	0.00865761	WBGene00021313	paqr-2
1069	1875	1876	C05D11.10	0.008006403	0.090138119	-0.242876542	0.091589326	7.168178796	0.010734198	0.00087291	0.0026951970000000003	0.011709997	0.011709997	WBGene00015487	mrps-17
7229	1536	1537	F31D4.1	0.004491576	0.061797780999999996	-0.23968272699999998	0.084353706	7.449772301	0.018438525	0.000583506	0.004762002	0.010089816	0.010089816	WBGene00009289	exos-7
1540	1858	1859	C09E7.7.1	0.007821354	0.08894578	-0.239573809	0.090075976	7.988564685	0.020252352	0.0006795010000000001	0.011491022	0.00808699	0.011491022	WBGene00015641	C09E7.7
1568	1699	1700	C09G12.8b	0.005914551999999999	0.07355963	-0.238109185	0.086507103	7.386088482000001	0.016417386000000003	0.0008154210000000001	0.007811168	0.010409797	0.010409797	WBGene00000424	ced-10
18706	1343	1344	Y55F3AM.6a	0.003086372	0.048575071	-0.22961638199999998	0.077599267	7.8427379020000005	0.012348797	0.000521275	0.006274546999999999	0.008511195	0.008511195	WBGene00021924	Y55F3AM.6
2817	1869	1870	C30B5.2a	0.007940056	0.08977358199999999	-0.222534598	0.08382954299999999	7.636871734	0.012145935	0.0012852789999999998	0.003091843	0.009255809	0.009255809	WBGene00016244	C30B5.2
1818	1674	1675	C14A4.2	0.005708279	0.072025003	-0.21477307899999998	0.077701349	7.788084402999999	0.009758871	0.00036436300000000003	0.0039242570000000004	0.008691886999999999	0.008691886999999999	WBGene00000933	dap-3
17419	1599	1600	Y40B1B.5.1	0.0050931959999999995	0.067303408	-0.20900298	0.074615154	8.622360398	0.013104926999999999	0.00018518900000000002	0.008165943	0.007051211999999999	0.008165943	WBGene00012738	eif-3.J
17789	1961	1962	Y46G5A.5	0.008974191999999999	0.096708124	-0.19477917600000003	0.074541337	8.019712315	0.010574938999999998	0.000327548	0.003374716	0.008007068	0.008007068	WBGene00012897	pisy-1
9213	1688	1689	F53F10.4	0.0058392109999999995	0.07309557900000001	-0.190509762	0.069108497	8.708211437000001	0.017080053	0.000168908	0.003099014	0.006995068	0.006995068	WBGene00006833	unc-108
14880	1950	1951	T23D8.1	0.008856201	0.09597470400000001	0.18001409	0.068771825	8.809441084	0.009143045	0.00014181	0.002748995	0.006952536	0.006952536	WBGene00003397	mom-5
2816	1860	1861	C30B5.1	0.007865608	0.089361926	0.186717794	0.07025316200000001	8.7410192	0.015482758999999999	0.000175618	0.007227641999999999	0.006978496	0.007227641999999999	WBGene00077732	szy-4
17025	1870	1871	Y37E3.4.2	0.007951473	0.08980662	0.193570496	0.072931987	8.189539334	0.016327216000000002	0.00034775699999999997	0.007519434	0.007630855	0.007630855	WBGene00021348	moag-4
14857	1814	1815	T23B12.6	0.007303807	0.085082306	0.195832872	0.072999371	8.153616205	0.017330013000000002	0.000290534	0.00618943	0.007702828	0.007702828	WBGene00020721	T23B12.6
11088	1603	1604	K07A1.2.1	0.005122544000000001	0.06752241099999999	0.199169868	0.07115179099999999	9.208932376	0.018787141	0.00056267	0.0035411920000000003	0.007031196	0.007031196	WBGene00010609	dut-1
1399	1589	1590	C08B11.1	0.005016395999999999	0.06666867900000001	0.200061192	0.071298179	9.631837932	0.009781886	6.49e-05	0.004385639	0.007560214	0.007560214	WBGene00006996	zyg-11
18395	1821	1822	Y53F4B.18	0.007409925	0.085939679	0.20081856	0.074992821	7.995185374	0.016057194	0.000366194	0.005055065	0.008069691	0.008069691	WBGene00013164	Y53F4B.18
15565	1402	1403	W02B12.3a	0.0034808659999999996	0.052418767000000005	0.20354094399999997	0.06966438900000001	8.586186362000001	0.020728759	0.000199225	0.00596727	0.007080466	0.007080466	WBGene00004698	rsp-1
4839	1296	1297	DY3.7	0.002788439	0.04545564	0.20530107399999997	0.068659208	9.021439733	0.010540333	0.00012587	0.005159554	0.00694526	0.00694526	WBGene00006324	sup-17
2106	1545	1546	C17G10.1.2	0.004551579	0.06220687	0.206238234	0.072691607	8.18664299	0.02293833	0.00028959099999999996	0.003453196	0.007636513	0.007636513	WBGene00015915	C17G10.1
9566	1321	1322	F55C5.4	0.0029848709999999996	0.047737623	0.207880323	0.070010072	8.533152671	0.013592833	0.000222677	0.004098702	0.007129438	0.007129438	WBGene00010093	capg-2
15837	1430	1431	W05F2.3	0.003640204	0.053783955	0.208440364	0.071684019	9.674951214	0.010332702	6.56e-05	0.002797955	0.007642254	0.007642254	WBGene00021035	W05F2.3
13679	1698	1699	T05H4.11.1	0.00590201	0.073472898	0.20918226899999998	0.075978522	7.925268400000001	0.013492033999999998	0.000398199	0.0032188959999999997	0.008260904	0.008260904	WBGene00020274	T05H4.11
13381	1476	1477	T03D8.1e	0.004022678	0.057583935999999995	0.217307878	0.07554914	8.216488632999999	0.016785602	0.000982095	0.0043210029999999995	0.007579413	0.007579413	WBGene00003830	num-1
397	1145	1146	B0365.1	0.001873751	0.03456957	0.217323408	0.069889113	9.426253488	0.016830885	8.41e-05	0.005340571999999999	0.007242652	0.007242652	WBGene00007150	acly-2
17687	1082	1083	Y45F10C.3	0.0015827670000000001	0.030899758	0.21740001899999997	0.068817856	9.125036657	0.021338945	0.00012192299999999999	0.00580832	0.0069819240000000005	0.0069819240000000005	WBGene00012879	fbxa-215
33	1162	1163	AH6.5	0.0019351129999999998	0.035179781	0.218366017	0.070440324	9.519241001000001	0.016575968	7.120000000000001e-05	0.005965236	0.007371563	0.007371563	WBGene00003231	mex-6
13300	1528	1529	T01H8.1a	0.004402451	0.060877060999999996	0.21861402100000002	0.07676630799999999	8.72171523	0.015722177	0.0018516770000000001	0.005976596	0.006987922	0.006987922	WBGene00011352	rskn-1
2963	1375	1376	C32E8.5.2	0.0033465659999999996	0.051411054000000005	0.22079129600000003	0.075253427	8.061119202	0.044489142999999995	0.000588076	0.00631579	0.007906541999999999	0.007906541999999999	WBGene00016323	C32E8.5
19706	1549	1550	Y75B8A.17	0.004574673	0.062401486	0.221694638	0.078183974	7.770199347999999	0.013670215	0.000415456	0.0022781470000000003	0.008753644	0.008753644	WBGene00013552	gmn-1
10698	1715	1716	K01G5.4	0.006092917	0.075028203	0.22305246899999998	0.081324728	10.37789776	0.018443203000000002	3.04e-05	0.0035047790000000004	0.009890151	0.009890151	WBGene00004302	ran-1
5887	1492	1493	F14D7.2	0.004139705	0.058624095	0.226371198	0.078948835	7.971301714	0.025911512999999997	0.00038544199999999995	0.008963935	0.008132886	0.008963935	WBGene00008789	F14D7.2
9020	918	919	F52C9.7	0.0009016060000000001	0.020742818	0.230330275	0.069385858	8.639489702999999	0.018181855	0.000183072	0.004766057	0.007038524	0.007038524	WBGene00003391	mog-3
14013	1946	1947	T09B9.4	0.008786723	0.095417401	0.23242241100000002	0.08870263	7.26216093	0.013103107	0.000705667	0.000846848	0.011096567	0.011096567	WBGene00011645	T09B9.4
9664	1390	1391	F56A11.1	0.003412015	0.05186213	0.23587543100000002	0.080559838	7.6401760329999995	0.023258264	0.000492373	0.00673616	0.009242458	0.009242458	WBGene00001579	gex-2
1401	1757	1758	C08B11.3	0.006655966	0.080049535	0.239683151	0.08832714800000001	9.061092542	0.017480105	0.00012358899999999999	0.011578939	0.006956159	0.011578939	WBGene00007433	swsn-7
15768	1516	1517	W04A8.6a	0.00432574	0.060249755	0.241924138	0.084785228	8.230465362	0.025317017	0.000251291	0.010531511	0.007553584	0.010531511	WBGene00012241	W04A8.6
18820	1811	1812	Y57A10A.8	0.007262275	0.08473856699999999	0.24344269300000002	0.09068212699999999	7.18806998	0.01602626	0.0007618880000000001	0.006942693000000001	0.011572984	0.011572984	WBGene00013253	Y57A10A.8
19262	1209	1210	Y69A2AR.21	0.0021530029999999997	0.037620607	0.243668069	0.079415396	7.707737	0.036450125	0.00048056199999999997	0.008417295	0.008979645999999999	0.008979645999999999	WBGene00022092	Y69A2AR.21
3548	1760	1761	C41D11.7	0.0066891469999999995	0.080281107	0.245154397	0.09039829099999999	7.4836888329999995	0.033383929	0.000535626	0.011722151	0.009927028000000001	0.011722151	WBGene00016566	eri-7
6216	1960	1961	F19B10.9	0.008955461999999999	0.096708124	0.248126867	0.09493138	7.050863558	0.019836163	0.000922229	0.009031793	0.012595721	0.012595721	WBGene00004750	sea-1
14791	1847	1848	T22D1.3a	0.007660671	0.08761010400000001	0.248613315	0.093229854	7.873821432000001	0.026818666	0.0046239409999999995	0.008143066	0.008413768	0.008413768	WBGene00020682	T22D1.3
5816	1764	1765	F13H10.4c.1	0.006723949	0.080546436	0.25203810600000004	0.092995594	8.344331457000001	0.02253756	0.005608013	0.006634435	0.007364258	0.007364258	WBGene00008775	mogs-1
12068	879	880	M110.5d.1	0.000803455	0.019233247	0.253643825	0.075678388	8.698018722	0.027046279	0.001590064	0.004679109	0.0070007640000000005	0.0070007640000000005	WBGene00000894	dab-1
11514	1853	1854	K10B2.3a	0.007715145	0.08798344699999999	0.254994799	0.09570841699999999	8.838285596	0.035937635	0.001379719	0.012360432	0.006945056999999999	0.012360432	WBGene00019606	clec-88
9243	758	759	F53G12.5a	0.000491824	0.013700448999999998	0.256342241	0.07355229	9.85418897	0.026987147000000003	6.99e-05	0.006679724000000001	0.008045041999999999	0.008045041999999999	WBGene00003229	mex-3
3970	1944	1945	C47G2.5c	0.008767295	0.095304327	0.256529881	0.097874911	8.04658131	0.042780725	0.002978865	0.011390382	0.007941096	0.011390382	WBGene00008166	saps-1
14566	603	604	T19H12.2	0.00022219400000000002	0.007790346	0.264047839	0.071512191	9.654354074	0.024906853	6.86e-05	0.002501132	0.007602367	0.007602367	WBGene00020588	T19H12.2
6494	1245	1246	F22D6.5a	0.002399253	0.040712202	0.265344053	0.08740595699999999	8.303664786	0.046712745	0.002737131	0.008722571	0.007427619	0.008722571	WBGene00004186	prpf-4
7344	537	538	F32D1.6b	0.000137166	0.005390533	0.26810485300000003	0.070309252	8.499984232000001	0.016286602	0.0002513	0.004989886	0.007163787	0.007163787	WBGene00017985	neg-1
6924	1938	1939	F26G5.1b	0.008664826	0.09448191	0.268353124	0.102229654	7.142915013	0.025154722999999997	0.003786805	0.0031152709999999998	0.011889548	0.011889548	WBGene00017843	F26G5.1
20030	512	513	ZC168.4.1	0.00012072399999999999	0.004975571	0.271667566	0.070661173	9.237382032000001	0.021848635	0.000437569	0.00389693	0.007051933000000001	0.007051933000000001	WBGene00000865	cyb-1
2421	1019	1020	C25A1.8	0.001306614	0.027057536	0.272097841	0.08464641099999999	10.54149064	0.021485898	3.0799999999999996e-05	0.006146001	0.010716759	0.010716759	WBGene00007709	clec-87
15114	1541	1542	T25G3.1.1	0.004514225	0.061865300000000005	0.27446081699999997	0.09664804099999999	6.986947309	0.051814149000000004	0.000877862	0.012803455	0.013133404	0.013133404	WBGene00012029	T25G3.1
6037	847	848	F16B12.6	0.00069443	0.017314081000000002	0.275292531	0.081164889	7.606188847	0.017978533999999997	0.000499586	0.005418049	0.009382023	0.009382023	WBGene00008882	F16B12.6
2715	757	758	C28D4.3.1	0.000489773	0.013661296000000002	0.275730194	0.079089897	10.25329128	0.022378506	3.4399999999999996e-05	0.0055063690000000005	0.009348406	0.009348406	WBGene00001607	gln-6
19272	1801	1802	Y69A2AR.30b.1	0.0071593080000000005	0.083954101	0.275830948	0.10256448300000001	6.911523035	0.01421319	0.001962532	0.00232045	0.013816678	0.013816678	WBGene00003161	mdf-2
14257	1852	1853	T12G3.6a	0.007710536	0.08797833699999999	0.276273423	0.10368720199999999	8.371063385	0.038105018	0.000243063	0.015883491	0.00732513	0.015883491	WBGene00011741	T12G3.6
10559	1779	1780	H31G24.4.2	0.006918783	0.08218193	0.27838858899999996	0.10307908	8.253421037	0.043110250999999995	0.0057411580000000005	0.010196786999999999	0.007512409	0.010196786999999999	WBGene00000867	cyb-2.2
6965	553	554	F27C8.6.1	0.000156326	0.005966061999999999	0.281689592	0.074505309	9.789127447	0.022577677999999997	0.000439569	0.006076914	0.007886993	0.007886993	WBGene00009186	trcs-1
9444	1690	1691	F54F2.5a	0.005862275	0.073240529	0.28256149	0.10254874900000001	7.5882915010000005	0.051813665999999994	0.0011648539999999999	0.014609515	0.009457523	0.014609515	WBGene00018833	ztf-1
18271	1352	1353	Y51F10.3a	0.0031580959999999996	0.049350788	0.283149168	0.09592049300000001	7.259560089	0.023829655	0.0026887290000000004	0.0062375980000000004	0.011112381999999999	0.011112381999999999	WBGene00021764	Y51F10.3
273	1003	1004	B0285.3	0.0012336860000000001	0.02597991	0.283369845	0.087704122	7.308426387000001	0.017402099	0.000711672	0.00645891	0.010826348000000001	0.010826348000000001	WBGene00007136	B0285.3
6695	906	907	F25B5.7c	0.000866912	0.020186261	0.28394736	0.08525676300000001	7.423595051	0.027955529	0.0006840080000000001	0.006025696	0.010219065	0.010219065	WBGene00017778	nono-1
9917	926	927	F57C2.6b	0.0009338110000000001	0.021298347999999998	0.285151024	0.08615499199999999	7.65234851	0.025237471	0.001039316	0.010094708	0.009193678	0.010094708	WBGene00010198	spat-1
20365	864	865	ZK1127.1.2	0.0007609060000000001	0.018598663999999997	0.286264809	0.08502988800000001	8.217634537	0.023672752000000002	0.001642846	0.009202276	0.007577274	0.009202276	WBGene00003784	nos-2
5315	1753	1754	F08F3.6	0.006607565	0.079648657	0.293342079	0.10800513	7.899488145	0.036109278	0.00040658800000000004	0.017091073999999998	0.008336205	0.017091073999999998	WBGene00017263	F08F3.6
12353	1823	1824	R04D3.2	0.007422821	0.08604205	0.293636326	0.109678148	7.727595102	0.030120563	0.000459031	0.017584913	0.008906044	0.017584913	WBGene00011010	R04D3.2
16379	608	609	Y110A7A.1a	0.00023093900000000002	0.008017634000000001	0.294209018	0.07989337	8.650011732000001	0.020054271999999998	0.0023296470000000002	0.007244779	0.007031098	0.007244779	WBGene00001833	hcp-6
17965	420	421	Y48B6A.14	5.2600000000000005e-05	0.002642313	0.29552365199999997	0.073082452	9.81420394	0.01416659	6.53e-05	0.00274769	0.007946268000000001	0.007946268000000001	WBGene00001971	hmg-1.1
13291	1169	1170	T01G9.6b.3	0.0019776	0.035737082999999996	0.295860369	0.09563701599999999	7.942975819	0.030835442	0.004126756	0.009592902	0.008210687	0.009592902	WBGene00002196	kin-10
19712	887	888	Y75B8A.22.1	0.000808593	0.019260661000000002	0.298980582	0.089252297	8.893458349	0.021786104	0.001792551	0.010156407	0.006936453	0.010156407	WBGene00006571	tim-1
4980	1667	1668	EEED8.3	0.00567221	0.071866321	0.299268372	0.10818941900000001	8.481115755	0.033584539	0.00021531	0.017342115	0.007184618	0.017342115	WBGene00017134	EEED8.3
5650	277	278	F11E6.7	1.1400000000000001e-05	0.000867872	0.301424917	0.06868816	8.950368968	0.041065078	0.000141689	0.00565214	0.006935406	0.006935406	WBGene00008710	F11E6.7
17661	1543	1544	Y44E3B.1c	0.004517808	0.061865300000000005	0.301993042	0.10635266	7.230235	0.035538462	0.005671051	0.006444846	0.011295281	0.011295281	WBGene00021552	zip-4
3307	368	369	C36B1.12b	3.18e-05	0.0018192420000000002	0.303000195	0.07283047200000001	8.728436549	0.023797036	0.000971882	0.006731814	0.006984535	0.006984535	WBGene00007979	imp-1
15139	1996	1997	T26C11.7	0.009370619	0.09921031599999999	0.30539033600000004	0.117537918	6.888746717999999	0.058403715999999994	0.001122603	0.01960014	0.014033168	0.01960014	WBGene00000460	ceh-39
7211	1787	1788	F31A3.5	0.00699432	0.08270744099999999	0.30577827	0.113372369	6.548282815	0.037888949	0.001504765	0.00977409	0.017775177	0.017775177	WBGene00017939	F31A3.5
1537	1695	1696	C09E7.4	0.0059033919999999995	0.073472898	0.307080282	0.111539834	6.594091347999999	0.02207034	0.001439172	0.005792249	0.01722253	0.01722253	WBGene00015638	C09E7.4
14039	529	530	T10B10.3	0.00013066	0.00521925	0.3083594	0.080612375	7.641887693999999	0.023136379	0.000511972	0.0068208140000000006	0.009235561	0.009235561	WBGene00011680	T10B10.3
2087	1316	1317	C17E7.4	0.002945038	0.047279382	0.309233029	0.103999206	7.912019518999999	0.037742525	0.000355907	0.015867845	0.008299276999999999	0.015867845	WBGene00015899	C17E7.4
14927	1278	1279	T23G11.2	0.002690081	0.044469414000000006	0.310453908	0.103446779	8.467303592	0.05553795	0.00023654400000000002	0.01581531	0.007200465	0.01581531	WBGene00001647	gna-2
9274	1066	1067	F53H4.1	0.001492302	0.029570509	0.312263397	0.098314248	6.945381897000001	0.020665985	0.0009950360000000001	0.005817584000000001	0.013503501000000001	0.013503501000000001	WBGene00000803	csb-1
6839	233	234	F26D10.10	5.91e-06	0.000534198	0.31282619300000003	0.06906412	9.235505916000001	0.034347467	0.000104277	0.006179305	0.007050501999999999	0.007050501999999999	WBGene00001606	gln-5
18003	289	290	Y48E1B.12	1.24e-05	0.000904227	0.313080281	0.07164182	8.282767227	0.040709793	0.000236823	0.00193527	0.007462003	0.007462003	WBGene00000804	csc-1
15005	666	667	T24C4.6b	0.00033374	0.010579092	0.313090401	0.08727022400000001	8.238452117000001	0.028589987999999997	0.00283704	0.008587099	0.007539083	0.008587099	WBGene00020762	zer-1
18266	498	499	Y51F10.2a	0.00011126	0.004714178	0.313302841	0.08106941299999999	8.767371604	0.023851566	0.00289125	0.00105858	0.006967125	0.006967125	WBGene00021763	Y51F10.2
8769	1411	1412	F47H4.1a	0.003545635	0.053054045999999994	0.314118175	0.107722706	6.689339287	0.023753711	0.001288314	0.007090903000000001	0.016117958	0.016117958	WBGene00009834	lsy-27
2667	1110	1111	C27F2.8	0.0016997870000000001	0.032347978	0.31416226399999997	0.10010850800000001	8.99603479	0.029732426	0.000134399	0.014898171000000002	0.006940313	0.014898171000000002	WBGene00016170	C27F2.8
13890	1794	1795	T08A11.1	0.007091201	0.08351017200000001	0.317736795	0.118006751	8.130185121	0.029242587999999996	0.00029837	0.02059002	0.0077518990000000005	0.02059002	WBGene00011604	T08A11.1
5908	1406	1407	F14F3.2	0.003511287	0.052764140999999994	0.317805028	0.10887371400000001	6.665106825	0.018165844	0.0013873370000000002	0.004066506	0.016392891	0.016392891	WBGene00008805	git-1
18585	1400	1401	Y54G2A.12	0.003470477	0.052343611	0.319273494	0.10924047199999999	6.651780587	0.039246373	0.001354314	0.013511873	0.016545907	0.016545907	WBGene00021877	Y54G2A.12
18149	1530	1531	Y49E10.3b	0.004422699	0.061041492	0.319398223	0.11221423800000001	6.911398907000001	0.059206154000000004	0.005070208	0.009707615	0.013817845	0.013817845	WBGene00004086	pph-4.2
13072	526	527	R151.2b.4	0.000129639	0.005191195	0.32023702800000003	0.083675197	8.678538535	0.034629861	0.003489934	0.002473048	0.007012374	0.007012374	WBGene00020107	R151.2
8377	493	494	F44C4.4a	0.00010693100000000001	0.004567352	0.320486681	0.082721146	8.207767809	0.032854742	0.0026683590000000004	0.007509755	0.007595823000000001	0.007595823000000001	WBGene00002148	gon-14
3304	226	227	C36B1.11	4.82e-06	0.00044904300000000004	0.320868705	0.07017473	8.496974546	0.033709145	0.000219693	0.002737577	0.007167046	0.007167046	WBGene00007978	C36B1.11
18536	622	623	Y54F10AL.2b	0.00025458400000000003	0.008639932	0.323382705	0.08841382	7.392981278	0.04315461	0.0011551719999999999	0.010570333000000001	0.010374251999999999	0.010570333000000001	WBGene00004884	smg-6
9385	407	408	F54D5.5a	4.44e-05	0.002302951	0.32347160199999997	0.079222218	7.720665201	0.021748016000000002	0.000482697	0.006323631	0.008931543	0.008931543	WBGene00010051	F54D5.5
14051	1425	1426	T10B11.7a	0.003624273	0.053763294	0.32474313	0.111628659	7.374716567999999	0.068273933	0.008222506999999999	0.007165334000000001	0.010468929	0.010468929	WBGene00020403	T10B11.7
6469	1922	1923	F22B8.7	0.008521005	0.093686739	0.325229186	0.12362853800000001	6.302766071000001	0.029588758	0.001869982	0.008081284000000001	0.021056042	0.021056042	WBGene00009049	F22B8.7
5608	593	594	F11A6.2	0.000210869	0.007505725	0.325514774	0.087843385	7.305029192999999	0.062286216	0.000729217	0.008683541	0.010845473000000001	0.010845473000000001	WBGene00008681	scrm-4
4910	950	951	E02H4.3b	0.0010196	0.02266815	0.326452178	0.09937474800000001	6.927455536	0.022292456000000002	0.001144997	0.002849523	0.013668014	0.013668014	WBGene00006517	madd-3
12621	1503	1504	R08C7.10b	0.004243763	0.059658168	0.327107523	0.114395259	7.868956457	0.042334453	0.01120065	-0.001917123	0.008428763	0.008428763	WBGene00019953	wapl-1
1036	199	200	C05C10.5a	2.36e-06	0.00024943599999999996	0.332013911	0.070343302	8.954136112	0.041601288	0.00048665300000000003	0.004981252	0.006935617	0.006935617	WBGene00007332	C05C10.5
6696	1055	1056	F25B5.7d	0.00143917	0.028797165	0.332831468	0.104444655	7.315757756	0.040611118	0.001136155	0.015226874	0.010785461000000001	0.015226874	WBGene00017778	nono-1
10743	548	549	K02B9.2	0.000148145	0.005705335	0.333017122	0.087771007	7.3593288160000006	0.041661406	0.000667112	0.010888512	0.010549916000000001	0.010888512	WBGene00010493	meg-2
6967	388	389	F27D4.1	3.84e-05	0.002083272	0.333108108	0.08091019099999999	8.80322218	0.040445643999999996	0.000168192	0.009651497	0.006954416999999999	0.009651497	WBGene00009187	F27D4.1
7345	170	171	F32D1.7	1.04e-06	0.000128352	0.335401889	0.068669699	8.964018767999999	0.027628102999999998	0.000136955	0.002660838	0.0069363359999999995	0.0069363359999999995	WBGene00017986	F32D1.7
12469	1725	1726	R06B10.5.1	0.00617158	0.075557297	0.33544908100000004	0.122492691	6.345249392	0.020208056000000002	0.002078597	0.003687043	0.020428092	0.020428092	WBGene00019915	tbc-10
6704	1553	1554	F25D1.1c.1	0.004601414	0.062604701	0.336198961	0.11864358	7.672736206000001	0.056156798	0.008329956	0.012784493000000001	0.00911339	0.012784493000000001	WBGene00006460	ppm-1
15871	517	518	W05H9.4	0.000124249	0.005088868	0.336301271	0.08763350199999999	7.300487702000001	0.033081594	0.0006482269999999999	0.00254127	0.010871219	0.010871219	WBGene00021051	W05H9.4
2286	1600	1601	C23H3.1	0.005101715	0.06733181099999999	0.338949824	0.12103015800000001	6.360274171	0.045184494000000006	0.0017596220000000002	0.013674323	0.020212827	0.020212827	WBGene00001193	egl-26
14027	1614	1615	T09F3.3.2	0.0052151129999999995	0.068237219	0.339827874	0.121652226	8.892971868	0.047794042	0.007354015	0.014844882	0.0069364959999999995	0.014844882	WBGene00001683	gpd-1
14046	1663	1664	T10B11.1	0.00562506	0.07146632900000001	0.34139666700000004	0.123298071	6.311310939	0.031090978	0.001876175	0.010713715	0.020927447	0.020927447	WBGene00020397	pcbd-1
11473	1179	1180	K09E9.3	0.002034867	0.036460326	0.34193848600000004	0.110835617	6.614672647999999	0.024491526	0.0014482420000000002	0.00878962	0.016978559	0.016978559	WBGene00010726	K09E9.3
12030	1711	1712	M05B5.5a	0.006038521	0.07454844299999999	0.34312301799999995	0.124968216	6.482297272	0.022666727999999997	0.004833151	0.003200754	0.018592431	0.018592431	WBGene00001949	hlh-2
2090	1513	1514	C17E7.9b	0.004294298	0.059911637999999996	0.346636464	0.121384348	6.626205621	0.054556920999999994	0.0020270410000000003	0.020074198999999997	0.016843079	0.020074198999999997	WBGene00015903	C17E7.9
7588	1435	1436	F35G12.10.2	0.003686467	0.054236433	0.348091545	0.1198739	6.9176043289999996	0.057879945	0.007794964000000001	0.013084163999999999	0.013759663	0.013759663	WBGene00000206	asb-1
21087	1267	1268	ZK899.8i	0.00256878	0.042897236	0.35058806299999995	0.11627667	7.195663696	0.031531874	0.001357313	0.018923083	0.011521692	0.018923083	WBGene00001516	gap-2
12102	600	601	M151.7	0.000216985	0.007633460999999999	0.35423502	0.095781281	7.01802085	0.02812347	0.000893872	0.003751622	0.012867209	0.012867209	WBGene00019799	M151.7
5934	1527	1528	F14H3.6	0.004394736	0.060810153	0.35527872200000005	0.12473166699999999	9.13811365	0.043550452999999996	0.000115671	0.023221312999999997	0.006988444	0.023221312999999997	WBGene00008825	F14H3.6
18175	1154	1155	Y4C6A.3	0.001909238	0.034949805	0.358227705	0.115408439	7.286931126	0.056665545	0.000736393	0.019242269	0.010949277	0.019242269	WBGene00021153	Y4C6A.3
18192	1517	1518	Y50D4A.1a	0.0043232290000000005	0.060249755	0.35926181	0.125899487	7.822268305	0.047287029	0.00497909	0.018796931	0.008577461	0.018796931	WBGene00021735	Y50D4A.1
15747	826	827	W03G9.1	0.000644885	0.016490236000000002	0.359978319	0.105503656	6.740905328999999	0.020844966	0.00114884	0.002163893	0.015547692	0.015547692	WBGene00004900	snf-1
6124	1861	1862	F17E5.2	0.007874609	0.089416139	0.361133576	0.135897364	6.05084246	0.043853407000000004	0.002333919	0.001735147	0.025368222000000003	0.025368222000000003	WBGene00008924	F17E5.2
9042	591	592	F52D2.4.2	0.000207934	0.007419396	0.361858067	0.097557515	7.972764795	0.055173331	0.005668806	0.008607398	0.008128952	0.008607398	WBGene00001569	gei-12
757	1969	1970	C01G6.8b	0.009098055	0.09764475800000001	0.36188511	0.138741143	7.285856337999999	0.051631519	0.009676724	0.019196933	0.010955543	0.019196933	WBGene00000289	cam-1
1348	1395	1396	C07E3.6	0.00346813	0.052343611	0.36263028799999997	0.124066198	6.298630567000001	0.055207062	0.001969939	0.00199968	0.021118692999999997	0.021118692999999997	WBGene00007417	ceh-58
1715	655	656	C11G6.1a	0.000313064	0.010074748	0.365731211	0.10147240199999999	6.91681096	0.033446749	0.00167789	0.012914133000000001	0.013767083000000001	0.013767083000000001	WBGene00006384	taf-3
5932	748	749	F14H3.4	0.00045671599999999997	0.012892321000000002	0.367340386	0.10480657199999999	7.206739832999999	0.042522964	0.000744625	0.015732002	0.011447883999999998	0.015732002	WBGene00008823	F14H3.4
11581	1028	1029	K10D3.3	0.001343379	0.02760259	0.367678144	0.114664789	8.014386522999999	0.05537095	0.000366434	0.019355587	0.008020471	0.019355587	WBGene00006394	taf-11.2
19897	1506	1507	Y92C3B.1	0.0042557720000000005	0.059711544000000005	0.367793032	0.12866403199999998	7.356193749	0.112624745	0.00072552	0.02410613	0.010566553999999999	0.02410613	WBGene00022357	kbp-4
4314	1317	1318	C53D5.1a	0.0029564490000000003	0.047426564000000004	0.36859240299999996	0.124012065	6.914827637	0.038248016	0.009282834	0.009152845	0.013785655	0.013785655	WBGene00016902	C53D5.1
16196	791	792	Y105C5B.19	0.000565568	0.015116551	0.372502503	0.108046553	6.677512305	0.02852404	0.001259484	0.0080167	0.016251602	0.016251602	WBGene00013658	Y105C5B.19
18052	1815	1816	Y48G1BL.5	0.007308451	0.08508953	0.372776805	0.138968647	6.047379894	0.10229497300000001	0.0035339440000000002	0.018968153999999997	0.025434482999999997	0.025434482999999997	WBGene00021664	Y48G1BL.5
19194	938	939	Y67D8A.3	0.0009680310000000001	0.021796677999999996	0.37424291200000004	0.11341873599999999	6.550402513	0.030919927000000003	0.001546391	0.007821979	0.017749323	0.017749323	WBGene00022060	dmd-9
21019	309	310	ZK856.11	1.75e-05	0.0011941060000000001	0.374548034	0.08721557199999999	7.3356089010000005	0.031841821	0.000732873	0.006529376999999999	0.010676961	0.010676961	WBGene00014112	ZK856.11
13510	1557	1558	T04F8.6	0.004625788	0.062811546	0.375284636	0.132515771	6.118160228	0.039990515	0.00222322	0.010764606999999999	0.024117424	0.024117424	WBGene00011444	T04F8.6
2555	568	569	C26E6.2	0.00017150900000000003	0.006372951	0.37835165600000004	0.100688065	6.87866146	0.026557995	0.001076622	0.00618792	0.014130508	0.014130508	WBGene00016138	flh-2
20494	308	309	ZK154.5	1.74e-05	0.001189767	0.378980992	0.088216499	7.27695184	0.028335113	0.000665334	0.006949539	0.011007892	0.011007892	WBGene00022667	ZK154.5
20094	258	259	ZC308.4a	8.74e-06	0.000715073	0.379037709	0.085247456	8.137477979	0.049839111	0.001128787	0.009771906	0.007736444	0.009771906	WBGene00022586	ZC308.4
14011	469	470	T09B9.1	8.590000000000001e-05	0.003866224	0.380197389	0.09681159	6.985210218	0.057669104000000006	0.000910175	0.010218922	0.013148551000000001	0.013148551000000001	WBGene00011642	T09B9.1
20155	1139	1140	ZC410.3b	0.0018446170000000002	0.034211179	0.380706001	0.12224949800000001	7.075656007999999	0.060788800000000004	0.01001986	0.004321001	0.012397548999999999	0.012397548999999999	WBGene00013881	mans-4
16806	283	284	Y26E6A.1	1.17e-05	0.000872603	0.38082288299999995	0.086884172	7.340311226	0.04477838	0.000671728	0.004938517	0.010651561	0.010651561	WBGene00012512	ekl-5
1476	631	632	C08F8.9	0.000275495	0.009216436	0.38173424899999997	0.10494945900000001	6.76188796	0.054182022	0.00119996	0.008637561	0.015321623000000001	0.015321623000000001	WBGene00007449	C08F8.9
19325	1253	1254	Y6G8.3	0.002517704	0.042449612000000005	0.38519992799999997	0.127498749	6.225249035	0.04349053	0.002108351	0.010838465	0.022275545	0.022275545	WBGene00012405	ztf-25
14278	656	657	T13C2.6b	0.000312796	0.010074748	0.385303819	0.10689625400000001	8.586839868	0.033076757000000005	0.008220746999999999	0.008919466	0.007079907	0.008919466	WBGene00020481	T13C2.6
12576	343	344	R07E4.5	2.42e-05	0.0014889329999999998	0.385635259	0.091341641	7.161895226	0.030856004	0.000760866	0.003250393	0.011754077	0.011754077	WBGene00019938	R07E4.5
21006	121	122	ZK829.9	1.74e-07	3.02e-05	0.38753862200000005	0.074169727	8.056030395	0.043268685	0.00033317599999999997	0.002432774	0.007918546	0.007918546	WBGene00014097	ZK829.9
10966	776	777	K04G2.8b	0.000533122	0.014506811000000001	0.38882719299999996	0.11226301400000001	8.153882366	0.051141066	0.011202196000000001	-0.004463502	0.00770228	0.00770228	WBGene00000156	1-Apr
15138	759	760	T26C11.6	0.000492548	0.013702569	0.39051195299999997	0.11206227	6.579667239	0.059159088	0.0014417829999999999	0.005529076999999999	0.017395146	0.017395146	WBGene00000444	ceh-21
16867	1975	1976	Y34B4A.8a	0.009157609	0.097985485	0.391187357	0.150103725	6.134049768	0.025304136	0.009964068000000001	-0.0038734629999999997	0.023832624	0.023832624	WBGene00021324	Y34B4A.8
8292	967	968	F43C11.9	0.001064658	0.023254208	0.392892866	0.12004579300000001	6.388070149	0.028988965	0.001792551	0.003954267	0.019823937	0.019823937	WBGene00018386	F43C11.9
4159	436	437	C50E3.13	6.37e-05	0.0030741490000000004	0.393330973	0.098364067	7.318773902	0.060839212000000004	0.000628958	0.013884276000000001	0.010768794	0.013884276000000001	WBGene00016824	C50E3.13
17356	641	642	Y39G10AR.14b	0.00029016	0.009555833	0.396083575	0.10929668099999999	6.737556822	0.038426592999999995	0.002334552	0.006421626999999999	0.015584094	0.015584094	WBGene00003156	mcm-4
2644	76	77	C27C7.1	7.879999999999998e-09	2.16e-06	0.397531721	0.068884627	8.833510697000001	0.066066523	0.00017148400000000001	0.005698997	0.006946154	0.006946154	WBGene00007766	C27C7.1
5504	1613	1614	F10C5.2.2	0.0052015329999999995	0.068176471	0.40317707	0.144286539	8.614148654	0.065872975	0.024170347999999998	-0.008494235	0.00705756	0.00705756	WBGene00017328	F10C5.2
1274	169	170	C06G4.2a	1.01e-06	0.000125538	0.404910769	0.082807231	8.327941706	0.034646817999999996	0.001857345	0.008428211	0.007389234000000001	0.008428211	WBGene00000542	clp-1
10156	1342	1343	F59A3.9	0.003081869	0.048575071	0.40560898799999995	0.137055445	6.0384538029999995	0.061147920999999994	0.002570133	0.023724061	0.02560616	0.02560616	WBGene00019082	pup-3
17111	1024	1025	Y38E10A.22a	0.001316015	0.027145858999999998	0.407073695	0.126716955	7.899975529	0.066389219	0.012025188000000001	0.012060592	0.008334757	0.012060592	WBGene00012600	Y38E10A.22
9301	1211	1212	F54B3.1a	0.002163065	0.037734056	0.41105641	0.134030858	8.265845448	0.04991868	0.0045611	0.022385307000000004	0.0074907640000000004	0.022385307000000004	WBGene00010013	F54B3.1
18561	944	945	Y54F10BM.9	0.0009955510000000001	0.022274011	0.412658736	0.125360327	6.279707306000001	0.029132286	0.002163983	0.001414497	0.021408833999999998	0.021408833999999998	WBGene00021863	Y54F10BM.9
2637	348	349	C27C12.1	2.56e-05	0.001553886	0.412731952	0.098059201	6.954109713999999	0.036412539	0.000998942	0.009909059	0.013424469	0.013424469	WBGene00007771	C27C12.1
12431	664	665	R05G9.3	0.00032867199999999996	0.01045884	0.413384542	0.115098058	6.849557565	0.053375489000000005	0.001193097	0.018678248	0.014416438	0.018678248	WBGene00019905	R05G9.3
10704	809	810	K01G5.8b	0.000614806	0.016013541000000003	0.413564571	0.120748884	7.123272215	0.06687688	0.00359181	0.01827863	0.012033412	0.01827863	WBGene00010479	K01G5.8
2771	1839	1840	C29E4.9	0.0075513640000000005	0.086676709	0.417196977	0.156165964	5.702861561000001	0.051811148	0.003660814	0.021936409	0.032920898	0.032920898	WBGene00016206	C29E4.9
20285	961	962	ZC84.3	0.0010438280000000001	0.022941428	0.417683725	0.127403218	6.240097808	0.035441875	0.00231282	0.002256857	0.02203455	0.02203455	WBGene00013847	cls-3
13927	513	514	T08D10.1	0.00012183	0.005011371	0.422877423	0.11005511800000001	6.633613715	0.037068607	0.001411661	0.004350003	0.016756533	0.016756533	WBGene00011614	nfya-1
12048	1537	1538	M106.3a.2	0.00449661	0.061797780999999996	0.423425455	0.149038679	8.008595073	0.04450999	0.025283622999999998	-0.015794996000000002	0.008035168	0.008035168	WBGene00010911	M106.3
1116	1693	1694	C05D9.7	0.0058707609999999995	0.073273611	0.42634282	0.154757229	5.721914677999999	0.033132396	0.00346097	0.002656555	0.03246373	0.03246373	WBGene00015474	C05D9.7
13762	1732	1733	T07A5.5	0.006264643	0.076430089	0.43286803700000004	0.158351007	6.425717757	0.098657361	0.0017382379999999998	0.035874324	0.019316497	0.035874324	WBGene00011558	T07A5.5
14172	1766	1767	T12A2.1	0.006741041999999999	0.08065979	0.43781221600000003	0.161591684	5.608873478	0.046491616	0.003928053	0.020044897	0.035239756000000004	0.035239756000000004	WBGene00020436	T12A2.1
20893	225	226	ZK678.1	4.62e-06	0.00043421199999999996	0.448931919	0.097991624	6.951510718	0.054331429	0.000955608	0.0061015240000000005	0.01344793	0.01344793	WBGene00023498	lin-15A
18343	211	212	Y52B11A.8	2.95e-06	0.00029408	0.45150598799999997	0.09659206	7.666132322	0.054477055999999996	0.00047202	0.013523018999999999	0.009139203	0.013523018999999999	WBGene00013127	Y52B11A.8
9425	917	918	F54E7.3b.1	0.0008955419999999999	0.020635489	0.45533281200000003	0.137088973	9.158517566	0.054192906	0.000284426	0.027905654	0.006999471	0.027905654	WBGene00003918	par-3
6456	1332	1333	F22B7.10	0.0030449170000000003	0.04822372900000001	0.457496973	0.15439461599999998	5.725089781	0.076430198	0.003368555	0.02093247	0.032387991	0.032387991	WBGene00001078	dpy-19
7444	949	950	F33E2.5.2	0.0010171689999999998	0.022637891	0.45874533700000003	0.13961729	5.987155003	0.042456739	0.0026226870000000003	0.011619575	0.026616795	0.026616795	WBGene00009361	F33E2.5
18412	1615	1616	Y53F4B.33	0.005215501	0.068237219	0.463321269	0.16586205699999998	5.55599718	0.065577019	0.004678415	0.028149219	0.036586917999999996	0.036586917999999996	WBGene00001787	gst-39
16349	859	860	Y10G11A.90	0.000723887	0.01779667	0.464246792	0.137336143	6.025558705	0.069125337	0.0024354570000000002	0.012514463	0.025856367	0.025856367	WBGene00194949	Y10G11A.90
21024	1471	1472	ZK856.16	0.0039739829999999995	0.057080117	0.465847667	0.16174033300000001	6.030663355	0.085030126	0.0026285809999999996	0.036611322	0.025757011	0.036611322	WBGene00050936	ZK856.16
5599	1441	1442	F11A3.2a	0.003727147	0.054648456	0.46603860700000005	0.16068210900000002	6.721414867000001	0.066308307	0.019937823	0.018790287	0.015760817	0.018790287	WBGene00008670	F11A3.2
16453	651	652	Y113G7B.23a	0.000305276	0.009899454	0.468977814	0.129882632	7.947983354	0.052149298	0.0036914	0.021612847	0.008196707	0.021612847	WBGene00004203	swsn-1
13516	899	900	T04G9.1	0.00083749	0.019674503	0.469078215	0.140438483	6.298964295	0.067310521	0.002092047	0.027492405	0.021113627000000003	0.027492405	WBGene00020214	attf-5
696	372	373	C01F6.4a	3.2200000000000003e-05	0.001820477	0.46988998	0.113027575	7.576281709	0.080097799	0.0012368589999999999	0.01792599	0.00950897	0.01792599	WBGene00001413	fem-3
12446	164	165	R05H5.3.2	8.83e-07	0.00011311100000000001	0.478214033	0.097274498	7.11675598	0.079061431	0.002111533	0.008160353	0.012081959	0.012081959	WBGene00011038	R05H5.3
15135	1205	1206	T26C11.4a	0.002140411	0.037524629	0.47927273200000003	0.15611364	6.206880671	0.045279600999999996	0.013978686	-0.0017909929999999998	0.022578517000000003	0.022578517000000003	WBGene00020830	T26C11.4
13839	1127	1128	T07E3.4a	0.0017990120000000002	0.033720303	0.480755214	0.154011654	6.788854786	0.067077392	0.001462328	0.034117057	0.015036332	0.034117057	WBGene00020315	T07E3.4
10408	920	921	H14A12.2a	0.000906311	0.020805784	0.48263681399999997	0.145455647	6.246277694	0.102569619	0.009800734	0.017612459	0.021935284	0.021935284	WBGene00001503	fum-1
17534	1971	1972	Y41E3.9b	0.009120059	0.09780862300000001	0.48439835299999995	0.18576971399999997	6.141193511	0.040564679	0.028059694	-0.016643526999999998	0.023705886000000002	0.023705886000000002	WBGene00012767	fcd-2
20270	910	911	ZC53.7	0.0008791560000000001	0.020403957	0.485035534	0.14580562800000002	6.806121864	0.09644598199999999	0.001223781	0.03066514	0.014856821000000001	0.03066514	WBGene00004352	rgs-9
16571	1202	1203	Y11D7A.10c	0.002124341	0.037335771000000004	0.48989066700000006	0.159455354	5.978760818	0.087579566	0.011352982	-0.00167796	0.026786032999999997	0.026786032999999997	WBGene00012434	Y11D7A.10
13638	332	333	T05G11.1a	2.25e-05	0.0014297720000000002	0.49539649399999997	0.11688480300000001	6.992893805	0.060132547	0.007411320999999999	0.01106209	0.013081764	0.013081764	WBGene00011505	pzf-1
8033	378	379	F40G12.11	3.48e-05	0.0019425229999999998	0.49680922299999997	0.120019481	7.508424058999999	0.063365457	0.000547166	0.021059848	0.009811599	0.021059848	WBGene00009606	F40G12.11
8046	425	426	F40H3.1b	5.5e-05	0.0027285340000000003	0.518299851	0.12850851800000002	6.449191616	0.104824838	0.0017937810000000002	0.022977877	0.019011272	0.022977877	WBGene00018249	F40H3.1
17248	175	176	Y39B6A.10	1.13e-06	0.00013598	0.524428393	0.10773960199999999	7.386608261	0.061464325	0.000647285	0.016764448	0.010407109	0.016764448	WBGene00012672	Y39B6A.10
4183	158	159	C50F4.6	7.29e-07	9.71e-05	0.526573223	0.10630103	6.728164917000001	0.055351677	0.001263195	0.015595481999999999	0.015686669	0.015686669	WBGene00001910	C50F4.6
12292	1813	1814	R03A10.1	0.007289957	0.08496778699999999	0.528581082	0.19698918899999998	5.045309949	0.073956377	0.007328515	0.023428051000000002	0.050878595	0.050878595	WBGene00010981	R03A10.1
8649	1087	1088	F46F2.2e	0.001611765	0.031321271	0.538804834	0.17084472399999998	5.8274652389999995	0.08525949699999999	0.013764595	0.009245	0.030017285	0.030017285	WBGene00002203	kin-20
7614	389	390	F35H10.10	3.84e-05	0.002083272	0.541258097	0.131477501	6.1490868139999995	0.064209337	0.0023627089999999997	0.021468512000000002	0.023566791	0.023566791	WBGene00018073	F35H10.10
15966	882	883	W07E11.1a	0.0008030930000000001	0.019233247	0.5416125860000001	0.161592114	8.531739358	0.08634807900000001	0.002344922	0.036823095	0.007130843	0.036823095	WBGene00012326	W07E11.1
12764	1333	1334	R10D12.8	0.00304342	0.04822372900000001	0.541997018	0.18290208	5.249035975	0.06486147099999999	0.005317365	0.015148776000000001	0.044862392	0.044862392	WBGene00011189	R10D12.8
5129	813	814	F02H6.3b	0.000621501	0.016123182	0.544487572	0.15911135699999998	5.742757646	0.09178901699999999	0.006005735999999999	0.017454203999999997	0.0319689	0.0319689	WBGene00008536	F02H6.3
11657	252	253	K11E4.5a	7.92e-06	0.0006618419999999999	0.544622164	0.121911861	6.7352142960000005	0.07763423700000001	0.006684139	0.008523654	0.015609613	0.015609613	WBGene00003661	nhr-71
15576	540	541	W02B3.2	0.000139595	0.005455545	0.547470687	0.143735145	5.922128711	0.053268945	0.003033874	0.007296425	0.027955814	0.027955814	WBGene00001709	grk-2
21116	585	586	ZK945.4	0.00019921900000000002	0.007191305	0.5484172620000001	0.14742382099999998	5.851992403	0.07967239799999999	0.003129953	0.01366987	0.029470721000000002	0.029470721000000002	WBGene00014166	ZK945.4
14308	1370	1371	T13H2.5a	0.0033198620000000002	0.051197557000000005	0.5489447129999999	0.186941255	7.788822467999999	0.082540168	0.000792763	0.051627785999999995	0.008689366	0.051627785999999995	WBGene00020496	spat-3
671	1344	1345	C01B7.6	0.003107328	0.048846266	0.5512072570000001	0.18641289100000002	5.958285468	0.080431871	0.00326668	0.048857969	0.02720336	0.048857969	WBGene00004457	rpm-1
479	403	404	B0454.9	4.3799999999999994e-05	0.002302352	0.5538175879999999	0.135530705	6.0694484929999994	0.106812089	0.002537475	0.015377371	0.025015383	0.025015383	WBGene00015200	B0454.9
18728	956	957	Y55F3BR.2c	0.00102962	0.022765349	0.56288874	0.17149187899999999	5.740028725	0.088459131	0.004464905999999999	0.03964929	0.032033368	0.03964929	WBGene00021939	Y55F3BR.2
2151	1280	1281	C18A11.7a	0.002710418	0.044732835	0.564137934	0.188120987	5.391891815	0.102068508	0.012162608	0.014688782	0.04092165	0.04092165	WBGene00001000	dim-1
2918	1279	1280	C32A3.3a.3	0.002696149	0.0445349	0.564858121	0.18826020100000002	6.337635789	0.113643594	0.027794431	0.025368424	0.020538533	0.025368424	WBGene00007860	rilp-1
20363	1307	1308	ZK112.7	0.0028484240000000004	0.046156055	0.576120455	0.193093205	5.269155124	0.111555037	0.005457511999999999	0.050469967000000004	0.044296037999999996	0.050469967000000004	WBGene00000395	cdh-3
8321	202	203	F43G6.10	2.47e-06	0.000257432	0.5814378929999999	0.123435696	6.308537025	0.07444079299999999	0.001885491	0.010491941999999999	0.020969066	0.020969066	WBGene00009662	F43G6.10
16840	1683	1684	Y32F6A.6	0.0057827880000000005	0.072609277	0.5816517	0.21075481399999998	4.838776438	0.09155946	0.008917431	0.014849286000000001	0.057708956	0.057708956	WBGene00044209	Y32F6A.6
5131	1491	1492	F02H6.4a	0.004118574	0.058363952000000004	0.583459658	0.20337157	6.489591972	0.16700026199999998	0.003084044	0.058955949	0.018500961	0.058955949	WBGene00008537	F02H6.4
2162	293	294	C18A3.5c	1.29e-05	0.0009264410000000001	0.588218451	0.134847774	6.433905072999999	0.093245169	0.008066816	0.006404889	0.019209068	0.019209068	WBGene00015943	tiar-1
2161	1128	1129	C18A3.5b	0.001809066	0.033729576000000004	0.589953131	0.189093025	7.654208585	0.123843897	0.044447978	-0.000652993	0.00918628	0.00918628	WBGene00015943	tiar-1
633	1216	1217	C01A2.2a	0.002195413	0.038135907999999996	0.598303115	0.19536818399999997	5.079111556	0.115181775	0.007413768	0.024768065	0.049839323	0.049839323	WBGene00007214	C01A2.2
6952	1800	1801	F27C1.4	0.00715818	0.083954101	0.600393999	0.223245059	4.674146498	0.12001494	0.010824523	0.063205311	0.063933012	0.063933012	WBGene00017854	F27C1.4
17355	821	822	Y39G10AR.14a.2	0.0006337669999999999	0.016301377	0.608745247	0.17816572	7.724786021	0.119087395	0.03869818	0.00019842599999999997	0.008916356	0.008916356	WBGene00003156	mcm-4
1363	381	382	C07G2.1b	3.65e-05	0.0020165070000000003	0.616410546	0.149309535	8.228010674	0.11748455699999999	0.002245254	0.031194752000000003	0.0075580790000000005	0.031194752000000003	WBGene00000465	cpg-1
8442	338	339	F44F4.2.2	2.37e-05	0.0014764379999999998	0.621300355	0.146980442	8.474184862000001	0.088059784	0.020513446	0.011891428999999999	0.0071925059999999996	0.011891428999999999	WBGene00009701	egg-3
8701	1365	1366	F47A4.2	0.00328173	0.050794739000000005	0.625006898	0.21258470000000002	7.397346337	0.106028106	0.0006048999999999999	0.067183482	0.010351856999999999	0.067183482	WBGene00001081	dpy-22
7175	386	387	F29G9.6a	3.76e-05	0.00205419	0.625500308	0.151755831	5.963052179	0.13233774199999998	0.007439114	0.006539395	0.027105635	0.027105635	WBGene00000980	dhs-17
19457	1686	1687	Y71G12B.23a	0.005804069	0.072741803	0.6260361879999999	0.226935718	4.805052677	0.078235418	0.018331008	0.004559672	0.058918722	0.058918722	WBGene00022158	Y71G12B.23
2448	482	483	C25D7.3	9.85e-05	0.004310832	0.628361164	0.16135364900000002	6.887988036	0.099170671	0.001143252	0.037909248	0.014040459	0.037909248	WBGene00004747	sdc-3
14706	1120	1121	T21D12.12	0.0017628029999999999	0.033247937000000005	0.636693872	0.20357705399999998	4.943486854	0.19953532300000001	0.008032494	0.04712670099999999	0.054132930999999995	0.054132930999999995	WBGene00020651	T21D12.12
14419	336	337	T16G12.8	2.3199999999999998e-05	0.001452636	0.6424541579999999	0.15180565599999998	6.321645809	0.107373469	0.0021688989999999997	0.032398537000000005	0.020773458	0.032398537000000005	WBGene00011809	T16G12.8
10381	1951	1952	H10E21.5	0.008895744	0.09635385099999999	0.65103943	0.248864955	4.381919433	0.109204161	0.015346721	0.052368076	0.077553928	0.077553928	WBGene00019185	H10E21.5
8849	977	978	F49B2.5	0.001106685	0.02392498	0.651914774	0.19985741899999998	4.994543053	0.10036108699999999	0.007437974	0.017647269	0.052476508	0.052476508	WBGene00005078	src-2
19121	1569	1570	Y66A7A.6.1	0.0048130840000000005	0.06481721900000001	0.666077389	0.236257601	6.924191812999999	0.14137429099999999	0.0036227620000000003	0.080103719	0.01369828	0.080103719	WBGene00001633	gly-8
19360	1628	1629	Y71D11A.2b	0.005330273000000001	0.069189709	0.673037772	0.241546834	4.758444539	0.113383624	0.026874241	0.041343173999999996	0.060643069	0.060643069	WBGene00004891	smr-1
7901	682	683	F39C12.1	0.000365241	0.011283231999999999	0.67489961	0.189365588	7.312629137	0.101797161	0.0008452539999999999	0.052943735	0.010802843999999999	0.052943735	WBGene00018193	F39C12.1
2385	1593	1594	C24H11.5a	0.005040854	0.06686246700000001	0.6781071	0.24180015	4.801912265	0.116226509	0.028668016	-0.00206634	0.059032953	0.059032953	WBGene00007702	C24H11.5
18506	1291	1292	Y54E2A.12b.1	0.002751291	0.04502363400000001	0.680051614	0.22711990899999998	5.12870612	0.16103536300000001	0.029028394	0.022336622	0.048346785999999996	0.048346785999999996	WBGene00013196	tbc-20
4928	1958	1959	E03D2.1	0.008957956999999999	0.096708124	0.680081901	0.260203442	4.250541912	0.126536337	0.01655771	0.053458961	0.08500103699999999	0.08500103699999999	WBGene00003751	nlp-13
10938	1685	1686	K04F10.4b.1	0.005788957	0.072613394	0.691185185	0.25047462800000003	5.73721001	0.113550765	0.062006249000000006	-0.00024734299999999997	0.032100059	0.032100059	WBGene00000254	bli-4
1849	891	892	C14B9.6a	0.000824412	0.019540961000000003	0.6986492740000001	0.20889711600000002	7.089727898	0.126191901	0.015122907	0.0503341	0.012287676	0.0503341	WBGene00001565	gei-8
15759	1181	1182	W04A4.2	0.0020422120000000003	0.036530024	0.699474767	0.226805885	6.369491711	0.128949789	0.001919854	0.07524151	0.020082521000000002	0.07524151	WBGene00012231	W04A4.2
6880	1320	1321	F26E4.8b	0.002970457	0.047543046	0.70435855	0.23709559	8.201114018	0.201233128	0.076712983	-0.018321215	0.007608495	0.007608495	WBGene00006528	tba-1
15568	1236	1237	W02B12.4	0.002338941	0.039977545	0.7154573409999999	0.235082193	4.502487745	0.110883525	0.01144258	0.010155389	0.071452876	0.071452876	WBGene00012202	W02B12.4
3965	716	717	C47F8.1	0.00041087	0.01211578	0.7205872209999999	0.203958912	4.910338236	0.133241379	0.0071613530000000005	0.048391992	0.05523750400000001	0.05523750400000001	WBGene00008157	C47F8.1
11505	1560	1561	K09H9.2.2	0.004653681	0.063031892	0.726222358	0.256608699	7.006638307	0.197790725	0.085808366	-0.012801726000000001	0.01296367	0.01296367	WBGene00019595	K09H9.2
8881	1111	1112	F49E11.1i	0.00170933	0.032500323	0.73390638	0.23398327300000002	7.114529703	0.17665894699999998	0.017538883999999998	0.064583375	0.012098639	0.064583375	WBGene00003150	mbk-2
3395	945	946	C37E2.1.2	0.001010002	0.022525825	0.735556949	0.22372820899999998	6.299183936	0.26523516399999997	0.053971173	-0.024465616000000003	0.021110293999999998	0.021110293999999998	WBGene00007993	idhb-1
6407	1431	1432	F21F3.1.2	0.003646905	0.053808558	0.7586204870000001	0.260946222	5.571987484	0.157954381	0.02806499	0.074074406	0.036176544	0.074074406	WBGene00017671	pgal-1
13115	1701	1702	R186.6	0.005931153000000001	0.073694893	0.7596014170000001	0.276061751	4.104081965	0.147651943	0.02027581	0.072498115	0.094039325	0.094039325	WBGene00011307	mpst-7
17891	538	539	Y47G6A.31	0.000137468	0.005392369	0.766822535	0.20112428300000001	4.963580058	0.120859337	0.007201676999999999	0.015176493000000001	0.053474787999999995	0.053474787999999995	WBGene00044436	Y47G6A.31
11112	1483	1484	K07A3.1b	0.004070058	0.057948307000000004	0.7698576340000001	0.267992802	4.379586162	0.127993869	0.03005037	0.009234933	0.077679842	0.077679842	WBGene00001404	fbp-1
11762	1974	1975	K12H6.11	0.009144936999999999	0.097934898	0.8009338020000001	0.307272903	3.820020183	0.189897846	0.027185538999999998	0.102452622	0.11443941699999999	0.11443941699999999	WBGene00019690	set-13
20107	1354	1355	ZC334.11.1	0.003183653	0.049676732	0.84150999	0.285313184	4.016260783	0.21237657100000001	0.022210142000000002	0.08804156	0.099895278	0.099895278	WBGene00002110	ins-27
18992	1436	1437	Y60A3A.19a	0.003688186	0.054236433	0.845300543	0.2911147	5.198763503	0.221140905	0.080824934	0.023966739	0.04629671900000001	0.04629671900000001	WBGene00013365	Y60A3A.19
5188	1156	1157	F07C3.9	0.001915351	0.035001086	0.8541734059999999	0.275268674	4.083846433	0.225604537	0.018302017	0.087684394	0.09535724699999999	0.09535724699999999	WBGene00017197	F07C3.9
14034	635	636	T09F5.9	0.000284055	0.009443031	0.8572859759999999	0.236204434	5.5173989489999995	0.277586516	0.004837045999999999	0.078851756	0.037587432999999996	0.078851756	WBGene00011668	clec-47
6688	1786	1787	F25B5.4c.2	0.006978319	0.082610473	0.8604997640000001	0.318954394	4.260642726	0.501049211	0.027363317	0.125234542	0.084407439	0.125234542	WBGene00006727	ubq-1
20634	1389	1390	ZK402.3	0.003409013	0.05185378	0.8677148290000001	0.296327739	4.202031794	0.16929907	0.043812432000000005	0.01491163	0.087902761	0.087902761	WBGene00022730	ZK402.3
120	617	618	B0047.3	0.000246645	0.008424566999999999	0.888160526	0.24228821600000003	4.445057855	0.34735115899999996	0.013792011000000002	0.074027642	0.074263359	0.074263359	WBGene00015014	bath-24
18311	406	407	Y51H4A.7.2	4.429999999999999e-05	0.002302352	0.899217006	0.22018300300000002	5.549337802999999	0.26239531899999996	0.032057614	0.040663219	0.036758553	0.040663219	WBGene00013103	Y51H4A.7
18169	1539	1540	Y49F6C.6	0.0045043290000000005	0.061840927999999996	0.91795083	0.32316556399999996	3.6782776210000003	0.230229584	0.030169237	0.117939405	0.126484736	0.126484736	WBGene00021728	Y49F6C.6
14062	744	745	T10B5.8	0.000454211	0.012873176000000002	0.918017932	0.26181206100000004	4.664847557	0.681370299	0.013940957	0.088877376	0.06431062900000001	0.088877376	WBGene00020394	T10B5.8
18783	1932	1933	Y56A3A.5	0.008625905	0.09434946400000001	0.918277762	0.349615622	3.471493101	0.216007544	0.036286237	0.054539772	0.147060387	0.147060387	WBGene00013226	faah-5
12772	1220	1221	R10E11.3a.2	0.0021991420000000003	0.038135907999999996	0.943903686	0.308270736	5.3712558370000005	0.22844488	0.10106597099999999	0.006159243000000001	0.041480299	0.041480299	WBGene00011216	usp-46
8872	1248	1249	F49E10.3	0.002475158	0.041899335	0.967648463	0.319739832	3.713684465	0.16191867599999998	0.030013788	-0.013504151	0.123336553	0.123336553	WBGene00001450	flp-7
14567	1548	1549	T19H12.3	0.00457243	0.062401486	0.9744136440000001	0.343622763	3.609422735	0.264597692	0.038131515	0.13898339099999998	0.132900306	0.13898339099999998	WBGene00020589	T19H12.3
20931	1191	1192	ZK742.4	0.002085489	0.037002393	0.9794778359999999	0.318241672	3.7096155019999997	0.232324767	0.028223268	0.049465602000000004	0.123693375	0.123693375	WBGene00022814	ZK742.4
7656	789	790	F36A4.10	0.0005650319999999999	0.015116551	0.982078945	0.284836663	4.394997216	0.401756007	0.014744624	0.106953263	0.076854037	0.106953263	WBGene00000611	col-34
18249	1105	1106	Y51A2D.4	0.001683679	0.032186285	0.9830775629999999	0.31298164	5.5548223	0.435073614	0.005149628	0.141786632	0.036617168	0.141786632	WBGene00013073	hmit-1.1
3005	62	63	C33B4.4	1.13e-09	3.8100000000000004e-07	0.986098592	0.16193898699999998	5.630439468	0.37016738	0.004637614	0.01846172	0.03469874	0.03469874	WBGene00007892	C33B4.4
16354	1134	1135	Y110A2AL.3	0.0018097529999999999	0.033729576000000004	0.986247795	0.316125569	3.7296818139999997	0.256367406	0.027957173999999998	0.117537839	0.12194589	0.12194589	WBGene00022440	Y110A2AL.3
4479	1744	1745	C56A3.7c	0.006465991	0.078303971	1.017955094	0.373813335	3.7099615289999996	0.185536377	0.08594163199999999	-0.058314815	0.12366298099999999	0.12366298099999999	WBGene00000302	cav-2
11812	350	351	M01D7.5	2.64e-05	0.00159181	1.031429579	0.24544624	4.402948034	0.198028507	0.013932469	0.014583882	0.076433317	0.076433317	WBGene00003750	nlp-12
18549	354	355	Y54F10BL.1	2.7699999999999996e-05	0.001647099	1.032243764	0.24624371899999997	4.412358887	0.22099216800000002	0.015014015	0.009720541999999999	0.075939939	0.075939939	WBGene00044676	fbxa-42
5132	1189	1190	F02H6.4b	0.0020861210000000002	0.037002393	1.072911127	0.348609271	3.781915226	0.27243029	0.064756498	0.013010863000000001	0.117536137	0.117536137	WBGene00008537	F02H6.4
17551	1916	1917	Y42G9A.2	0.00841639	0.09282615300000001	1.075635864	0.408227588	3.233525344	0.30932699199999997	0.07346264599999999	0.10673591800000001	0.176512	0.176512	WBGene00021532	Y42G9A.2
5169	1287	1288	F07A5.7b.1	0.0027444920000000003	0.04502363400000001	1.080789518	0.360865204	5.262319778999999	0.532032429	0.052821254000000005	0.14251428900000002	0.044487987	0.14251428900000002	WBGene00006754	unc-15
19328	1749	1750	Y6G8.9	0.006544810999999999	0.079089952	1.085089623	0.39905337	3.310959172	0.743408469	0.048721215	0.19014417399999997	0.166157991	0.19014417399999997	WBGene00050974	Y6G8.9
10130	247	248	F59A1.10	7.57e-06	0.0006453930000000001	1.112242023	0.24843515	6.236763411	0.265462762	0.002435078	0.090144957	0.022088362	0.090144957	WBGene00010296	dgat-2
16188	842	843	Y105C5A.25	0.0006770389999999999	0.017090536	1.137871471	0.334794889	4.263467426	0.594821687	0.021184658	0.146946768	0.084242074	0.146946768	WBGene00013644	Y105C5A.25
11309	1319	1320	K08E3.5f	0.0029676520000000003	0.047534137000000004	1.15972097	0.39033795600000004	4.853532015	0.292427149	0.171356531	-0.041542202	0.057189049000000006	0.057189049000000006	WBGene00010665	K08E3.5
2645	1072	1073	C27C7.3	0.0015387670000000001	0.030300478999999998	1.192470953	0.376497897	4.250424766	0.387456284	0.024485984	0.18814001600000002	0.08500794199999999	0.18814001600000002	WBGene00003664	nhr-74
7313	1180	1181	F32B4.8	0.002036785	0.036463795	1.21250776	0.393056821	3.23060235	0.38745388799999997	0.054824551	0.006675058	0.17691594600000002	0.17691594600000002	WBGene00009318	F32B4.8
21064	394	395	ZK892.6	3.929999999999999e-05	0.002108691	1.239131492	0.301357557	3.892029511	0.231374037	0.027380829	-0.014595653	0.108843736	0.108843736	WBGene00014130	ZK892.6
10777	1997	1998	K02E11.7	0.009383644	0.099298496	1.339119119	0.515491667	2.620126616	0.38183480700000005	0.11206976099999999	0.049262897	0.286527727	0.286527727	WBGene00010516	K02E11.7
15236	1564	1565	T27E4.4	0.004727207	0.063864115	1.349237605	0.47759644100000004	5.067271392	0.61450665	0.008970084	0.333177457	0.050201237999999995	0.333177457	WBGene00020862	fip-2
19210	503	504	Y67D8C.23	0.00011645299999999999	0.0048852620000000005	1.378148151	0.357637782	3.4909890530000003	0.5507698879999999	0.046913851	0.054410928	0.144943324	0.144943324	WBGene00235353	Y67D8C.23
5095	117	118	F02D8.5	1.48e-07	2.6000000000000002e-05	1.474696821	0.280607842	5.045819596	0.644067402	0.008397917	0.109713225	0.050862785	0.109713225	WBGene00008522	F02D8.5
9943	1866	1867	F57F4.2	0.007923115	0.089629974	1.504975797	0.5667756939999999	2.431514917	0.433179597	0.148587574	-0.032939577000000005	0.333264458	0.333264458	WBGene00019016	F57F4.2
12984	1228	1229	R13A5.11	0.002285988	0.039326812999999995	1.50563291	0.49359859799999994	2.977264851	0.576280379	0.09732291400000001	0.26813645	0.215845325	0.26813645	WBGene00020053	R13A5.11
13761	1722	1723	T07A5.3	0.006152947	0.075496183	1.521661289	0.555448681	4.547471664	0.724612939	0.014991413	0.44779344200000004	0.06936210799999999	0.44779344200000004	WBGene00011556	vglu-3
2305	466	467	C23H4.4a	8.170000000000001e-05	0.003700325	1.552386998	0.394080369	3.550783242	0.506122913	0.093987007	0.138961998	0.138694073	0.138961998	WBGene00007693	C23H4.4
183	1115	1116	B0228.4c	0.0017285579999999998	0.032748129	1.556606582	0.496795475	4.187355661000001	0.6583194410000001	0.051760582	0.318448033	0.08879785300000001	0.318448033	WBGene00015061	cpna-2
13388	1265	1266	T03D8.7	0.002569563	0.042897236	1.692957319	0.561506497	2.483585234	0.9268370640000001	0.153320103	0.175394128	0.319614216	0.319614216	WBGene00011394	T03D8.7
1509	1384	1385	C09D1.1a	0.003399038	0.05181388	1.727316079	0.589701213	5.27333921	0.8055095640000001	0.159246652	0.362374629	0.044178773	0.362374629	WBGene00006820	unc-89
14097	92	93	T10E9.3	2.46e-08	5.59e-06	1.736506813	0.311410028	4.192592736	0.63929575	0.023129532	0.12233477599999999	0.08847750199999999	0.12233477599999999	WBGene00020413	T10E9.3
4907	1954	1955	E02H4.1	0.008941738000000001	0.09665397	1.747671099	0.668511148	1.920794051	0.867523995	0.166356273	0.39981963	0.50400446	0.50400446	WBGene00000952	del-1
15820	1807	1808	W05B2.7	0.007247189	0.08470277699999999	1.820153395	0.677829586	2.338968462	0.9984871259999999	0.170817844	0.5183615779999999	0.359053245	0.5183615779999999	WBGene00012273	W05B2.7
2281	44	45	C23G10.6	5.4600000000000004e-11	2.57e-08	1.846163419	0.281521053	5.746167461000001	0.838552271	0.005099752	0.113781403	0.031888482999999995	0.113781403	WBGene00016013	C23G10.6
1566	1994	1995	C09G1.5.1	0.009360749	0.09920516800000001	1.850638403	0.712170201	1.862252763	1.084622485	0.220302136	0.540477456	0.52858453	0.540477456	WBGene00007487	C09G1.5
16893	1325	1326	Y34F4.3	0.0030106240000000004	0.048004240999999996	1.869481954	0.630165766	2.0261561390000002	1.139692746	0.12167204599999999	0.473991293	0.462629409	0.473991293	WBGene00021338	Y34F4.3
1314	1521	1522	C07A4.2	0.004355038	0.060458684000000006	1.8726036869999998	0.656770356	2.4403852880000003	1.001872283	0.167943662	0.47907728899999996	0.330896642	0.47907728899999996	WBGene00007397	C07A4.2
2027	1577	1578	C16C4.6	0.004898525999999999	0.065633413	2.05036425	0.728725072	1.8002947040000001	0.806173991	0.24065108300000002	0.008126525	0.555909262	0.555909262	WBGene00015830	fbxb-98
8517	1413	1414	F45E4.3a	0.003562446	0.053230243	2.327689026	0.7986546840000001	1.864329343	1.169116621	0.42908157799999996	0.13748743300000002	0.527692378	0.527692378	WBGene00018468	tag-80
17958	775	776	Y48A6C.8	0.000531665	0.01448581	2.507900882	0.723932613	2.963822705	1.907993735	0.363922065	0.42219557799999996	0.21814503300000002	0.42219557799999996	WBGene00219394	Y48A6C.8
2053	812	813	C17B7.5	0.00061831	0.016079856	2.529059658	0.738745285	2.354835965	1.470919936	0.100191222	0.718425671	0.35448744200000004	0.718425671	WBGene00015879	C17B7.5
10049	47	48	F58E1.6b	7.24e-11	3.24e-08	2.537719333	0.389486145	4.063010384	1.599157911	0.130815709	4.3700000000000005e-05	0.096733476	0.096733476	WBGene00003734	nhx-6
19835	1196	1197	Y81G3A.5b	0.00209798	0.037085613999999996	3.0836913160000003	1.002500492	1.1550026070000001	2.403561154	0.5697135	0.34186765799999996	0.9377973559999999	0.9377973559999999	WBGene00000661	col-86
3529	1641	1642	C41C4.5h	0.005474335	0.07048957	3.2710594889999998	1.177609902	0.986677903	3.167024058	1.006678907	1.06347863	1.073468714	1.073468714	WBGene00006832	unc-105
8057	1856	1857	F41B4.2a	0.0077515169999999994	0.08825542300000001	3.330606398	1.250835327	1.010352433	3.283374388	1.2617379	1.0851456240000001	1.053309174	1.0851456240000001	WBGene00018258	F41B4.2
1242	786	787	C06E7.2b	0.0005609909999999999	0.015071193	3.375790023	0.978545063	1.5932004990000002	2.486810975	0.7784710440000001	0.232620561	0.657854615	0.657854615	WBGene00015539	C06E7.2
11358	984	985	K08F4.13	0.001126824	0.024225211	3.439895095	1.0562247059999998	1.7223607490000001	3.2090875789999997	0.588106094	1.08530985	0.59228966	1.08530985	WBGene00045012	K08F4.13
10632	1184	1185	JC8.3c.6	0.002061253	0.036777277000000004	3.493879965	1.133912066	2.5059072380000003	9.050081827	1.61469191	-0.15132237699999998	0.313942951	0.313942951	WBGene00004424	rpl-12
10198	647	648	F59C12.2a	0.000300508	0.009805003	3.915831691	1.0832590770000001	1.512260285	3.987409178	1.0576370290000001	0.016703488	0.702538311	0.702538311	WBGene00004776	ser-1
14421	1136	1137	T16G12.9c	0.001830113	0.034031736	4.06244722	1.303528466	1.217518985	3.312415466	1.657041583	-0.34428044399999996	0.891738108	0.891738108	WBGene00011810	T16G12.9
168	1706	1707	B0218.1a.3	0.005992113	0.074175207	4.341862385	1.579885895	2.112697465	5.806610612	3.312828171	-2.064989847	0.431230988	0.431230988	WBGene00015047	faah-1
9365	742	743	F54D11.2.1	0.000451057	0.012835388	4.384329547	1.2497181	2.412860163	7.21897874	2.004390855	-0.083339384	0.33830214	0.33830214	WBGene00018812	sumv-2
14402	1391	1392	T16A9.4b.1	0.003415205	0.051873326	4.52207324	1.544601921	2.116736564	4.853762758999999	3.1488729089999996	-0.769174618	0.42981973	0.42981973	WBGene00011794	nep-21
10357	1804	1805	H06O01.1.3	0.007180863000000001	0.08411356199999999	4.768048392	1.773604375	1.763885055	6.75240911	1.7715219180000001	2.9469868010000004	0.572620102	2.9469868010000004	WBGene00003964	pdi-3
3907	959	960	C47C12.3b	0.001034168	0.022776466000000002	4.813819362	1.4671525269999999	1.9348401869999998	5.563092951000001	2.109756289	1.1190485159999999	0.498279796	1.1190485159999999	WBGene00004335	ref-2
19416	598	599	Y71F9B.5c.2	0.00021548599999999998	0.007606418	4.947622831	1.337147128	1.9334601000000002	5.899755605	2.14204013	0.5399035329999999	0.498839354	0.5399035329999999	WBGene00003006	lin-17
8000	851	852	F40F8.1.1	0.000710276	0.017614685	5.169938322	1.527045953	2.0713844669999997	6.228468259	3.033272632	0.46453138	0.445939996	0.46453138	WBGene00009575	F40F8.1
3674	85	86	C44B12.2b.3	1.33e-08	3.26e-06	5.664463472	0.99678017	3.397730755	12.11472645	0.989654747	0.500701313	0.15545033800000002	0.500701313	WBGene00003893	ost-1
1203	1463	1464	C06B8.8.5	0.0038724859999999996	0.055926215	6.624624606	2.2935541919999998	5.396465987000001	17.15909034	0.57581709	7.314769159	0.040798243	7.314769159	WBGene00004452	rpl-38
