# Supplementary material for: The Caenorhabditis elegans Female-Like State: Decoupling the Transcriptomic Effects of Aging and Sperm Status
Source: G3 (Bethesda). 2017 Jul 26;7(9):2969–77. doi: 10.1534/g3.117.300080 (PMC5592924; doi:10.1534/g3.117.300080)
Supplement: Supplementary file 3 [file 2969FileS3.csv]

level_0	index	Unnamed: 0	target_id	pval	qval	b	se_b	mean_obs	var_obs	tech_var	sigma_sq	smooth_sigma_sq	final_sigma_sq	ens_gene	ext_gene
8	112	113	AC3.2	3.76e-22	7.04e-20	-1.5805971490000001	0.16332833300000002	6.00684834	0.49506233299999997	0.002957375	0.037056841	0.026224002000000003	0.037056841	WBGene00007070	ugt-49
159	5084	5085	B0213.16	0.011521623	0.047905935999999996	-1.719249007	0.680495353	1.99291003	1.4678622940000001	0.219310616	0.283474745	0.475300273	0.475300273	WBGene00015045	cyp-34A10
193	19	20	B0238.12	5.73e-43	6.049999999999999e-40	5.213166936	0.379373323	4.781397082	5.580526602999999	0.081601084	0.134285093	0.059786027	0.134285093	WBGene00015076	B0238.12
201	5020	5021	B0244.2	0.010921864	0.045991033	0.50770485	0.19947629600000003	6.077448167999999	0.10333063	0.002427564	0.057258624	0.02486535	0.057258624	WBGene00002048	ida-1
202	5495	5496	B0244.5	0.016363756	0.062951036	1.5275197409999999	0.636281038	2.214446579	1.0690292890000002	0.17883038	0.428449959	0.39708324799999994	0.428449959	WBGene00015080	B0244.5
207	1617	1618	B0250.12	6.62e-06	8.65e-05	1.6893842890000001	0.37495699	3.4426660030000003	0.47597058299999995	0.060623052000000004	0.019400837	0.150266064	0.150266064	WBGene00050927	B0250.12
232	168	169	B0272.1	4.58e-19	5.729999999999999e-17	3.220513581	0.360962131	3.923938215	1.92413056	0.08897614599999999	0.103075994	0.106464344	0.106464344	WBGene00006538	tbb-4
266	1367	1368	B0284.1	1.72e-06	2.6600000000000003e-05	0.6404868779999999	0.133891643	6.102593101	0.083504309	0.002490138	0.017334254	0.02440032	0.02440032	WBGene00007131	B0284.1
277	69	70	B0285.7	6.840000000000002e-29	2.0700000000000002e-26	2.533303267	0.22711857800000002	6.0757319789999995	1.351563865	0.004947926	0.072426346	0.024897452	0.072426346	WBGene00007139	mnp-1
414	1175	1176	B0393.1.1	5e-07	8.98e-06	-0.41458082399999996	0.082479512	10.38857538	0.036319743	0.000264337	0.007714220999999999	0.009939968	0.009939968	WBGene00004469	rps-0
550	1953	1954	B0511.1	3.2e-05	0.00034610800000000003	1.22761039	0.295197523	4.197869108	0.307725228	0.016475211	0.114237155	0.088155809	0.114237155	WBGene00001432	fkb-7
570	2211	2212	B0513.1b	8.66e-05	0.0008278439999999999	0.527027377	0.134263092	6.496676504	0.067455247	0.008627487	0.0031503440000000002	0.01841238	0.01841238	WBGene00001562	lin-66
704	635	636	C01F6.6f	1.01e-09	3.35e-08	6.024129591	0.9862388470000001	3.506368239	6.522272825	1.31569914	-1.255601846	0.143301454	0.143301454	WBGene00006438	nrfl-1
746	983	984	C01G6.1b.2	8.64e-08	1.86e-06	4.550223321	0.850011808	3.0518097060000002	3.841101705	0.654390995	0.429389115	0.203542471	0.429389115	WBGene00000170	aqp-2
755	2026	2027	C01G6.7	4.429999999999999e-05	0.00046167	-1.089209699	0.26669955100000003	5.12546216	0.653391594	0.006726783	0.09996619300000001	0.048443307000000005	0.09996619300000001	WBGene00007228	acs-7
804	413	414	C02C2.1	5.54e-12	2.83e-10	-0.93477747	0.13565037300000002	6.05568826	0.183267371	0.002306523	0.025295012999999998	0.025275805	0.025295012999999998	WBGene00015332	tyr-1
896	94	95	C03F11.3	2.86e-24	6.37e-22	-1.3473297480000002	0.132555753	6.124399722000001	0.334149483	0.002351429	0.017633311999999998	0.024005112000000002	0.024005112000000002	WBGene00015389	scav-1
905	651	652	C03G5.7.2	1.3300000000000002e-09	4.3099999999999996e-08	1.9922066880000002	0.328528907	4.169054184	0.767336157	0.031427825	0.130469039	0.089925707	0.130469039	WBGene00001448	flp-5
990	749	750	C04F6.3	5.53e-09	1.56e-07	2.253211372	0.386456733	7.817716132	0.925686784	0.000668631	0.223354579	0.008592426	0.223354579	WBGene00000503	cht-1
1043	2238	2239	C05C10.7	9.83e-05	0.000928083	-0.586103104	0.150487894	5.790455491	0.067248918	0.0031119359999999996	0.01228187	0.030857974	0.030857974	WBGene00007334	C05C10.7
1114	5270	5271	C05D9.3	0.01370539	0.054974967	0.541571158	0.219713797	5.2228449480000005	0.16232508199999998	0.006045727	0.066365502	0.045606102	0.066365502	WBGene00015472	C05D9.3
1135	1212	1213	C05E7.3	6.67e-07	1.1599999999999999e-05	2.883659587	0.580116509	2.479997814	1.311494809	0.18426713100000003	0.023997993999999998	0.320535615	0.320535615	WBGene00007345	C05E7.3
1140	3353	3354	C05G5.5a	0.0013410310000000001	0.008449129	2.638279964	0.82264978	2.492059425	2.660025761	0.376727194	0.638401797	0.317448684	0.638401797	WBGene00007351	C05G5.5
1191	3741	3742	C06B3.6.1	0.002512356	0.014195282	-0.8652797259999999	0.286341126	7.336644226000001	0.292122592	0.000764557	0.122222304	0.010671358999999998	0.122222304	WBGene00007365	C06B3.6
1252	1837	1838	C06G1.4	2.0600000000000003e-05	0.00023722	0.333476306	0.078316702	7.823832541	0.028233245	0.000416972	0.008783286999999999	0.008572337	0.008783286999999999	WBGene00015547	ain-1
1266	3839	3840	C06G3.5b	0.00288724	0.015897111999999998	-5.0588527260000005	1.6978893309999998	3.622426743	7.7078820079999995	2.9039409110000003	1.420301361	0.131657674	1.420301361	WBGene00015551	C06G3.5
1280	5340	5341	C06G8.1	0.014569576	0.057666894	0.73625583	0.301385383	5.806021202	0.545009806	0.0037982940000000002	0.132451429	0.030502082000000003	0.132451429	WBGene00007384	swt-3
1281	753	754	C06G8.2	6.07e-09	1.7e-07	-0.92585056	0.159224853	6.31773221	0.22802636899999998	0.0016255179999999998	0.036403312	0.020831571	0.036403312	WBGene00003876	pept-2
1402	150	151	C08B11.4	1.1199999999999999e-19	1.57e-17	-0.928805282	0.10232929699999999	7.129773535	0.16519258	0.000792195	0.014914732	0.011985385	0.014914732	WBGene00003813	nrf-6
1440	1045	1046	C08F1.10	1.5199999999999998e-07	3.06e-06	2.746864395	0.523155939	4.912517163	1.437371739	0.020063997	0.390474207	0.05516415400000001	0.390474207	WBGene00015613	C08F1.10
1557	74	75	C09F9.2	3.32e-28	9.35e-26	3.447057902	0.313005223	5.131925413	1.886420547	0.015584988000000001	0.131373416	0.048251145	0.131373416	WBGene00007479	C09F9.2
1574	1069	1070	C09G4.2b.1	1.8899999999999999e-07	3.73e-06	-1.089220072	0.20906649800000002	7.0539456320000005	0.25052914800000003	0.001459408	0.06410379299999999	0.012570767	0.06410379299999999	WBGene00015650	pkg-2
1595	1626	1627	C09G9.7a	6.92e-06	8.99e-05	-1.647195245	0.36634624200000004	3.3998078	0.5409173039999999	0.04610885	0.153436979	0.155205503	0.155205503	WBGene00007496	npax-4
1614	1316	1317	C10A4.10	1.33e-06	2.13e-05	-1.131951434	0.234072107	4.512060233	0.291493534	0.011184495	0.045571615999999995	0.07100013200000001	0.07100013200000001	WBGene00050957	C10A4.10
1640	40	41	C10C5.4	8.72e-36	4.5e-33	-1.87526807	0.15016996400000002	5.818527186	0.695132668	0.003607955	0.017826619	0.030218572000000003	0.030218572000000003	WBGene00007508	C10C5.4
1703	372	373	C11D2.2	9.5e-13	5.379999999999999e-11	4.081503746	0.571829664	2.219625241	2.9152275000000003	0.09506236800000001	0.38363748200000003	0.39542137899999996	0.39542137899999996	WBGene00015700	asp-9
1839	4687	4688	C14B1.7b	0.007871788000000001	0.035501963	-0.35262949200000004	0.132691181	7.074115333	0.045911285999999996	0.005285044	0.02112538	0.012409693999999999	0.02112538	WBGene00007578	C14B1.7
2046	4849	4850	C16E9.4a	0.009360016	0.04078706	1.152079731	0.443343424	3.73350504	0.761421072	0.09644816099999999	0.19838192600000001	0.121616382	0.19838192600000001	WBGene00002123	inx-1
2078	873	874	C17E4.20	2.44e-08	5.9e-07	0.555220858	0.099547162	6.919285155	0.065922211	0.001120492	0.00874249	0.013743964	0.013743964	WBGene00219313	C17E4.20
2093	418	419	C17F4.6	5.79e-12	2.92e-10	1.5523464169999999	0.225475517	4.790904388	0.388811322	0.009384276	0.066874537	0.059435542	0.066874537	WBGene00001544	gcy-19
2118	2015	2016	C17G10.9b	4.210000000000001e-05	0.000441045	-0.293337933	0.071623555	8.354238048	0.022384537000000003	0.000345374	0.006832876	0.0073495259999999995	0.0073495259999999995	WBGene00015920	C17G10.9
2143	5693	5694	C17H12.7	0.018846057	0.069979308	2.574006981	1.0959927329999999	0.92723586	1.6733361830000002	0.676076888	-0.407591811	1.1257232190000002	1.1257232190000002	WBGene00023238	C17H12.7
2175	105	106	C18B2.5a	1.63e-22	3.259999999999999e-20	-1.193590913	0.122264656	6.529306693	0.303696154	0.004415194	0.015020226000000001	0.018007776	0.018007776	WBGene00015956	C18B2.5
2211	2794	2795	C18E3.3	0.00042367	0.003203739	0.46956692299999997	0.133214898	6.108115162000001	0.043681278	0.0023197820000000003	0.005980836	0.024299531	0.024299531	WBGene00015972	C18E3.3
2393	633	634	C24H12.11	9.42e-10	3.14e-08	3.18122396	0.519904637	3.533637352	1.822863542	0.081901898	0.323549349	0.14044952	0.323549349	WBGene00016080	C24H12.11
2398	888	889	C24H12.3	2.8999999999999998e-08	6.909999999999999e-07	3.50239006	0.631391093	2.383127927	2.566831231	0.099015185	0.498966884	0.346496725	0.498966884	WBGene00023244	C24H12.3
2437	958	959	C25B8.4a	6.34e-08	1.4e-06	2.160121492	0.399363993	6.573661702000001	0.898650167	0.004398599	0.2348388	0.017467402	0.2348388	WBGene00016088	clec-266
2439	1203	1204	C25B8.4c	6.14e-07	1.0800000000000002e-05	2.160996242	0.433355661	6.718829832000001	0.920275976	0.0033911759999999997	0.278304517	0.015789307	0.278304517	WBGene00016088	clec-266
2499	2120	2121	C25H3.10a	6.17e-05	0.000615317	-1.347848358	0.336448081	5.222379983	0.39483236299999996	0.016768674	0.153027293	0.045619374000000004	0.153027293	WBGene00016119	C25H3.10
2531	327	328	C26B9.5	1.4e-13	9.02e-12	-1.127114716	0.152392589	6.751579723	0.198982806	0.001290431	0.03354482	0.015432243	0.03354482	WBGene00016134	C26B9.5
2694	4765	4766	C28A5.4	0.008617513	0.038229141	0.8901513609999999	0.338864331	5.507172576	0.3541666	0.004765453	0.167478099	0.037854741000000004	0.167478099	WBGene00000463	ceh-43
2707	1595	1596	C28C12.7b	5.97e-06	7.91e-05	-1.096832936	0.242267635	6.857181077999999	0.245479588	0.002136371	0.08590404	0.014340823999999999	0.08590404	WBGene00004995	spp-10
2769	673	674	C29E4.8.1	1.92e-09	6.01e-08	-0.435028609	0.072447632	8.236350644	0.035081087999999996	0.00033010900000000003	0.00617311	0.00754288	0.00754288	WBGene00002879	let-754
2784	1033	1034	C29F4.2	1.37e-07	2.81e-06	-1.7996252680000002	0.341568152	4.443928488	0.580983033	0.015899635	0.159103569	0.074320311	0.159103569	WBGene00007808	best-7
2788	423	424	C29F7.1	6.75e-12	3.37e-10	-1.910086985	0.278324218	4.179636014	0.652354377	0.01946919	0.096727365	0.089271992	0.096727365	WBGene00007810	C29F7.1
2790	297	298	C29F7.2	1.79e-14	1.27e-12	-1.920765026	0.25058236300000003	5.79352109	1.3150928309999999	0.004228776	0.089958505	0.03078762	0.089958505	WBGene00007811	C29F7.2
2791	122	123	C29F7.3	1.83e-21	3.1399999999999998e-19	-1.28399628	0.13495205400000002	6.868886679	0.324200512	0.001121668	0.026196417000000003	0.01422571	0.026196417000000003	WBGene00007812	C29F7.3
2841	287	288	C30F8.2.2	1.29e-14	9.470000000000001e-13	-0.542491999	0.070391786	8.452528781	0.057003513	0.000214527	0.005961103000000001	0.007217979	0.007217979	WBGene00016258	vha-16
2888	2269	2270	C31C9.7	0.00010698299999999999	0.000996447	0.816220238	0.21068185600000003	5.09365223	0.143582333	0.007276358	0.059303909	0.049397885999999995	0.059303909	WBGene00007841	C31C9.7
2890	5535	5536	C31E10.5	0.016806658000000002	0.064176121	0.23315421600000003	0.097516923	6.975798067	0.022765549	0.001033216	0.003229215	0.013231109	0.013231109	WBGene00007846	C31E10.5
2915	3374	3375	C32A3.2	0.001397559	0.008756557	-0.294055563	0.092031711	7.1411186739999994	0.021278275	0.0008022039999999999	0.00844091	0.01190255	0.01190255	WBGene00007859	mrps-31
3024	438	439	C33D9.5	1.05e-11	5.06e-10	2.3712308859999998	0.348750454	4.647743852	0.934448293	0.019588324	0.162851995	0.06501333599999999	0.162851995	WBGene00007899	C33D9.5
3053	2579	2580	C33G8.4	0.000254085	0.002082217	1.198908562	0.32774016	4.236726099	0.393881699	0.020131534	0.140988884	0.08581877199999999	0.140988884	WBGene00016362	C33G8.4
3055	3347	3348	C33G8.6	0.001327223	0.008381978	-0.565121764	0.17604889199999998	5.3563842589999995	0.08513644	0.004604912	0.028585851000000002	0.041884907	0.041884907	WBGene00003632	nhr-42
3078	5221	5222	C33H5.4	0.013165191000000001	0.053303644000000004	-0.217151951	0.087587081	7.64157046	0.024594908999999998	0.00057408	0.010933165	0.009236838	0.010933165	WBGene00002221	klp-10
3136	5123	5124	C34D1.4c.1	0.011880243	0.048982834	-0.7040901970000001	0.27988048	4.23421719	0.267716618	0.031531624	0.081343862	0.08596799999999999	0.08596799999999999	WBGene00007931	C34D1.4
3472	916	917	C39E9.10	4.35e-08	1e-06	1.8547147480000001	0.338693091	3.6735354910000004	0.61846661	0.04515559	0.091416426	0.126913925	0.126913925	WBGene00008033	spin-2
3476	5447	5448	C39E9.14a.1	0.015763751	0.061150123	-0.275288506	0.11402226800000001	7.351306696	0.040701705	0.008004666	0.011496951000000002	0.010592582	0.011496951000000002	WBGene00001007	dli-1
3499	1202	1203	C40A11.4	5.95e-07	1.05e-05	1.9559690159999998	0.391764809	3.329266243	0.711735876	0.06640114400000001	0.150051408	0.163818355	0.163818355	WBGene00016547	C40A11.4
3500	945	946	C40A11.6	5.84e-08	1.3e-06	3.1369560819999998	0.5783826710000001	2.830923945	2.145623217	0.161477211	0.34031256	0.242306228	0.34031256	WBGene00016549	C40A11.6
3542	4124	4125	C41D11.2	0.00417382	0.021393229	-0.20764579600000002	0.072483875	8.202651607	0.016720315	0.000275313	0.005083513	0.007605555	0.007605555	WBGene00001231	eif-3.H
3558	130	131	C41G6.13	4.8700000000000005e-21	7.790000000000001e-19	5.770577185	0.61310508	3.2671605	5.418026819	0.056126628	0.507720131	0.171931912	0.507720131	WBGene00008059	C41G6.13
3616	121	122	C42D8.2a	1.4800000000000002e-21	2.5600000000000002e-19	-2.215981494	0.23236772	12.56095462	0.8697822340000001	5.06e-06	0.08098707599999999	0.04362223	0.08098707599999999	WBGene00006926	vit-2
3655	3090	3091	C43G2.1b	0.000826142	0.0056509609999999995	-0.301234277	0.09008513900000001	7.973728928	0.034242386	0.001763856	0.010409143000000001	0.008126364	0.010409143000000001	WBGene00016610	paqr-1
3680	4026	4027	C44B7.10.1	0.003671645	0.019267704	-4.774354194	1.643452673	2.970698464	10.47951906	1.1698911379999999	2.8815138960000004	0.216965541	2.8815138960000004	WBGene00016630	C44B7.10
3765	125	126	C45B11.6	3.3e-21	5.53e-19	5.038132812	0.532976091	2.2611651000000004	3.8505507289999996	0.04374757	0.086527348	0.382347699	0.382347699	WBGene00045379	C45B11.6
3792	1005	1006	C45G7.5	1.0699999999999999e-07	2.25e-06	2.267453555	0.42670097799999995	3.154988325	0.877850441	0.08540499300000001	0.09692662199999999	0.18770559399999998	0.18770559399999998	WBGene00000402	cdh-10
3840	1611	1612	C46C2.1v	6.5e-06	8.53e-05	0.8144145629999999	0.180603225	6.950808437	0.140828545	0.005167095	0.043759192	0.01345428	0.043759192	WBGene00006941	wnk-1
3869	28	29	C46G7.1	1.97e-38	1.44e-35	-2.1774438	0.167967655	6.009295836000001	0.881662273	0.004229099	0.0380906	0.026175603999999998	0.0380906	WBGene00016721	C46G7.1
3882	5725	5726	C46H11.4a	0.019333636	0.071388588	-0.758477622	0.324269498	4.553453408999999	0.410460576	0.04510142	0.112624641	0.069090969	0.112624641	WBGene00002979	lfe-2
3939	2671	2672	C47E12.4d.1	0.000321913	0.002547237	-0.258509991	0.071868301	8.636298405	0.013414753	0.000706748	0.000550047	0.007040831	0.007040831	WBGene00008149	pyp-1
4038	1662	1663	C49A1.4b	8.49e-06	0.000107862	1.234722155	0.277308406	5.183827958	0.314950878	0.010038074000000001	0.10531185400000001	0.046728503	0.10531185400000001	WBGene00001377	eya-1
4199	4910	4911	C50H2.3a	0.009845602	0.042387614000000004	2.439409001	0.945065875	1.8327236009999999	2.6258399530000003	0.248953311	1.09077095	0.541435735	1.09077095	WBGene00003173	mec-9
4218	378	379	C52B11.5	1.45e-12	8.07e-11	-1.422746589	0.20096578199999998	5.284748314	0.34348286299999997	0.005011604	0.055569265	0.043859892000000004	0.055569265	WBGene00016874	C52B11.5
4228	2492	2493	C52B9.8	0.00019978400000000002	0.0016943589999999999	0.487268525	0.131011197	7.136741207000001	0.058991441	0.00082503	0.02492087	0.011934364	0.02492087	WBGene00016868	C52B9.8
4330	252	253	C53D6.2	1.8600000000000002e-15	1.55e-13	1.6517922919999999	0.207764032	4.884628726	0.41213580899999996	0.00863764	0.045959504000000005	0.0561112	0.0561112	WBGene00006852	unc-129
4336	858	859	C53H9.1	2.09e-08	5.13e-07	-0.5163490239999999	0.09212674	10.18871399	0.046253694000000005	4.02e-05	0.012690773999999998	0.009094935	0.012690773999999998	WBGene00004441	rpl-27
4521	18	19	C56G2.6a.1	2.26e-43	2.5099999999999993e-40	-1.043295415	0.075553704	8.518650653	0.206304774	0.000468786	0.008093757	0.007144101	0.008093757	WBGene00002891	let-767
4573	3306	3307	D1009.4a	0.001235899	0.007901603	0.733716316	0.22712418899999998	4.763192612	0.13920955	0.016913606	0.024410594	0.06046449	0.06046449	WBGene00003752	nlp-14
4604	652	653	D1037.3	1.35e-09	4.38e-08	-0.715837322	0.118104665	8.177072662	0.124998425	0.000308691	0.020614377	0.007655389	0.020614377	WBGene00001501	ftn-2
4633	1821	1822	D1054.11	1.89e-05	0.00021900400000000002	-0.784804968	0.183458815	9.747550452	0.145954686	5.7700000000000007e-05	0.050427967000000004	0.007793156999999999	0.050427967000000004	WBGene00008378	D1054.11
4658	1052	1053	D1086.10c	1.59e-07	3.2e-06	-1.303224705	0.24863961699999998	7.6320104220000005	0.487984487	0.0038831490000000002	0.088849339	0.009275536	0.088849339	WBGene00044080	D1086.10
4660	442	443	D1086.11b	1.18e-11	5.62e-10	-1.1978664829999999	0.176599925	6.820759215	0.23959411	0.002581004	0.04420029599999999	0.014706615	0.04420029599999999	WBGene00044081	D1086.11
4701	5157	5158	D2021.1	0.012321398999999999	0.050506271	0.247278418	0.098800579	6.9229213529999996	0.020735261	0.0009322439999999999	0.0046407390000000005	0.013710088	0.013710088	WBGene00017046	utx-1
4726	1221	1222	D2030.10a	7.179999999999999e-07	1.24e-05	-1.056977615	0.21325685100000003	4.993636315	0.244747302	0.015712248999999998	0.01934104	0.052505478	0.052505478	WBGene00000084	aex-1
4803	55	56	D2096.3.1	2.4399999999999998e-32	9.2e-30	-1.562300686	0.131956022	7.01409808	0.38568880200000005	0.002950543	0.023168045	0.012900315	0.023168045	WBGene00017071	aagr-1
4870	654	655	E01G4.3c	1.3699999999999998e-09	4.42e-08	1.695694045	0.27985711	4.867748314	0.532505618	0.060786652000000004	-0.01651084	0.056693350999999996	0.056693350999999996	WBGene00008446	E01G4.3
4878	605	606	E01H11.1b	4.99e-10	1.74e-08	-0.7464735659999999	0.120023104	6.436252313	0.100424741	0.002429857	0.003520122	0.019178461	0.019178461	WBGene00004033	pkc-2
4917	132	133	E02H9.5	5.600000000000001e-21	8.91e-19	-1.770015956	0.188355117	5.186058315	0.546943308	0.006552624	0.027991437999999997	0.046663851	0.046663851	WBGene00017103	klo-2
4938	3150	3151	E04A4.1	0.0009413189999999999	0.006316185	1.8610334730000002	0.562670305	2.455394757	0.746737111	0.147966695	-0.004576094	0.326930113	0.326930113	WBGene00017116	fbxb-78
4960	1614	1615	E04F6.3	6.55e-06	8.57e-05	-0.62442694	0.138520104	7.252011508	0.09726908199999999	0.000711915	0.028069814	0.011158656999999999	0.028069814	WBGene00017123	maoc-1
5237	504	505	F08A8.3	4.73e-11	1.98e-09	-4.085788901	0.621022393	3.007772082	3.426016476	0.178305047	0.400198173	0.21071934	0.400198173	WBGene00008566	F08A8.3
5312	208	209	F08F3.3.1	2.98e-17	3.01e-15	-1.21935059	0.144344535	7.126125993	0.245322412	0.008349128	0.022903889	0.01201228	0.022903889	WBGene00004358	rhr-1
5366	268	269	F08H9.7	4.53e-15	3.5600000000000005e-13	-1.703555086	0.217311752	5.800719087999999	0.4598469	0.003422862	0.067413735	0.030622935	0.067413735	WBGene00008595	clec-56
5367	1369	1370	F08H9.8	1.74e-06	2.68e-05	-1.934739372	0.40459450700000005	4.689322726	0.754898631	0.011779926999999999	0.233765145	0.063323263	0.233765145	WBGene00008596	clec-54
5370	931	932	F09A5.2	5.16e-08	1.17e-06	1.993895809	0.366152359	3.466904496	0.623701474	0.053536752	0.054268654000000006	0.147564573	0.147564573	WBGene00008599	F09A5.2
5436	1270	1271	F09F3.6	9.2e-07	1.53e-05	1.805351664	0.36783645	4.291933506	0.626799954	0.023337083999999998	0.17961839699999999	0.082590764	0.17961839699999999	WBGene00008628	ttr-21
5490	2232	2233	F10C1.2b	9.570000000000001e-05	0.00090606	-0.997830155	0.255771161	7.5726743789999995	0.24551359899999997	0.004601281	0.09352705	0.009524546	0.09352705	WBGene00002053	ifb-1
5497	4720	4721	F10C2.3	0.008162582	0.036556124	-0.6377013739999999	0.241072342	4.451783323	0.221643087	0.013248221999999999	0.066471818	0.073925589	0.073925589	WBGene00008644	F10C2.3
5621	2191	2192	F11C1.6b.1	8.170000000000001e-05	0.000787572	5.062842487	1.28514845	2.2623668180000003	3.780748136	2.09543361	-1.9716154719999999	0.38197619899999996	0.38197619899999996	WBGene00003623	nhr-25
5722	5531	5532	F13B10.2c	0.016721739	0.063909568	2.3344838830000003	0.9756409090000001	3.7914028639999997	9.053705019	1.311056888	-0.424945114	0.11675588699999999	0.11675588699999999	WBGene00004414	rpl-3
5746	582	583	F13D11.1	2.76e-10	1e-08	-1.102081055	0.174604261	5.385010717999999	0.202544384	0.00462239	0.02320992	0.041107582000000004	0.041107582000000004	WBGene00017427	acp-5
5754	2	3	F13D12.4a.1	3.51e-81	2.4799999999999998e-77	-1.425425735	0.074697156	9.358695619	0.37758868700000003	0.001205812	0.00631996	0.007163686	0.007163686	WBGene00000114	alh-8
5856	3092	3093	F14B8.3	0.0008381860000000001	0.005727783	-0.7418195879999999	0.22211052899999997	5.6123746379999995	0.19604126600000002	0.003796424	0.070203207	0.035151579	0.070203207	WBGene00003987	pes-23
5877	1827	1828	F14D2.17	1.92e-05	0.000221657	3.2842489230000003	0.76835103	1.506729095	1.9063362419999998	0.179846554	0.34200957200000004	0.705698405	0.705698405	WBGene00077751	irld-27
5905	1482	1483	F14F3.1a	3.18e-06	4.54e-05	3.150493875	0.676255119	2.258825953	1.7148961180000002	0.302909582	0.166444605	0.38307189700000005	0.38307189700000005	WBGene00006870	vab-3
5922	523	524	F14H12.3	7.090000000000001e-11	2.8600000000000005e-09	2.592244399	0.39765752600000004	4.351193479	1.274765448	0.030498996	0.206698267	0.079237864	0.206698267	WBGene00017471	F14H12.3
5972	282	283	F15C11.1	1.02e-14	7.6e-13	1.7225107240000002	0.22264219899999999	4.777559093	0.491286416	0.014426069	0.040491829	0.05992825400000001	0.05992825400000001	WBGene00004773	sem-4
5977	1108	1109	F15D3.1e	2.86e-07	5.45e-06	1.293602049	0.25203309	5.507402762999999	0.333738706	0.025822906	0.069458112	0.037848714	0.069458112	WBGene00001131	dys-1
5994	1678	1679	F15D4.8	9.57e-06	0.00012046399999999999	1.050425349	0.23729024199999998	4.479878931	0.173649498	0.011920326	0.005839871999999999	0.072539662	0.072539662	WBGene00001459	flp-16
5995	29	30	F15E11.1	4.15e-38	2.83e-35	-5.066599925	0.392568704	6.601501535	5.123935168	0.002589937	0.22857534399999999	0.01713437	0.22857534399999999	WBGene00017490	pud-2.1
5998	42	43	F15E11.13	1.8399999999999997e-35	9.07e-33	-4.564903586000001	0.367311426	6.326885937	4.324390231000001	0.093125907	0.10925061800000001	0.020696025	0.10925061800000001	WBGene00017499	pud-1.1
5999	30	31	F15E11.14	4.15e-38	2.83e-35	-5.066599925	0.392568704	6.601501535	5.123935168	0.002589937	0.22857534399999999	0.01713437	0.22857534399999999	WBGene00017500	pud-2.2
6012	1556	1557	F15G9.1a	4.7e-06	6.39e-05	-0.78444362	0.17136622199999998	5.738521971	0.23795956199999999	0.011980567	0.025195725	0.032069005	0.032069005	WBGene00008865	F15G9.1
6039	1558	1559	F16B3.1	4.74e-06	6.43e-05	2.259240126	0.493712004	3.41522011	0.97453443	0.072689278	0.292938036	0.153404707	0.292938036	WBGene00001171	egl-2
6101	1514	1515	F17C11.4a	3.73e-06	5.21e-05	-1.069200377	0.23114456600000002	6.078118334	0.24971653800000002	0.004533998	0.075607718	0.024852827	0.075607718	WBGene00008915	F17C11.4
6132	586	587	F17H10.1.1	3.4099999999999996e-10	1.23e-08	-1.515164439	0.241316798	7.077044391	0.457120225	0.010432325	0.076918371	0.012386625	0.076918371	WBGene00008925	F17H10.1
6187	2402	2403	F18E9.3	0.000154826	0.001361992	-0.8449284640000001	0.223337123	4.809450121	0.299680177	0.010147226	0.064671979	0.058759227000000004	0.064671979	WBGene00017569	F18E9.3
6232	482	483	F19C7.1	2.7600000000000004e-11	1.21e-09	-1.1216045479999999	0.16843872699999998	7.843142062999999	0.20307596100000003	0.000390693	0.042166714	0.008509903000000001	0.042166714	WBGene00017591	F19C7.1
6255	2511	2512	F19H6.3	0.000209975	0.0017673189999999998	1.277025107	0.344517815	3.7928459489999997	0.463750239	0.029415261	0.148623527	0.116637752	0.148623527	WBGene00008958	F19H6.3
6264	358	359	F20A1.10	4.84e-13	2.8500000000000002e-11	1.6455361640000001	0.227610024	5.704186877000001	0.508876954	0.005070691	0.072638794	0.032888951	0.072638794	WBGene00017621	F20A1.10
6269	3380	3381	F20B10.1	0.0014074270000000002	0.008801313	0.7223128790000001	0.226208878	4.879317132	0.266296367	0.010305988	0.066449697	0.056293638	0.066449697	WBGene00003772	nlr-1
6296	60	61	F20C5.6	1.15e-30	3.9700000000000003e-28	1.866558213	0.162138706	5.624545191	0.5392945029999999	0.00458734	0.027979106	0.0348461	0.0348461	WBGene00008971	F20C5.6
6310	2817	2818	F20D12.1b	0.00044095800000000003	0.0033084340000000003	-0.319688111	0.090968464	9.131979414	0.024824841	0.00029943900000000003	0.012113453	0.0069853319999999995	0.012113453	WBGene00017641	csr-1
6340	356	357	F20H11.5	4.4499999999999997e-13	2.63e-11	-0.780526768	0.10778896	7.272999588999999	0.25872972899999996	0.0007701639999999999	0.016657526000000002	0.011031376	0.016657526000000002	WBGene00017648	ddo-3
6357	13	14	F21C10.11a	7.2e-45	1.01e-41	2.918155365	0.20762678199999998	5.246152414	1.6977127509999999	0.019719412	0.036688592	0.044943909000000004	0.044943909000000004	WBGene00017660	F21C10.11
6405	2875	2876	F21E9.3	0.000505219	0.003714132	-0.921690432	0.265007854	5.5795935420000005	0.320953473	0.004128603	0.101215141	0.03598223	0.101215141	WBGene00017667	ttr-37
6415	365	366	F21F8.3.2	6.59e-13	3.81e-11	-1.9377610369999998	0.269593244	8.676261156	0.71936438	0.015899083	0.093121693	0.007013793000000001	0.093121693	WBGene00000218	asp-5
6418	4901	4902	F21F8.7	0.009759575999999999	0.042094392	-0.784847238	0.303706033	9.726865347	0.31663911699999997	6.55e-05	0.138290503	0.007748504	0.138290503	WBGene00000219	asp-6
6472	608	609	F22D3.2c	5.46e-10	1.89e-08	1.197615548	0.19299877399999998	5.60078843	0.2190456	0.020428913	0.008755086	0.035443877	0.035443877	WBGene00017699	flcn-1
6478	609	610	F22D3.2i	5.46e-10	1.89e-08	1.197615548	0.19299877399999998	5.60078843	0.2190456	0.020428913	0.008755086	0.035443877	0.035443877	WBGene00017699	flcn-1
6504	538	539	F22E10.5b	8.790000000000001e-11	3.45e-09	-1.7976751480000002	0.277144994	4.601360341	0.603745538	0.048239524000000006	0.022356802000000002	0.066974498	0.066974498	WBGene00009057	cept-1
6631	1189	1190	F23F12.9a	5.41e-07	9.62e-06	2.168216066	0.432686323	4.8214057189999995	0.98624964	0.018421458	0.262404723	0.058328275	0.262404723	WBGene00017755	zip-8
6632	2070	2071	F23F12.9b	5.27e-05	0.000538427	2.264200824	0.560010412	3.88525836	1.110187587	0.08423850599999999	0.38617898799999995	0.109356316	0.38617898799999995	WBGene00017755	zip-8
6738	587	588	F25F2.2b	3.46e-10	1.24e-08	0.9550696320000001	0.152163725	7.156847856000001	0.169525743	0.0014260129999999998	0.033304686	0.011789761999999999	0.033304686	WBGene00000396	cdh-4
6824	2153	2154	F26A3.4	7e-05	0.0006874639999999999	-1.5213861469999999	0.38262706799999996	7.295846436000001	0.7143519690000001	0.0009332030000000001	0.218672007	0.010897738999999998	0.218672007	WBGene00009142	F26A3.4
6887	5473	5474	F26F12.3b	0.016086753	0.062134128	-0.621536518	0.25822669800000003	6.815940092999999	0.197832057	0.009120289	0.09090125199999999	0.014755866999999999	0.09090125199999999	WBGene00017834	F26F12.3
6992	2854	2855	F27E11.3b	0.000483546	0.0035809490000000004	3.714600452	1.06444403	1.85931012	4.645129494	1.169710287	0.199894364	0.5298513539999999	0.5298513539999999	WBGene00000478	cfz-2
6993	781	782	F27E5.1	8.440000000000001e-09	2.28e-07	-1.590549774	0.276167932	6.34814782	0.46560051	0.002061779	0.112341311	0.020386289	0.112341311	WBGene00009192	F27E5.1
6998	26	27	F28A10.6	9.76e-40	7.64e-37	-1.594219602	0.120847618	6.97423848	0.516284953	0.0011466010000000001	0.02075962	0.013244869	0.02075962	WBGene00017874	acdh-9
7061	823	824	F28D1.7b	1.47e-08	3.7799999999999997e-07	-0.48072090799999995	0.08486116	9.469743738	0.040924232000000005	0.00011369200000000001	0.010688433	0.007299986	0.010688433	WBGene00004492	rps-23
7107	6293	6294	F28H6.4	0.029275897000000002	0.098344501	0.20698340699999998	0.094957347	7.055637835	0.013785552	0.000968242	0.002350558	0.012557105	0.012557105	WBGene00009233	F28H6.4
7151	2662	2663	F29C4.8c	0.00030517099999999997	0.002422917	4.491316171	1.243831927	2.248535098	4.645862001	1.934401987	-0.8018131059999999	0.386274806	0.386274806	WBGene00000674	col-99
7164	337	338	F29G6.3a.1	2.08e-13	1.2999999999999999e-11	-1.628343436	0.221745752	7.188444723	0.556308117	0.027965349	0.04579141900000001	0.01157044	0.04579141900000001	WBGene00009259	hpo-34
7247	683	684	F31E3.1	2.14e-09	6.61e-08	0.580036519	0.096884457	6.998602325	0.156704015	0.001047395	0.004541637	0.013032502	0.013032502	WBGene00000443	ceh-20
7280	3531	3532	F32A11.6	0.001774977	0.01062524	-0.8761426259999999	0.280319998	6.097948467999999	0.302321738	0.002363604	0.11550534800000001	0.024485467	0.11550534800000001	WBGene00003388	moe-3
7286	7	8	F32A5.3	1.2899999999999998e-65	3.3999999999999994e-62	-3.647374632	0.21319364899999999	5.519474599	2.253065283	0.009141535	0.059035763	0.037533287	0.059035763	WBGene00017969	F32A5.3
7305	206	207	F32A7.6	2.1899999999999996e-17	2.23e-15	-1.4845539369999998	0.174995655	5.409817697	0.410461587	0.005496345	0.02107493	0.040438874	0.040438874	WBGene00000088	aex-5
7326	8	9	F32B5.8a	3.43e-61	8.069999999999999e-58	-1.6588694830000001	0.10051325300000001	8.54822987	0.628417309	0.002259378	0.012894993	0.007114774	0.012894993	WBGene00000788	cpz-1
7327	178	179	F32B5.8b.2	1e-18	1.18e-16	-1.365849792	0.154594009	7.785917978	0.36824090200000004	0.001776233	0.034072728999999996	0.008699298000000001	0.034072728999999996	WBGene00000788	cpz-1
7394	533	534	F32H5.1	8.12e-11	3.21e-09	-1.0952342240000001	0.168537911	6.196112181	0.20843759	0.00220306	0.040404481	0.022758631	0.040404481	WBGene00009347	F32H5.1
7522	865	866	F35C5.6	2.2400000000000002e-08	5.46e-07	-1.579875439	0.282496029	9.210132523	0.46068889	0.00011216399999999999	0.119593845	0.007032029	0.119593845	WBGene00009394	clec-63
7525	149	150	F35C5.9	1.0599999999999999e-19	1.5e-17	-2.520640077	0.277536107	4.869395299	1.276537548	0.011630429	0.103909006	0.056636247	0.103909006	WBGene00009397	clec-66
7529	672	673	F35C8.5	1.9100000000000002e-09	6e-08	-1.244411157	0.207217263	6.382908065	0.280338727	0.001616768	0.062791723	0.019895243	0.062791723	WBGene00018036	F35C8.5
7545	4431	4432	F35D11.4.1	0.006093353	0.029068538999999997	-0.34800629200000005	0.12688386599999998	6.638832415	0.028368395	0.007453481999999999	0.0011314419999999999	0.016695791	0.016695791	WBGene00018045	F35D11.4
7725	1119	1120	F36H5.13	3.19e-07	6.02e-06	2.7771912339999996	0.543264581	3.345376943	1.618161067	0.11184727900000001	0.330857328	0.16179591599999998	0.330857328	WBGene00206519	F36H5.13
7837	1380	1381	F38B2.1c.1	1.87e-06	2.8600000000000004e-05	-1.0339221790000002	0.21688549699999998	6.213318165	0.203208389	0.033412162999999995	0.037146815	0.022471725	0.037146815	WBGene00002050	ifa-1
7849	247	248	F38B7.1b	1.1699999999999999e-15	1e-13	-0.972836501	0.121494984	6.658499196	0.250975438	0.002031144	0.020110403	0.016468603000000002	0.020110403	WBGene00009532	ccch-1
7935	1601	1602	F39H12.4	6.1e-06	8.05e-05	1.993288529	0.44071415700000005	3.9875394230000003	0.8349223640000001	0.034927818	0.25641563300000003	0.101890959	0.25641563300000003	WBGene00018215	igcm-1
7966	86	87	F40E10.5	2.02e-25	4.92e-23	2.5504403719999997	0.24478012100000002	4.584301835	0.99242672	0.022158822999999998	0.033765914	0.06771713900000001	0.06771713900000001	WBGene00009573	F40E10.5
8010	3210	3211	F40F8.4	0.001044313	0.006876337	1.523524195	0.46472880200000005	4.0014414380000005	0.710105036	0.031529627000000005	0.292429662	0.10091978199999999	0.292429662	WBGene00009577	F40F8.4
8014	4797	4798	F40F8.7.1	0.00893044	0.039353125	-0.743938905	0.284521099	6.599466331	0.266689491	0.004752485	0.116675899	0.017158547	0.116675899	WBGene00004096	pqm-1
8037	856	857	F40G9.15	2.04e-08	5.04e-07	2.623789131	0.46783346200000003	3.2051621239999997	1.259205077	0.09396329099999999	0.23433893100000003	0.18047241	0.23433893100000003	WBGene00077531	F40G9.15
8044	1289	1290	F40G9.6	1.05e-06	1.7199999999999998e-05	3.341611503	0.6844780140000001	3.569808684	2.0648189980000002	0.089428442	0.613336785	0.13677930300000002	0.613336785	WBGene00018242	F40G9.6
8174	3155	3156	F42A6.9	0.000953113	0.006385194	0.32052361	0.097010389	6.987179127	0.036412498	0.000985139	0.005066137	0.013131384	0.013131384	WBGene00018330	elks-1
8203	2963	2964	F42C5.8b.5	0.000631806	0.004505573	-0.410756571	0.12018932199999999	9.517027609	0.078102967	0.000660972	0.021007237999999998	0.007368217	0.021007237999999998	WBGene00004477	rps-8
8319	850	851	F43E2.8a.1	1.93e-08	4.78e-07	-0.39081101700000004	0.069557368	9.284167114	0.026503372	0.000166817	0.004021497	0.007090525	0.007090525	WBGene00002008	hsp-4
8326	890	891	F43G6.3	3.07e-08	7.27e-07	-0.768006447	0.138688099	6.283563727000001	0.10206814199999999	0.001836953	0.02701463	0.021349245	0.02701463	WBGene00009656	F43G6.3
8406	454	455	F44E2.4	1.4699999999999998e-11	6.809999999999999e-10	2.0188788090000003	0.299037644	4.113864632	0.81700752	0.025708948	0.10842632	0.093408614	0.10842632	WBGene00018418	F44E2.4
8436	280	281	F44F1.6a	8.790000000000001e-15	6.609999999999999e-13	2.353166481	0.303413108	4.396597033	0.93930466	0.022444619	0.115644651	0.076769093	0.115644651	WBGene00009698	F44F1.6
8457	912	913	F44G4.8a	4.27e-08	9.9e-07	1.04302933	0.190363216	5.243747814	0.186770658	0.009345278	0.031860504	0.04501195400000001	0.04501195400000001	WBGene00009717	dep-1
8485	2038	2039	F45D3.3	4.71e-05	0.000488535	-1.001483792	0.24609488100000002	6.249500105	0.210256268	0.002345725	0.088498311	0.021883764	0.088498311	WBGene00009723	F45D3.3
8497	1551	1552	F45E10.1a	4.58e-06	6.24e-05	5.85515337	1.27752166	3.137496248	7.027950153	1.87811209	0.5699802979999999	0.19029749999999998	0.5699802979999999	WBGene00006788	unc-53
8503	6060	6061	F45E10.2a	0.02500368	0.087222044	-0.7006670359999999	0.312609958	4.8729949999999995	0.610124531	0.090075809	0.0012856710000000002	0.05651167	0.05651167	WBGene00009729	F45E10.2
8524	3292	3293	F45E4.8.1	0.001206523	0.007746591	1.072508494	0.33129379600000003	4.719328979	0.47695661100000003	0.10249259699999999	-0.013815000000000001	0.062140772000000004	0.062140772000000004	WBGene00003758	nlp-20
8660	1157	1158	F46F6.2a	4.3299999999999997e-07	7.91e-06	0.56671733	0.112137952	6.997169434	0.064707288	0.005817541999999999	0.001483589	0.013044838999999999	0.013044838999999999	WBGene00009793	pkn-1
8668	867	868	F46G10.5a	2.3500000000000002e-08	5.72e-07	-1.035004118	0.185349905	6.49036672	0.187669859	0.009293173	0.042238708	0.018491261999999998	0.042238708	WBGene00004238	ptr-24
8756	183	184	F47G4.7.1	2.0600000000000002e-18	2.36e-16	-1.5062711919999998	0.172063128	7.734882519	0.39914063899999996	0.000503408	0.043905172	0.008879446	0.043905172	WBGene00004875	smd-1
8847	1801	1802	F49B2.1	1.6899999999999997e-05	0.00019785	1.81010891	0.420678117	3.2853108489999996	0.788251603	0.095943445	0.010163229000000001	0.169511673	0.169511673	WBGene00009861	fbxb-8
8857	1273	1274	F49C12.13	9.31e-07	1.55e-05	-0.378149326	0.07708395700000001	7.845232417	0.03004679	0.00040967099999999996	0.00280389	0.008503234	0.008503234	WBGene00009882	vha-17
8884	5996	5997	F49E11.1n.1	0.023754715	0.083745166	0.23040132300000002	0.101899092	8.57986812	0.033889393	0.008489219000000001	0.003852289	0.007085919	0.007085919	WBGene00003150	mbk-2
8895	866	867	F49E12.6	2.27e-08	5.529999999999999e-07	0.8997833270000001	0.16095490699999998	6.040747177999999	0.165314929	0.002795171	0.036064552	0.025561932000000002	0.036064552	WBGene00009899	efl-3
8940	5200	5201	F49F1.1	0.012907126000000001	0.052469073	-1.21840796	0.49004439200000005	5.20623124	0.9324911770000001	0.008960796	0.35125446299999996	0.046081834	0.35125446299999996	WBGene00018643	F49F1.1
9069	351	352	F52F10.3	2.85e-13	1.71e-11	2.125384479	0.29109574	4.069403476000001	0.9769277479999999	0.030795991	0.049768882	0.096309104	0.096309104	WBGene00018707	oac-31
9075	1620	1621	F52F12.6a	6.67e-06	8.7e-05	0.742227141	0.16479887599999998	5.676017099	0.10361345599999999	0.007165372	0.023130882999999998	0.033572633	0.033572633	WBGene00009939	ztf-11
9164	6021	6022	F53B7.5b	0.024315801	0.085371801	1.108302776	0.492119174	3.1592830239999996	0.63791903	0.06587663099999999	0.297395291	0.18707484600000002	0.297395291	WBGene00009968	fig-1
9177	2625	2626	F53C11.7.2	0.000283452	0.002282188	0.340047925	0.09367783800000001	7.091137633	0.026173057000000003	0.000886533	0.009064253000000001	0.012276773000000001	0.012276773000000001	WBGene00009976	swan-2
9178	2353	2354	F53C11.8	0.00013264	0.001191472	0.35148817	0.09197636599999999	7.140740076	0.027136531000000002	0.0007841839999999999	0.005599852	0.011905293999999999	0.011905293999999999	WBGene00009977	swan-1
9275	1651	1652	F53H4.2.1	7.93e-06	0.00010153799999999999	-1.112099446	0.248960706	7.805793407	0.331890081	0.001838222	0.091133928	0.008632018	0.091133928	WBGene00010007	F53H4.2
9291	1752	1753	F54A5.2a	1.4000000000000001e-05	0.00016888799999999999	1.000294293	0.23028001899999997	4.622326905	0.207468793	0.013465625	0.04240648	0.066077705	0.066077705	WBGene00018787	cutl-20
9297	1861	1862	F54B11.3b	2.3e-05	0.00026069099999999996	4.604229277	1.0874448209999998	2.592061196	4.339478572	1.4807811869999998	-0.959679855	0.293023171	0.293023171	WBGene00006816	unc-84
9384	475	476	F54D5.4	2.36e-11	1.0499999999999999e-09	-1.794338684	0.26853906899999996	7.10455624	0.538229621	0.001076685	0.107093163	0.012173946000000001	0.107093163	WBGene00010050	F54D5.4
9416	2509	2510	F54E2.3i	0.000209139	0.001762195	4.837719701	1.304771802	4.779198763	6.5516635260000005	1.653657647	0.899986537	0.059867439	0.899986537	WBGene00004130	ketn-1
9464	4481	4482	F54G8.3	0.006400763	0.030194409	0.247572458	0.09080189699999999	7.186205168	0.016727501999999998	0.0007818110000000001	0.00353447	0.011585666000000001	0.011585666000000001	WBGene00002081	ina-1
9647	1190	1191	F55H12.2	5.47e-07	9.7e-06	-1.588929707	0.317202682	5.127878125	0.532938271	0.007240323000000001	0.14368598900000001	0.048371408	0.14368598900000001	WBGene00010133	F55H12.2
9670	817	818	F56A12.1	1.38e-08	3.5700000000000003e-07	2.6964340960000004	0.47507698600000003	3.569339563	1.4861302730000001	0.095862949	0.24268426399999998	0.136826105	0.24268426399999998	WBGene00006775	unc-39
9797	359	360	F56F10.1.1	4.91e-13	2.89e-11	-1.13127477	0.156520637	6.495467838	0.197999223	0.01832059	0.012810437	0.018427475	0.018427475	WBGene00018984	F56F10.1
9828	163	164	F56H11.1c	3.07e-19	3.95e-17	4.479938177	0.499639524	3.3641256580000003	3.4855346010000003	0.21497519899999998	0.07043599	0.159484283	0.159484283	WBGene00001403	fbl-1
9919	5364	5365	F57C7.1a.1	0.014777135	0.058235407999999995	0.23381869	0.09591399199999999	7.252193551	0.022476459	0.0026417059999999997	0.008586181	0.011157535	0.011157535	WBGene00010199	bet-2
9925	2692	2693	F57C7.3a	0.00033724199999999997	0.002647723	0.33143291199999997	0.09245318400000001	7.132765269	0.027251797999999997	0.000857967	0.005792744	0.01196342	0.01196342	WBGene00004749	sdn-1
9942	3873	3874	F57F10.1c	0.003020923	0.016487188	3.2444083310000003	1.0940138179999999	2.693936698	3.0169075569999997	1.525145201	0.026159373	0.270154151	0.270154151	WBGene00019018	abts-3
9946	106	107	F57F5.1	1.8300000000000002e-22	3.6200000000000004e-20	-3.5345757160000004	0.36249318799999997	8.748822611	2.184972517	0.000287063	0.19681490399999998	0.006974949	0.19681490399999998	WBGene00010204	F57F5.1
9955	34	35	F57G12.1	3.63e-37	2.1899999999999996e-34	1.256530249	0.098643406	6.948827623	0.25251262	0.001123566	0.012335365	0.013472216	0.013472216	WBGene00010221	F57G12.1
10124	111	112	F58H7.2	3.29e-22	6.21e-20	-1.222047067	0.126099787	6.535076364	0.249213839	0.001401549	0.022450186	0.017936837	0.022450186	WBGene00019068	faah-3
10133	2148	2149	F59A1.8	6.809999999999999e-05	0.000670085	-0.846357603	0.212503205	4.804136509	0.12138369	0.0087844	0.0036950409999999996	0.058952019	0.058952019	WBGene00010294	fbxa-129
10174	1384	1385	F59B1.2	1.88e-06	2.8699999999999996e-05	-0.9995215040000001	0.209712541	7.971260181	0.228487325	0.000359215	0.06560981	0.008132998	0.06560981	WBGene00019097	F59B1.2
10176	4475	4476	F59B10.1	0.006373653000000001	0.030107752	0.329351865	0.120734033	6.369399901	0.036148911	0.0017812479999999998	0.012775543	0.020083812	0.020083812	WBGene00004134	pqn-47
10261	156	157	F59F4.2	1.8e-19	2.42e-17	-1.3704710830000002	0.151852383	7.6981242	0.388481521	0.000457528	0.034131191	0.009015865999999999	0.034131191	WBGene00010337	F59F4.2
10345	2003	2004	H06I04.1a	3.929999999999999e-05	0.00041438099999999996	0.40660164	0.098889028	7.084901522000001	0.031660716	0.002343413	0.007617636	0.012325147	0.012325147	WBGene00019167	H06I04.1
10374	1515	1516	H10D18.2	3.76e-06	5.25e-05	2.277385294	0.49251600100000004	2.940225476	1.078409199	0.141613931	0.032987853	0.222244086	0.222244086	WBGene00019178	scl-12
10382	1162	1163	H11E01.2	4.56e-07	8.29e-06	-1.367231761	0.271065722	4.153850104	0.37772073799999994	0.019342189	0.07707441599999999	0.09087275	0.09087275	WBGene00019187	H11E01.2
10552	434	435	H29C22.1	9.41e-12	4.58e-10	-2.248583643	0.329936638	5.373797913	1.535032964	0.006379831999999999	0.156907446	0.041411309	0.156907446	WBGene00045261	H29C22.1
10626	1731	1732	JC8.3a	1.27e-05	0.000154592	-0.333291044	0.076340777	9.908991861	0.025197993999999998	0.000552738	0.006480721	0.008189133000000001	0.008189133000000001	WBGene00004424	rpl-12
10655	1782	1783	K01A2.4	1.58e-05	0.00018711900000000002	1.206308048	0.279405478	4.0963698719999995	0.23621601600000003	0.022561657000000002	0.020356211000000003	0.094539475	0.094539475	WBGene00019279	K01A2.4
10683	1150	1151	K01D12.11	4.06e-07	7.47e-06	0.7292448029999999	0.143950932	6.500303037	0.124439618	0.001577882	0.029504924	0.018367135	0.029504924	WBGene00010470	cdr-4
10716	3062	3063	K02A11.4	0.000774618	0.005346961999999999	-1.376077945	0.409338837	4.175571594	0.585062552	0.017592846000000002	0.23374457899999998	0.08952256	0.23374457899999998	WBGene00044607	K02A11.4
10760	223	224	K02D3.1	1.94e-16	1.83e-14	2.042374801	0.24829223600000003	4.603562851	0.8555832609999999	0.021633021000000002	0.070840531	0.066879471	0.070840531	WBGene00010504	K02D3.1
10761	263	264	K02D7.1a.1	3.61e-15	2.89e-13	-1.049670687	0.13341624300000002	7.317645636	0.243981106	0.000755111	0.02594473	0.010775018	0.02594473	WBGene00019298	K02D7.1
10886	233	234	K03H6.2a	4.09e-16	3.69e-14	-2.966104347	0.364565242	5.029007206	1.41437643	0.015788398000000002	0.183573326	0.05138671	0.183573326	WBGene00019368	K03H6.2
10887	768	769	K03H6.2b	7.37e-09	2.03e-07	-2.228930713	0.38548062299999997	3.8379323239999996	0.849543935	0.092276184	0.130616782	0.113017011	0.130616782	WBGene00019368	K03H6.2
10983	580	581	K04H4.7	2.56e-10	9.32e-09	2.52290073	0.39898448200000003	3.25659779	0.9099491279999999	0.065426101	-0.01724949	0.173356825	0.173356825	WBGene00010575	flp-25
10988	1587	1588	K05B2.3	5.73e-06	7.63e-05	-1.3042121690000001	0.287526157	6.524105512	0.967508479	0.002123175	0.121883761	0.018071884	0.121883761	WBGene00002052	ifa-4
11006	827	828	K05C4.9	1.5e-08	3.82e-07	1.52233714	0.26887677600000004	4.204798477	0.446261887	0.020707143	0.08265904	0.08773493800000001	0.08773493800000001	WBGene00010585	K05C4.9
11024	46	47	K05G3.3	3.0599999999999997e-34	1.38e-31	-1.7389302130000002	0.14252188300000002	6.245271098	0.526286454	0.002287126	0.028181605	0.021951411	0.028181605	WBGene00000281	cah-3
11106	4090	4091	K07A12.7	0.004015614	0.020753392	-0.243907912	0.084780545	7.431950456	0.017006005	0.000604144	0.007761992	0.010177466999999999	0.010177466999999999	WBGene00010624	mrps-15
11156	107	108	K07C6.5	2.2800000000000004e-22	4.4299999999999996e-20	-3.6585492260000003	0.376066322	4.5870232810000005	2.370602822	0.025016597999999998	0.18712221899999998	0.06759786200000001	0.18712221899999998	WBGene00019473	cyp-35A5
11209	196	197	K07H8.6a	1.1900000000000001e-17	1.28e-15	-2.21662346	0.259150453	12.65291633	0.871125727	4.55e-06	0.10073389099999999	0.04701704599999999	0.10073389099999999	WBGene00006930	vit-6
11212	4886	4887	K07H8.7	0.009647844000000001	0.041740203	-2.209740762	0.8537745259999999	1.516237419	1.79244592	0.165996633	0.927399777	0.7002746679999999	0.927399777	WBGene00019507	K07H8.7
11215	1232	1233	K08A2.1.2	7.529999999999999e-07	1.29e-05	0.622003046	0.125730135	6.969534702000001	0.074748892	0.010425597	0.011619536000000001	0.013286503	0.013286503	WBGene00019511	K08A2.1
11226	3319	3320	K08A8.3	0.00126393	0.008046751999999999	0.303792093	0.09422696400000001	7.077512196	0.021056471	0.000935133	0.00098335	0.012382948000000001	0.012382948000000001	WBGene00000591	coh-1
11245	977	978	K08B5.2	8.23e-08	1.78e-06	-1.774085718	0.330864573	4.393757628	0.58284504	0.015597472	0.148609577	0.076919954	0.148609577	WBGene00019519	K08B5.2
11275	2670	2671	K08D12.3a	0.000319846	0.002531827	-0.247963016	0.068904034	9.039170927999999	0.013568248	0.000171995	0.004256235	0.006949654	0.006949654	WBGene00019537	K08D12.3
11291	707	708	K08D8.6a	3.32e-09	9.92e-08	-1.0718507259999999	0.181211355	5.488106566	0.380527819	0.009270798	0.039985535	0.038355449	0.039985535	WBGene00010660	K08D8.6
11364	1109	1110	K08F4.9	2.87e-07	5.46e-06	-0.444102947	0.086536295	7.35577828	0.032348322	0.0006640330000000001	0.004576457	0.010568761999999999	0.010568761999999999	WBGene00000975	dhs-12
11366	881	882	K08F8.1a.3	2.7e-08	6.47e-07	-1.465355278	0.26355116300000003	7.884407894	0.41733045	0.019894026999999998	0.08429479599999999	0.008381461	0.08429479599999999	WBGene00010681	mak-1
11405	284	285	K08H2.10	1.07e-14	7.959999999999999e-13	1.324568025	0.171345975	5.4633459470000005	0.272948635	0.005029163	0.035654007	0.039010002	0.039010002	WBGene00164968	K08H2.10
11415	466	467	K09A11.3	1.94e-11	8.77e-10	-3.305990272	0.492639664	3.415408932	1.88697209	0.07166576	0.292374998	0.153382818	0.292374998	WBGene00010706	cyp-14A2
11454	95	96	K09E2.3	4.12e-24	9.07e-22	-1.420087101	0.140203681	5.972320728	0.375156896	0.0025690039999999997	0.016361482	0.026916605	0.026916605	WBGene00019572	K09E2.3
11543	1702	1703	K10C2.7	1.0800000000000002e-05	0.000134455	-1.43881841	0.32701142699999997	3.639965877	0.459990241	0.030399771000000003	0.055538582	0.13000494	0.13000494	WBGene00019622	K10C2.7
11582	2273	2274	K10D3.4	0.00010818899999999999	0.001005909	0.42205413799999997	0.10901700800000001	6.658722833	0.050382326	0.0013610270000000001	0.016465141000000003	0.016466035	0.016466035	WBGene00010738	K10D3.4
11614	797	798	K11C4.3c	1.1100000000000002e-08	2.93e-07	0.680593604	0.11912313	7.399681458	0.078729116	0.0031916279999999997	0.018093852	0.010339914	0.018093852	WBGene00006803	unc-70
11637	666	667	K11D2.2.2	1.65e-09	5.24e-08	-2.9249035230000002	0.48517587700000003	6.789967814	1.4408100419999998	0.002983553	0.350109894	0.015024685	0.350109894	WBGene00010769	asah-1
11717	1721	1722	K11H3.7	1.18e-05	0.000144378	2.170334177	0.495282822	2.914119917	0.8554469090000001	0.141085013	-0.078488673	0.226872598	0.226872598	WBGene00010784	twk-48
11723	415	416	K12B6.9	5.71e-12	2.9000000000000003e-10	-1.70209189	0.247160044	4.414705763	0.637517986	0.015814461999999998	0.05903445	0.075817669	0.075817669	WBGene00023432	K12B6.9
11759	6	7	K12H4.7a	5.209999999999999e-69	1.5699999999999998e-65	-3.600557275	0.20507199899999998	7.227031696	2.515220652	0.002666548	0.060415239	0.011315769	0.060415239	WBGene00019682	K12H4.7
11774	2241	2242	LLC1.2c.2	9.85e-05	0.0009289789999999999	-1.42469924	0.36584821799999995	6.077778265	0.518005182	0.105308908	0.09545847	0.024859181	0.09545847	WBGene00010793	LLC1.2
11782	2899	2900	M01A10.2d	0.00053167	0.003876244	4.521994062	1.305323376	2.353529519	5.655552822000001	1.996559285	0.55924439	0.35486106	0.55924439	WBGene00006594	tom-1
11802	1687	1688	M01B2.6	1e-05	0.00012564	2.316897739	0.524629747	2.70308979	0.95694764	0.144661564	0.11252885	0.26819299399999996	0.26819299399999996	WBGene00010799	chil-12
11804	709	710	M01D1.10	3.37e-09	1e-07	1.8817173719999998	0.318270184	3.8762137360000004	0.626907138	0.041898582000000004	0.073886159	0.11004528300000001	0.11004528300000001	WBGene00019705	fbxb-45
11808	1389	1390	M01D1.9	1.92e-06	2.9199999999999998e-05	2.1481878130000003	0.45112658	3.064193622	0.8811159740000001	0.103702351	0.115138265	0.20157043600000002	0.20157043600000002	WBGene00019704	fbxb-40
12042	5683	5684	M05D6.7	0.018706808000000002	0.06957221599999999	-0.619647044	0.263531278	5.934848716	0.367963401	0.003162647	0.101010454	0.027688856	0.101010454	WBGene00001523	gbh-2
12116	4144	4145	M163.4	0.004269856	0.021769367999999997	0.265399124	0.092877914	7.116494652999999	0.023280605	0.0008555460000000001	0.002398203	0.012083914	0.012083914	WBGene00001583	gfi-3
12144	166	167	M199.5a	3.9e-19	4.94e-17	-4.444572336	0.497167029	4.606548646	3.57207264	0.304011622	-0.160269023	0.066750961	0.066750961	WBGene00000708	col-135
12147	4729	4730	M28.1	0.008232354	0.036801994	1.382951276	0.523371646	3.0280372460000002	0.87898781	0.064172879	0.34670394200000004	0.207384519	0.34670394200000004	WBGene00010893	cutl-9
12164	588	589	M60.2.1	3.56e-10	1.28e-08	-2.257474585	0.359920662	6.190770647999999	1.76184423	0.01666048	0.177653845	0.022848657999999997	0.177653845	WBGene00019779	M60.2
12221	6098	6099	R01B10.3	0.025527748	0.088483696	-0.549618638	0.246099197	5.072557413	0.152965601	0.007392119	0.083455103	0.050039384000000006	0.083455103	WBGene00019805	R01B10.3
12247	4968	4969	R02C2.3	0.01039985	0.044251164	1.8646814109999998	0.727753518	1.669001945	1.8580547669999998	0.163423423	0.631014353	0.618552897	0.631014353	WBGene00006419	oac-39
12271	185	186	R02E12.6.1	3.08e-18	3.5e-16	-2.002195699	0.229910557	5.687621916	0.717185372	0.006626531	0.072661766	0.033289812	0.072661766	WBGene00019830	hrg-1
12280	642	643	R02F2.1b.2	1.1199999999999999e-09	3.67e-08	6.288500303999999	1.0322776359999999	3.398221341	7.563597132000001	1.443003214	-0.45595790799999997	0.155392463	0.155392463	WBGene00019831	R02F2.1
12330	15	16	R03G8.6	8.709999999999999e-45	1.1499999999999998e-41	-2.298140048	0.163670494	5.598118339	0.9064920059999999	0.004670605	0.02646172	0.035511441	0.035511441	WBGene00011000	R03G8.6
12349	51	52	R04B5.5	2.8000000000000002e-33	1.14e-30	-1.961246461	0.163170221	5.606814302999999	0.7219170009999999	0.004645105	0.022753065	0.035291677	0.035291677	WBGene00011003	R04B5.5
12357	933	934	R04E5.2	5.31e-08	1.2e-06	-0.933234268	0.17152970899999997	5.434201799999999	0.149218237	0.004347967	0.028786511	0.039785695	0.039785695	WBGene00019869	R04E5.2
12409	3	4	R05F9.12	4.819999999999999e-76	2.549999999999999e-72	-1.560399074	0.084554806	8.362807884	0.406781864	0.000256788	0.010467484	0.007337002	0.010467484	WBGene00019895	aagr-2
12466	868	869	R06B10.3	2.4e-08	5.839999999999999e-07	-1.074059066	0.192466603	7.639667983	0.25539148	0.0005413390000000001	0.055023750999999996	0.009244508	0.055023750999999996	WBGene00019914	clec-150
12563	1174	1175	R07D5.2	4.9e-07	8.83e-06	1.651021479	0.328234986	3.6781595360000003	0.458062565	0.035111908	0.081197541	0.126495401	0.126495401	WBGene00011101	R07D5.2
12659	1191	1192	R08E5.3	5.5e-07	9.76e-06	-1.012636794	0.2022086	4.989711302	0.18814104399999998	0.008701417	0.02885798	0.05263106	0.05263106	WBGene00019963	R08E5.3
12707	4404	4405	R09E12.9	0.005887741	0.0282555	-1.2173756390000001	0.442044118	3.085918051	0.5551904999999999	0.064487696	0.228616808	0.198158885	0.228616808	WBGene00044514	R09E12.9
12708	5327	5328	R09F10.1	0.014351168000000001	0.0569442	-0.481234555	0.196554542	6.427802882999999	0.102919965	0.00159934	0.056351192	0.019289038999999997	0.056351192	WBGene00019986	R09F10.1
12794	395	396	R10E4.2n.1	3.0600000000000003e-12	1.6299999999999998e-10	1.275991557	0.182939226	7.072708766	0.282469074	0.013315243000000001	0.036884898	0.012420801	0.036884898	WBGene00006331	sup-26
12823	97	98	R10H10.3	6.809999999999999e-24	1.47e-21	-1.849504153	0.183493701	6.599954366	0.618609326	0.001763192	0.048741715	0.017152747	0.048741715	WBGene00011222	R10H10.3
12899	1599	1600	R11G1.1	6.04e-06	7.979999999999999e-05	1.855887174	0.41014304	3.2109396410000004	0.6489981260000001	0.07266769099999999	0.13632514	0.179658278	0.179658278	WBGene00020010	R11G1.1
12971	4811	4812	R13.4b.2	0.009049876	0.03976341	0.232421037	0.08904460199999999	7.4218030729999995	0.025791006000000002	0.0016653829999999999	0.007021215999999999	0.010228029	0.010228029	WBGene00011259	miz-1
13016	1201	1202	R13G10.1	5.88e-07	1.0300000000000001e-05	0.43084734399999997	0.086254182	7.701367163	0.047399732	0.000470106	0.01068957	0.009003603	0.01068957	WBGene00001086	dpy-27
13040	629	630	R13H8.1h	9.130000000000001e-10	3.06e-08	5.3758397129999995	0.87785241	4.869177308	6.721163007	1.099293479	-0.71094896	0.056643800999999994	0.056643800999999994	WBGene00000912	daf-16
13076	2448	2449	R151.3.1	0.000176737	0.001525203	-0.40309456	0.10748791199999999	9.881939993	0.066701106	0.001385111	0.015945365	0.00811673	0.015945365	WBGene00004417	rpl-6
13108	9	10	R173.1	7.84e-53	1.6600000000000001e-49	-2.575136521	0.16832715899999998	5.551250661	1.168233053	0.00579184	0.031405582	0.036709209	0.036709209	WBGene00000283	cah-5
13124	472	473	R31.2c	2.1899999999999997e-11	9.79e-10	-0.617061732	0.09219851300000001	7.68182331	0.069679399	0.001029024	0.011721825	0.009078171	0.011721825	WBGene00011270	R31.2
13294	2652	2653	T01H3.1.1	0.000296625	0.0023641929999999997	-0.580045487	0.160311966	7.750896251	0.094879974	0.014866168999999999	0.023683721	0.008821767	0.023683721	WBGene00006913	vha-4
13298	1656	1657	T01H3.4	8.2e-06	0.00010462	-0.322932974	0.072407859	8.205626478	0.018360219	0.00026446	0.004819045	0.007599887	0.007599887	WBGene00011350	perm-1
13327	1216	1217	T02C5.3b	6.85e-07	1.1900000000000001e-05	0.6760639890000001	0.136151754	6.610280026	0.107831955	0.002826442	0.024979509	0.017030395	0.024979509	WBGene00020160	igcm-3
13352	991	992	T02G5.14	9.429999999999999e-08	2.01e-06	2.428121991	0.45493202899999996	3.1284465060000004	1.076163453	0.118791705	0.075776639	0.191653021	0.191653021	WBGene00020170	T02G5.14
13358	128	129	T02G5.7	3.81e-21	6.25e-19	-1.024789307	0.108584938	8.403082099999999	0.193548943	0.000232472	0.017453561	0.007280861	0.017453561	WBGene00020166	T02G5.7
13383	1402	1403	T03D8.3	2.05e-06	3.0799999999999996e-05	0.618832385	0.13031031199999998	6.167146534	0.064356978	0.0022189	0.011305359	0.023252266	0.023252266	WBGene00011392	sbt-1
13390	36	37	T03E6.7a	1.9799999999999998e-36	1.13e-33	-1.61312229	0.127972718	9.925527651	0.515378663	5.41e-05	0.02451147	0.008234634000000001	0.02451147	WBGene00000776	cpl-1
13449	4508	4509	T04B2.5.1	0.006661988000000001	0.031238502999999997	-0.25147395100000003	0.09268248400000001	7.116752418	0.027227957999999997	0.0008030789999999999	0.007355644000000001	0.012081986000000001	0.012081986000000001	WBGene00011423	T04B2.5
13453	1327	1328	T04B8.3	1.41e-06	2.24e-05	1.645128173	0.341036322	4.828773825	0.543235955	0.011115856	0.163342804	0.058064604000000006	0.163342804	WBGene00020205	arrd-1
13532	4282	4283	T05A1.3a	0.00509454	0.025149163	2.0372190690000003	0.727319935	1.959604651	1.100153948	0.30514557	0.188082862	0.488345863	0.488345863	WBGene00011454	lron-14
13592	59	60	T05C3.6a	1.09e-30	3.85e-28	-3.5669332000000002	0.30973235600000004	4.104831435	2.549047518	0.04991034	0.012284369	0.09399085800000001	0.09399085800000001	WBGene00020256	T05C3.6
13602	1274	1275	T05E11.1	9.33e-07	1.55e-05	-0.428576616	0.087372053	10.663389800000001	0.031830561	2.3199999999999998e-05	0.009064358	0.011427622	0.011427622	WBGene00004474	rps-5
13619	251	252	T05E7.1	1.59e-15	1.3300000000000001e-13	-3.58992024	0.450437566	3.538017995	2.408034116	0.056992300999999995	0.2473487	0.139998286	0.2473487	WBGene00020258	T05E7.1
13767	1908	1909	T07A9.11.1	2.7300000000000003e-05	0.000302095	-0.342487709	0.081640102	8.210537200000001	0.030974147	0.002407072	0.006207514	0.007590586999999999	0.007590586999999999	WBGene00004493	rps-24
13901	50	51	T08A9.8	2.08e-33	8.62e-31	-4.568421011	0.37930255700000004	4.650312088	4.167695589	0.034100837	0.181704807	0.064907137	0.181704807	WBGene00004989	spp-4
13909	2374	2375	T08B1.6	0.00014298299999999998	0.001272883	-1.084312197	0.28512398699999997	4.706141445	0.47405703	0.009520696	0.112422836	0.062656763	0.112422836	WBGene00020343	acs-3
13923	2217	2218	T08B2.9b.1	8.840000000000001e-05	0.000842254	-0.282244816	0.071991591	8.489760815	0.015964871000000002	0.0005992269999999999	0.005418033	0.007174956999999999	0.007174956999999999	WBGene00001497	fars-1
14006	956	957	T09B4.5a	6.28e-08	1.39e-06	0.922211709	0.170440853	6.773390282	0.159034518	0.001956105	0.041619022	0.015199206000000002	0.041619022	WBGene00020379	T09B4.5
14103	1188	1189	T10F2.1b	5.41e-07	9.61e-06	-0.50239637	0.10025289800000001	8.228084375	0.04639195	0.004623551	0.010452414	0.007557943	0.010452414	WBGene00001744	gars-1
14104	2287	2288	T10F2.2	0.000112367	0.00103836	-0.315332373	0.081645614	7.586998174	0.027241687	0.000535976	0.004112515	0.009463033000000001	0.009463033000000001	WBGene00020422	T10F2.2
14285	1936	1937	T13F2.1a.1	3.0299999999999998e-05	0.000330905	-0.686824227	0.164663299	8.680682522	0.112651551	0.00023449900000000002	0.040436504	0.00701105	0.040436504	WBGene00001396	fat-4
14309	1820	1821	T13H2.5b	1.88e-05	0.000218597	0.503655643	0.11772157800000001	6.961555606	0.097627961	0.002873222	0.017914333	0.013357596999999999	0.017914333	WBGene00020496	spat-3
14353	3456	3457	T14F9.5	0.001602961	0.009803705	2.274722721	0.72090582	1.6629643619999999	1.497291776	0.15796147800000002	0.621485463	0.621596323	0.621596323	WBGene00003018	lin-32
14376	5811	5812	T14G8.1	0.020839583999999998	0.07581062	0.322172743	0.139415718	7.379088302	0.054885660999999995	0.000640785	0.028514328	0.010446125	0.028514328	WBGene00000482	chd-3
14388	272	273	T15B7.2.1	5.18e-15	4.01e-13	-1.1004269759999998	0.140676976	7.618072177	0.188046226	0.00416133	0.025523687000000003	0.009332659	0.025523687000000003	WBGene00020517	hpo-8
14410	277	278	T16G1.6	7.21e-15	5.479999999999999e-13	-3.1590176910000003	0.40600402799999996	3.7337172869999997	1.887793454	0.036694208	0.210564698	0.12159812099999999	0.210564698	WBGene00011800	T16G1.6
14411	1696	1697	T16G1.7	1.05e-05	0.000130644	-1.60796951	0.364875051	5.612561733	0.533786557	0.004531887	0.195168817	0.035146871	0.195168817	WBGene00011801	T16G1.7
14423	2188	2189	T16H12.11.2	8.01e-05	0.000773514	4.792949955	1.21520545	2.497945203	5.699820137000001	1.891483869	0.323602561	0.31595365	0.323602561	WBGene00011819	hal-2
14470	14	15	T18H9.2b	7.009999999999999e-45	1.01e-41	-2.4117299340000002	0.171571329	8.338075482999999	1.03584544	0.000399245	0.043755836	0.007373701999999999	0.043755836	WBGene00000215	asp-2
14644	157	158	T20G5.2	1.86e-19	2.5e-17	-0.661129062	0.07328831599999999	9.834885917000001	0.07809192	6.01e-05	0.007122163000000001	0.007996698	0.007996698	WBGene00000833	cts-1
14720	3393	3394	T21E8.1b.1	0.0014225289999999999	0.008863673	4.34089701	1.360765553	2.413496254	5.122553516	2.439395276	0.322505211	0.338129058	0.338129058	WBGene00004000	pgp-6
14780	344	345	T22C8.2	2.34e-13	1.43e-11	-1.998189631	0.272685936	4.170528479	0.807284545	0.021702064	0.029628676	0.089834365	0.089834365	WBGene00011923	chhy-1
14824	207	208	T22G5.2	2.53e-17	2.58e-15	-2.377045507	0.280767239	4.750884319	1.147090942	0.011542365	0.106702999	0.060928825	0.106702999	WBGene00002259	lbp-7
14860	891	892	T23B12.8b	3.11e-08	7.38e-07	2.432166972	0.43941807	4.140646505	0.9690727659999999	0.19792959	-0.17392849100000002	0.091702771	0.091702771	WBGene00020722	T23B12.8
14884	1282	1283	T23D8.4	9.88e-07	1.63e-05	-0.350588536	0.071637178	9.210871803	0.022495044	9.54e-05	0.007602385	0.007032545	0.007602385	WBGene00001226	eif-3.C
14937	734	735	T23G4.1	4.42e-09	1.2699999999999999e-07	0.7597583729999999	0.12948177800000002	6.19589051	0.144279083	0.0023859379999999998	0.00690807	0.022762357999999996	0.022762357999999996	WBGene00006580	tlp-1
14978	2171	2172	T24B8.1b.3	7.390000000000001e-05	0.0007198110000000001	-4.076012381	1.028459741	3.1250439560000003	3.798162627	1.2161138999999999	0.370480259	0.192165265	0.370480259	WBGene00004446	rpl-32
14983	1320	1321	T24B8.3c.4	1.35e-06	2.1600000000000003e-05	1.383496054	0.286313752	4.810513589	0.43371859	0.022643356	0.100319991	0.058720735	0.100319991	WBGene00011977	T24B8.3
15171	686	687	T26H2.2	2.38e-09	7.34e-08	3.3377719139999997	0.559166677	2.434713617	2.058061489	0.13659248599999999	0.080225827	0.332408573	0.332408573	WBGene00012064	fbxb-115
15255	898	899	T27E9.1d.2	3.55e-08	8.340000000000001e-07	-0.56129621	0.101830537	9.827612415	0.118028991	0.001117518	0.014436669	0.007978803000000001	0.014436669	WBGene00006439	ant-1.1
15401	2527	2528	T28F2.4a	0.000219024	0.001831816	0.600184385	0.16238761599999998	5.592662689	0.08769040199999999	0.0039048840000000004	0.018666461999999998	0.035649722	0.035649722	WBGene00020902	jmjc-1
15443	38	39	VF13D12L.3	2.5499999999999995e-36	1.38e-33	-0.933745809	0.074194098	8.049795441	0.16286788	0.000323758	0.0019588279999999997	0.007933388000000001	0.007933388000000001	WBGene00012149	VF13D12L.3
15454	48	49	VW06B3R.1a	1.19e-33	5.13e-31	-1.01428352	0.08389250699999999	7.717886602	0.212621935	0.0006873410000000001	0.009869588	0.008941823	0.009869588	WBGene00012158	ucr-2.1
15543	5607	5608	W02A2.1a	0.0177375	0.066862382	-0.575387651	0.24267180600000002	10.05407776	0.180295437	5.93e-05	0.08827509	0.008621786999999999	0.08827509	WBGene00001394	fat-2
15557	845	846	W02B12.1	1.78e-08	4.46e-07	-1.579392525	0.280442953	5.720347679	0.433860519	0.0038819220000000003	0.114090452	0.032501157	0.114090452	WBGene00012201	W02B12.1
15716	1095	1096	W03F8.5a	2.4399999999999996e-07	4.71e-06	0.699703252	0.135549853	7.966493783	0.09052080400000001	0.000351959	0.027208685	0.008145874	0.027208685	WBGene00002247	lam-1
15717	1522	1523	W03F8.5b	3.87e-06	5.3700000000000004e-05	0.83947386	0.181763824	5.293494549	0.124861961	0.005940843	0.017270728	0.043616289	0.043616289	WBGene00002247	lam-1
15718	1684	1685	W03F8.6b	9.8e-06	0.00012291	2.840892685	0.6424971939999999	2.3342519530000003	1.6111982180000002	0.25878172899999996	0.264961072	0.360422236	0.360422236	WBGene00020995	W03F8.6
15766	764	765	W04A8.4	6.890000000000001e-09	1.9e-07	2.066151285	0.356624692	5.478815313999999	0.769950659	0.006865797	0.18390595899999998	0.038600514	0.18390595899999998	WBGene00012239	W04A8.4
15890	854	855	W06B11.3	2.02e-08	5e-07	-1.441273146	0.25691059	6.424243876	0.45654489	0.001600058	0.09740451900000001	0.019335948000000002	0.09740451900000001	WBGene00021060	dct-11
15928	1235	1236	W06H12.1	7.83e-07	1.34e-05	0.457405904	0.092602004	7.1336490889999995	0.053130092000000004	0.000905749	0.006178802	0.011956948	0.011956948	WBGene00012317	ztf-6
15945	5684	5685	W06H8.8f.2	0.018706297	0.06957221599999999	1.451878711	0.617470544	5.606893798	0.971417463	0.11121701199999999	0.460687797	0.035289672	0.460687797	WBGene00006436	ttn-1
15965	160	161	W07B8.5	2.16e-19	2.8399999999999997e-17	-3.527117721	0.39170044600000004	7.25623092	2.3800657519999997	0.001478444	0.228665415	0.011132722	0.228665415	WBGene00000785	cpr-5
15985	1972	1973	W07G4.5	3.4399999999999996e-05	0.00036872	-1.0593630379999999	0.255758668	6.412306387	0.359584442	0.001814285	0.09630446	0.019494728	0.09630446	WBGene00012339	W07G4.5
15997	4737	4738	W08D2.4a	0.008299537	0.037036112999999996	-0.796599394	0.301783921	8.412915307	0.258678255	0.001039456	0.135570847	0.007267829	0.135570847	WBGene00001395	fat-3
16041	447	448	W09C3.7	1.31e-11	6.169999999999999e-10	0.828542965	0.122423481	6.874582506	0.130978714	0.001078135	0.021403127999999997	0.014170132	0.021403127999999997	WBGene00021114	W09C3.7
16046	3247	3248	W09C5.5	0.0011244439999999998	0.00731962	0.37888447399999997	0.116315589	6.475481185	0.051666588	0.00161584	0.00468247	0.018678134	0.018678134	WBGene00012352	dkf-1
16065	1267	1268	W09D6.5	9.13e-07	1.52e-05	-0.524932264	0.10691990800000001	6.901706314	0.069219566	0.0009991610000000001	0.016148639	0.013909416	0.016148639	WBGene00012358	W09D6.5
16076	3758	3759	W09G12.9	0.002594332	0.01459217	0.38728090200000004	0.128574354	6.260607301	0.04279025	0.002099937	0.022697109	0.021707447	0.022697109	WBGene00021123	W09G12.9
16113	3788	3789	W10D5.3f.2	0.00267736	0.01493994	0.42713426200000004	0.142257603	8.045089679	0.054063595	0.022411151	0.006610166999999999	0.007944686999999999	0.007944686999999999	WBGene00001574	gei-17
16116	2376	2377	W10D9.2	0.000143347	0.001275045	1.797266763	0.47267623799999997	2.887497153	0.684997854	0.103437734	0.169196013	0.23169650600000002	0.23169650600000002	WBGene00021130	W10D9.2
16131	519	520	W10G6.2a	6.420000000000001e-11	2.6100000000000003e-09	-1.056424524	0.161688195	5.974969505	0.250810056	0.012351784	0.025414704	0.026862824	0.026862824	WBGene00004789	sgk-1
16140	2526	2527	Y102A11A.8	0.00021836799999999998	0.00182705	0.560640868	0.151657333	5.781450672999999	0.255243618	0.0034345490000000003	0.027236404	0.03106537	0.03106537	WBGene00022418	igcm-4
16154	1579	1580	Y102A5C.5	5.35e-06	7.159999999999999e-05	-0.579747626	0.127402715	6.228207352	0.051581468	0.002119926	0.004888497	0.022227252000000003	0.022227252000000003	WBGene00014954	Y102A5C.5
16155	2039	2040	Y102A5C.6	4.72e-05	0.000488978	-0.436902854	0.107368849	6.6912107270000005	0.041802739	0.0011951989999999999	0.005741252	0.016096906	0.016096906	WBGene00014955	Y102A5C.6
16319	698	699	Y106G6H.3a	2.7300000000000003e-09	8.25e-08	-0.531036077	0.089292945	8.964572599	0.055798758	0.00027860900000000003	0.011681236000000001	0.006936384	0.011681236000000001	WBGene00004444	rpl-30
16395	2713	2714	Y111B2A.10b	0.000357451	0.0027846679999999997	-0.525102626	0.147101767	6.580341611000001	0.084027945	0.015071349	0.009057861	0.017387046	0.017387046	WBGene00013734	Y111B2A.10
16627	3546	3547	Y17G7B.10b.3	0.0018232279999999999	0.010867922	-0.878037394	0.281637831	5.960091061	0.23315382199999998	0.012461993000000001	0.106517809	0.027166302000000003	0.106517809	WBGene00012463	Y17G7B.10
16719	22	23	Y19D10B.7	7.059999999999999e-42	6.49e-39	-4.6264015469999995	0.341219019	6.65285884	4.391447974	0.041077733	0.133567896	0.016533479	0.133567896	WBGene00021236	pud-1.2
16722	5110	5111	Y1H11.2	0.011768487	0.048683453	1.422471122	0.564694216	2.547899255	1.0019146620000001	0.17476150399999998	-0.005297629	0.30355783199999997	0.30355783199999997	WBGene00001783	gst-35
16762	5959	5960	Y23H5A.1a	0.02300075	0.081609576	0.503160329	0.221322872	4.827264054	0.098724335	0.015357207	0.013914311	0.058118514	0.058118514	WBGene00000801	cars-2
16786	1877	1878	Y24D9A.4a	2.45e-05	0.00027595	-0.377864662	0.089557165	10.753189599999999	0.02784166	2.2e-05	0.009138713	0.012008696999999999	0.012008696999999999	WBGene00004419	rpl-7A
16864	140	141	Y34B4A.6	3.93e-20	5.89e-18	-1.351770551	0.14709079	7.400351325	0.28296322100000004	0.000550658	0.031902892999999995	0.010336492	0.031902892999999995	WBGene00021322	Y34B4A.6
16869	134	135	Y34B4A.9	9.75e-21	1.53e-18	-1.69405773	0.18140035699999998	6.913571813	0.458640021	0.001209014	0.04815012	0.013797433000000001	0.04815012	WBGene00021325	Y34B4A.9
17030	631	632	Y37E3.8a	9.21e-10	3.08e-08	-0.45374658100000004	0.074109971	9.901525862	0.034351572999999996	6.95e-05	0.0068034359999999995	0.008168899	0.008168899	WBGene00021350	Y37E3.8
17031	1218	1219	Y37E3.8b.1	6.970000000000001e-07	1.21e-05	-0.390593171	0.07871319	9.26637288	0.039491652	0.000185257	0.009108393000000001	0.007075186	0.009108393000000001	WBGene00021350	Y37E3.8
17100	5470	5471	Y38C9A.2.2	0.01606749	0.062082409000000005	0.338286605	0.140520715	6.996928012000001	0.061188084000000004	0.013567589	0.016051518	0.013046918999999999	0.016051518	WBGene00000480	cgp-1
17101	1241	1242	Y38C9B.1	8.19e-07	1.39e-05	-1.4409916680000001	0.292248432	3.934190222	0.452681771	0.022401499999999998	0.055563412	0.10571221900000001	0.10571221900000001	WBGene00021412	cyp-29A3
17131	241	242	Y38F1A.5.1	7.02e-16	6.13e-14	1.1845067440000001	0.14677489400000002	5.901958448999999	0.23105273399999998	0.003930225	0.025017085	0.028384079	0.028384079	WBGene00000870	cyd-1
17132	3449	3450	Y38F1A.5.2	0.0015683129999999998	0.009616413	3.0922187310000004	0.978012723	2.288652873	2.28660071	1.060820475	-0.31509211600000003	0.373942855	0.373942855	WBGene00000870	cyd-1
17257	3930	3931	Y39B6A.19a	0.003248625	0.017472827	2.8017864489999997	0.951959855	1.458939243	2.7304744430000003	0.625753152	0.386534262	0.7335881959999999	0.7335881959999999	WBGene00006696	twk-46
17262	0	1	Y39B6A.20.4	5.089999999999999e-84	1.0799999999999998e-79	-2.617594256	0.134778852	9.172703033	1.475801652	0.000958693	0.026289315	0.0070077509999999996	0.026289315	WBGene00000214	asp-1
17406	3282	3283	Y40B10A.2	0.0011865180000000001	0.007641349	-0.579356141	0.17869772399999997	5.311428826	0.224720742	0.004780303	0.043096050999999996	0.043119012000000005	0.043119012000000005	WBGene00021487	comt-3
17418	2666	2667	Y40B1B.3	0.000313928	0.002488709	1.4222771669999998	0.39469032200000004	4.554718356	0.551455325	0.014145655	0.21952502	0.069033832	0.21952502	WBGene00044066	fbxb-66
17436	234	235	Y40H7A.10	4.49e-16	4.04e-14	-1.68474733	0.207363199	7.012892996000001	0.508810605	0.001078888	0.063420357	0.012910514	0.063420357	WBGene00012747	Y40H7A.10
17448	33	34	Y41C4A.19	1.63e-37	1.02e-34	-2.4271318109999998	0.18961561300000002	5.534336883	1.077561049	0.006566527	0.047364594	0.037146703999999996	0.047364594	WBGene00000671	col-96
17504	2261	2262	Y41E3.10a.1	0.00010404799999999999	0.00097254	-0.332794568	0.08575073400000001	9.153215585	0.029465011	0.003509055	0.007520727	0.006996505	0.007520727	WBGene00012768	eef-1B.2
17694	822	823	Y45F10D.12.2	1.4299999999999999e-08	3.6799999999999996e-07	-0.44806299899999996	0.079027791	10.24148951	0.03383248	6.73e-05	0.006614096999999999	0.009300739	0.009300739	WBGene00004430	rpl-18
17738	291	292	Y46B2A.1	1.56e-14	1.13e-12	1.631432674	0.212356376	5.907255172999999	0.42446778399999996	0.00357317	0.064069675	0.028271032	0.064069675	WBGene00021576	fbxc-51
17777	124	125	Y46G5A.21	2.6899999999999995e-21	4.55e-19	-1.750551309	0.18477305	6.09691119	0.575161393	0.002562835	0.048648785	0.024504529	0.048648785	WBGene00012911	acl-7
17801	300	301	Y46H3B.2	2.27e-14	1.6e-12	-2.1416340430000003	0.280531475	4.1216456919999995	0.760915032	0.025136975	0.086269085	0.09290988800000001	0.09290988800000001	WBGene00021603	clec-204
17830	3612	3613	Y47D3A.26c	0.00200206	0.0117159	0.418664214	0.135493255	6.766035656000001	0.048064258	0.005503105	0.022034527999999998	0.015277356	0.022034527999999998	WBGene00004873	smc-3
17847	3259	3260	Y47D3B.12	0.0011437589999999998	0.007419096	-1.385190089	0.425878649	3.030337652	0.6929663640000001	0.065049482	0.048038866	0.20700945399999998	0.20700945399999998	WBGene00185055	Y47D3B.12
17922	5244	5245	Y47H9C.5a	0.013529528	0.054538570999999994	0.26495249	0.10728915900000001	6.749308795	0.025822573999999997	0.0018097170000000002	0.002355316	0.015456728000000001	0.015456728000000001	WBGene00001045	dnj-27
18098	1019	1020	Y48G8AL.8a	1.2199999999999998e-07	2.53e-06	-0.40705554299999996	0.076942442	10.10966115	0.035720374	7.18e-05	0.0070587309999999995	0.00880837	0.00880837	WBGene00004429	rpl-17
18136	478	479	Y49E10.18	2.51e-11	1.11e-09	-2.138727345	0.32052880100000003	5.176136539	0.82669589	0.006893371	0.147214697	0.046951933	0.147214697	WBGene00013037	Y49E10.18
18200	162	163	Y50D4B.3	2.64e-19	3.42e-17	-2.432345505	0.27077643	4.758375735	1.105210023	0.013179423999999999	0.096800388	0.060645661	0.096800388	WBGene00021742	Y50D4B.3
18201	90	91	Y50D4B.4	1.05e-24	2.43e-22	-3.113405655	0.303397062	4.509749033	1.5729727969999998	0.022873476	0.11520118900000001	0.07110904700000001	0.11520118900000001	WBGene00021743	Y50D4B.4
18278	171	172	Y51F10.7	6.22e-19	7.640000000000001e-17	-3.1689139139999996	0.35653600700000004	7.218917735	1.7997799890000001	0.0015824860000000001	0.18909440100000002	0.011368115	0.18909440100000002	WBGene00021768	Y51F10.7
18339	2320	2321	Y52B11A.3b.2	0.00012426	0.001131941	4.218055474	1.099148877	1.477579081	3.821722128	1.08960833	0.085777857	0.7225840490000001	0.7225840490000001	WBGene00013123	Y52B11A.3
18367	2568	2569	Y53C12A.11	0.00024849999999999997	0.002044372	-0.5360003870000001	0.14629626699999998	5.864036347000001	0.07258432299999999	0.002898418	0.011093898999999999	0.029205477999999997	0.029205477999999997	WBGene00194906	Y53C12A.11
18409	27	28	Y53F4B.30	1.0599999999999999e-39	7.99e-37	-3.0447450710000004	0.23090918600000002	5.535462472000001	1.761873426	0.007527666999999999	0.07245091099999999	0.037117507	0.07245091099999999	WBGene00001775	gst-27
18546	82	83	Y54F10AM.8	1.2999999999999998e-26	3.3e-24	-1.6729078990000001	0.156675951	6.84142768	0.48542014	0.001252505	0.035568526	0.014497631	0.035568526	WBGene00021852	Y54F10AM.8
18618	238	239	Y54G2A.3a	5.940000000000001e-16	5.25e-14	-1.7574809130000002	0.21722554600000002	6.443886543	0.530934531	0.008743927	0.06203648	0.019079505	0.06203648	WBGene00021869	Y54G2A.3
18763	1344	1345	Y56A3A.21.1	1.51e-06	2.37e-05	-0.448021103	0.09314312599999999	8.338973644	0.037539986000000004	0.00468419	0.008329273	0.00737234	0.008329273	WBGene00013238	trap-4
18949	2306	2307	Y59A8B.23c.1	0.00011803100000000001	0.0010817189999999999	1.19002259	0.309082285	4.976675288	0.350784873	0.090247503	0.017402183	0.053050285	0.053050285	WBGene00013355	gck-3
18950	5317	5318	Y59A8B.23c.2	0.014218915	0.056536162	0.971474695	0.39624779200000004	3.9189941619999997	0.250043074	0.12868929099999998	-0.091577301	0.10682917800000001	0.10682917800000001	WBGene00013355	gck-3
18970	2209	2210	Y59H11AR.4	8.65e-05	0.000827415	0.9471383309999999	0.241267603	4.466948081	0.181580639	0.014142527	0.028303615	0.073172557	0.073172557	WBGene00022012	Y59H11AR.4
19003	73	74	Y60C6A.2	3.21e-28	9.17e-26	6.583837715	0.5976787029999999	2.944671446	7.155690356	0.043779108	0.492050641	0.221465684	0.492050641	WBGene00202498	Y60C6A.2
19064	1418	1419	Y63D3A.3	2.26e-06	3.37e-05	2.077107221	0.439299276	3.132122647	0.8672283190000001	0.09837459900000001	0.17538678300000002	0.19110118199999998	0.19110118199999998	WBGene00013404	fbxb-101
19110	2877	2878	Y65B4BR.5a	0.0005068469999999999	0.0037242620000000003	-0.25316626600000003	0.072809365	9.767462033	0.018471097	0.000114395	0.007453693000000001	0.007837410999999999	0.007837410999999999	WBGene00022042	icd-2
19176	1549	1550	Y67A10A.9	4.57e-06	6.23e-05	1.268813155	0.27680661	4.13543767	0.36813786200000004	0.022900662000000002	0.081482973	0.09203218699999999	0.09203218699999999	WBGene00013458	Y67A10A.9
19242	4315	4316	Y67H2A.8	0.0052813999999999995	0.025875711000000003	-0.5626033739999999	0.20169696399999998	9.525402357	0.134442703	7.3e-05	0.060949515	0.007380951	0.060949515	WBGene00001393	fat-1
19247	377	378	Y69A2AR.12	1.43e-12	8.02e-11	-1.827564589	0.258102673	4.452718961	0.631957558	0.026046699	0.03475824	0.073878786	0.073878786	WBGene00022083	Y69A2AR.12
19369	5891	5892	Y71F9AL.13b.1	0.02198637	0.07889644	2.723572481	1.189019735	1.075857523	2.558568616	1.121250463	-0.578407101	0.9994014309999999	0.9994014309999999	WBGene00004412	rpl-1
19385	1058	1059	Y71F9AL.7	1.75e-07	3.48e-06	2.137995002	0.409215052	5.034531099	0.8542451670000001	0.008905686999999999	0.24227975100000002	0.051214027999999995	0.24227975100000002	WBGene00022112	Y71F9AL.7
19434	5618	5619	Y71G12A.3a	0.017837891	0.067135528	0.259074912	0.10936202	7.189937867	0.034681336	0.000985908	0.016954168999999998	0.011560316000000001	0.016954168999999998	WBGene00022139	tub-2
19453	2437	2438	Y71G12B.20b	0.000173212	0.001502144	0.617121307	0.164338383	5.588863623	0.077103295	0.004764458	0.01809611	0.035746198	0.035746198	WBGene00003111	mab-20
19469	3731	3732	Y71G12B.4	0.002463734	0.013957861	0.543004548	0.179341988	5.336428676000001	0.080813571	0.005814707	0.020891132	0.042430616	0.042430616	WBGene00022144	pghm-1
19478	461	462	Y71H10A.2.1	1.65e-11	7.530000000000001e-10	-1.126532828	0.167278225	6.237097428999999	0.242323937	0.01320808	0.028764927000000003	0.022082962999999997	0.028764927000000003	WBGene00022200	fard-1
19591	1102	1103	Y73B6BL.43	2.68e-07	5.13e-06	1.21748516	0.23663472	4.527892929	0.26281260300000003	0.013733285	0.042869559	0.0702607	0.0702607	WBGene00043067	dlc-5
19692	131	132	Y75B12B.8	4.8700000000000005e-21	7.790000000000001e-19	5.770577185	0.61310508	3.2671605	5.418026819	0.056126628	0.507720131	0.171931912	0.507720131	WBGene00013570	Y75B12B.8
19750	11	12	Y76A2B.3	2.45e-48	4.3200000000000006e-45	-1.456591674	0.09970308800000001	6.9172866420000005	0.365818252	0.001148425	0.011519347	0.013762633	0.013762633	WBGene00013575	acs-5
19850	2763	2764	Y82E9BR.1	0.00039345	0.003009668	0.9545075120000001	0.269297246	4.343112697	0.22394561699999999	0.015531136999999999	0.093250374	0.079688584	0.093250374	WBGene00022334	Y82E9BR.1
20099	2595	2596	ZC328.1	0.00026461599999999996	0.002155156	0.930707285	0.255150308	4.287222468	0.177118127	0.014790351	0.054108964	0.082862168	0.082862168	WBGene00022591	cuti-1
20123	452	453	ZC376.3	1.4499999999999998e-11	6.75e-10	-1.12688404	0.16686434	5.52366716	0.224990542	0.004318069	0.037447493	0.037424035	0.037447493	WBGene00013875	ZC376.3
20133	2332	2333	ZC395.10.1	0.000128611	0.001165548	-0.295761431	0.07724039	9.080663495	0.021151317000000003	0.001986149	0.006385389	0.006962968000000001	0.006962968000000001	WBGene00022599	ZC395.10
20170	219	220	ZC412.4	1.32e-16	1.27e-14	-2.323633187	0.280913288	4.077529193999999	0.9424723309999999	0.022595993999999998	0.09391045699999999	0.095772419	0.095772419	WBGene00013885	ZC412.4
20175	1073	1074	ZC416.6a	1.93e-07	3.79e-06	-1.6559770630000001	0.318064295	6.38149354	0.542662247	0.0038746379999999997	0.147872705	0.019914855	0.147872705	WBGene00022610	ZC416.6
20289	1363	1364	ZK1005.1b	1.68e-06	2.6000000000000002e-05	0.610682972	0.127522976	7.451374877	0.081153116	0.005472455	0.018920708999999997	0.010082006	0.018920708999999997	WBGene00004053	pme-5
20307	860	861	ZK1053.4	2.12e-08	5.22e-07	0.8796420090000001	0.157034909	6.815375975	0.142930686	0.001302237	0.035687707	0.014761645	0.035687707	WBGene00014199	ZK1053.4
20334	4004	4005	ZK1073.1.1	0.0035860379999999997	0.018931237	-0.540391184	0.18554512399999998	6.476556988	0.11409345	0.032975897000000004	-0.00537165	0.018664592	0.018664592	WBGene00014213	ZK1073.1
20359	904	905	ZK112.1	3.86e-08	9.03e-07	-1.222669031	0.22242659	6.964324363999999	0.278814178	0.00107091	0.073139472	0.013332861000000001	0.073139472	WBGene00003956	pcp-1
20485	174	175	ZK1320.9	7.34e-19	8.87e-17	-0.779878647	0.087927205	8.187794562999999	0.13677873	0.00026897900000000003	0.011327811	0.007634261	0.011327811	WBGene00014258	ZK1320.9
20508	3497	3498	ZK180.1	0.0016959870000000001	0.010251281	0.795566876	0.253456183	4.374314763	0.315898155	0.015558303999999998	0.08080175099999999	0.077965488	0.08080175099999999	WBGene00022675	gbb-2
20522	469	470	ZK185.5	2.03e-11	9.11e-10	-1.1211995479999999	0.167240261	5.523164249	0.220544308	0.004516825	0.03358541	0.037437132000000005	0.037437132000000005	WBGene00044481	ZK185.5
20561	2467	2468	ZK287.3	0.000185688	0.0015907579999999998	-1.005164766	0.268923694	4.7928517919999996	0.5114157770000001	0.010163862	0.098316068	0.05936407	0.098316068	WBGene00013964	ZK287.3
20610	2299	2300	ZK370.5	0.000116026	0.001066583	-0.293100935	0.07604372200000001	7.908415312000001	0.013749019	0.000364136	0.000819141	0.008309835	0.008309835	WBGene00022719	pdhk-2
20629	1671	1672	ZK39.6	9.1e-06	0.00011504799999999999	-1.8266544809999998	0.41163405200000003	4.854841594	0.815514319	0.009869942	0.24429394699999998	0.057143175	0.24429394699999998	WBGene00013931	clec-97
20653	1288	1289	ZK455.4	1.04e-06	1.7e-05	-1.557346431	0.318822968	5.731856936000001	0.5312011320000001	0.003708289	0.148763838	0.032226996	0.148763838	WBGene00000212	asm-2
20687	1170	1171	ZK512.3	4.83e-07	8.72e-06	1.5442986	0.30684300600000003	4.487326565	0.622974425	0.018596051000000002	0.122632894	0.072178911	0.122632894	WBGene00000425	ced-11
20714	1204	1205	ZK525.1	6.26e-07	1.1e-05	1.370343319	0.274997905	4.134872049	0.329885469	0.021367746	0.019899583999999998	0.092068025	0.092068025	WBGene00001458	flp-15
20802	2518	2519	ZK622.3d.1	0.000213257	0.0017899489999999999	-0.870337885	0.235050357	8.156255242	0.183042197	0.0052262540000000005	0.077646752	0.007697407	0.077646752	WBGene00022781	pmt-1
20884	978	979	ZK673.1b	8.24e-08	1.78e-06	-2.295755989	0.42816653200000004	3.76532813	1.034339271	0.052097845	0.222892024	0.11891529099999999	0.222892024	WBGene00014057	ZK673.1
20936	1691	1692	ZK75.2	1.0199999999999999e-05	0.000127211	2.905932978	0.6584476029999999	3.243386886	2.170039167	0.127276141	0.5230537279999999	0.17515620899999998	0.5230537279999999	WBGene00002085	ins-2
20950	4972	4973	ZK783.1g	0.010416215	0.044285147000000004	3.543109644	1.3831103580000002	2.4742381680000003	5.529345366	2.2811282619999997	0.588363132	0.322020753	0.588363132	WBGene00022816	fbn-1
20951	1814	1815	ZK783.1j	1.8e-05	0.000210025	3.923400604	0.914973513	1.690498511	2.392501919	0.647928584	-0.522804904	0.607836209	0.607836209	WBGene00022816	fbn-1
20986	2028	2029	ZK813.7.2	4.45e-05	0.00046371	-0.9476941090000001	0.232119811	8.586684738999999	0.265338408	0.000256989	0.08056242	0.00708004	0.08056242	WBGene00045394	ZK813.7
21001	244	245	ZK829.4.1	9.14e-16	7.89e-14	-0.645743026	0.080338068	9.915791638	0.06400273	0.00046616400000000003	0.009215143	0.008207729	0.009215143	WBGene00014095	gdh-1
21011	3896	3897	ZK84.1	0.0031038259999999996	0.016839668999999998	1.21738742	0.411660089	3.8092572610000004	0.5573803039999999	0.032712045	0.22148399800000002	0.115304205	0.22148399800000002	WBGene00022649	ZK84.1
21053	716	717	ZK863.8	3.69e-09	1.0900000000000001e-07	1.8998797719999998	0.322154349	4.2509890960000005	0.639099426	0.023423872000000002	0.132251264	0.084974681	0.132251264	WBGene00014125	ZK863.8
21098	341	342	ZK909.4	2.1899999999999998e-13	1.35e-11	1.933674998	0.263557512	4.576180737	0.607723971	0.014619203999999998	0.089574639	0.068074902	0.089574639	WBGene00000469	ces-2
